# Supplementary material for: Monocytes as Targets for Immunomodulation by Regional Citrate Anticoagulation
Source: Int J Mol Sci. 2024 Mar 1;25(5):2900. doi: 10.3390/ijms25052900 (PMC10932113; doi:10.3390/ijms25052900)
Supplement: Supplementary file 1 [file ijms-25-02900-s001.zip]

Archive with 3 entries (3 files):
- Primary Data Set 1.xlsx
- Primary Data Set 2.xlsx
- Supplementary Material_Di Marco et al.docx
