# Supplementary material for: Monocytes as Targets for Immunomodulation by Regional Citrate Anticoagulation
Source: Int J Mol Sci. 2024 Mar 1;25(5):2900. doi: 10.3390/ijms25052900 (PMC10932113; doi:10.3390/ijms25052900)
Supplement: Supplementary file 1 [file ijms-25-02900-s001.zip › Primary Data Set 1.xlsx]

## Sheet: diff_genes_annotation_RCA vs Ct
	Control	RCA	SHA	baseMean	log2FoldChange	lfcSE	stat	pvalue	padj	sig	symbol	entrez	name	start	end
ENSG00000213694	13.8946	436.574	417.13	169.446	4.97265	0.812152	6.12281	9.19382e-10	1.87618e-05	FDR<0.05	S1PR3	1903	sphingosine-1-phosphate receptor 3	88991467	89005154
ENSG00000171236	43.4721	742.066	481.762	441.381	4.09343	0.699293	5.85366	4.80862e-09	3.93258e-05	FDR<0.05	LRG1	116844	leucine rich alpha-2-glycoprotein 1	-4536401	-4540036
ENSG00000133169	13.301	197.953	152.513	126.653	3.89603	0.669079	5.82297	5.78122e-09	3.93258e-05	FDR<0.05	BEX1	55859	brain expressed X-linked 1	-103062650	-103064171
ENSG00000133454	16.9737	1.96995	5.6058	7.74361	-3.11274	0.582131	-5.34716	8.93474e-08	0.000455828	FDR<0.05	MYO18B	84700	myosin XVIIIB	25742187	26031045
ENSG00000104290	107.456	47.3579	61.0345	70.1742	-1.17578	0.22683	-5.18352	2.17734e-07	0.000888658	FDR<0.05	FZD3	7976	frizzled class receptor 3	28494204	28574268
ENSG00000145284	79.4855	24.5852	24.3846	40.9851	-1.68369	0.331895	-5.07296	3.91666e-07	0.00106266	FDR<0.05	SCD5	79966	stearoyl-CoA desaturase 5	-82659886	-82798857
ENSG00000197403	1.81236	49.0561	63.7786	40.0359	4.75217	0.937343	5.06984	3.9816e-07	0.00106266	FDR<0.05	OR6N1	128372	olfactory receptor family 6 subfamily N member 1	-158765743	-158766682
ENSG00000198829	78.9702	614.076	268.823	332.706	2.9585	0.58693	5.04063	4.64002e-07	0.00106266	FDR<0.05	SUCNR1	56670	succinate receptor 1	151873642	151884619
ENSG00000239839	205.002	9840.65	2985.37	4550.61	5.58506	1.11193	5.02285	5.0909e-07	0.00106266	FDR<0.05	DEFA3	1668	defensin alpha 3	-7015868	-7018297
ENSG00000000938	7842.13	20195.8	16362.3	15148	1.36473	0.273602	4.98802	6.10025e-07	0.00106266	FDR<0.05	FGR	2268	FGR proto-oncogene, Src family tyrosine kinase	-27612063	-27626597
ENSG00000104918	117.58	2724.15	961.48	1325.24	4.53413	0.911282	4.97555	6.50642e-07	0.00106266	FDR<0.05	RETN	56729	resistin	7669048	7670455
ENSG00000171848	20.1828	329.378	170.49	181.009	4.02781	0.809848	4.97353	6.57441e-07	0.00106266	FDR<0.05	RRM2	6241	ribonucleotide reductase regulatory subunit M2	10122567	10131419
ENSG00000211714	26.2747	3.21192	12.073	13.2321	-3.04427	0.614511	-4.95398	7.27119e-07	0.00106266	FDR<0.05	TRBV7-3	28595	T cell receptor beta variable 7-3	#N/A	#N/A
ENSG00000158402	0.547302	27.0072	20.1118	16.6559	5.60073	1.13067	4.95347	7.29024e-07	0.00106266	FDR<0.05	CDC25C	995	cell division cycle 25C	-138285268	-138338341
ENSG00000109805	14.4502	201.32	115.583	115.251	3.80119	0.770957	4.93048	8.20283e-07	0.00111597	FDR<0.05	NCAPG	64151	non-SMC condensin I complex subunit G	17810978	17844864
ENSG00000163993	64.5671	1174.47	1009.13	783.63	4.18496	0.866663	4.82882	1.37346e-06	0.00175176	FDR<0.05	S100P	6286	S100 calcium binding protein P	6693877	6697170
ENSG00000133048	311.615	6279.73	3230.38	3422.02	4.33287	0.903733	4.79441	1.63152e-06	0.00191334	FDR<0.05	CHI3L1	1116	chitinase 3 like 1	-203178930	-203186704
ENSG00000147206	4.55181	58.1367	54.2474	40.7	3.67806	0.769307	4.781	1.74422e-06	0.00191334	FDR<0.05	NXF3	56000	nuclear RNA export factor 3	-103075810	-103093143
ENSG00000163053	6.65988	58.6105	52.055	40.7309	3.13913	0.657166	4.77676	1.78142e-06	0.00191334	FDR<0.05	SLC16A14	151473	solute carrier family 16 member 14	-230034981	-230068924
ENSG00000224940	19.0012	521.683	457.488	348.41	4.77854	1.00802	4.74052	2.1317e-06	0.00217509	FDR<0.05	PRRT4	401399	proline rich transmembrane protein 4	-128350324	-128361690
ENSG00000106714	0.685464	19.7079	16.1802	12.7665	4.82501	1.02687	4.69876	2.61744e-06	0.00243966	FDR<0.05	CNTNAP3	79937	contactin associated protein family member 3	-39064709	-39288167
ENSG00000122641	102.553	992.451	231.225	459.052	3.27456	0.697764	4.69294	2.69313e-06	0.00243966	FDR<0.05	INHBA	3624	inhibin subunit beta A	-41685113	-41703090
ENSG00000119862	15.057	131.068	130.548	96.0828	3.12239	0.665942	4.68869	2.74966e-06	0.00243966	FDR<0.05	LGALSL	29094	galectin like	64454161	64461379
ENSG00000111206	32.5308	348.552	204.389	203.288	3.42156	0.732919	4.6684	3.03549e-06	0.00258105	FDR<0.05	FOXM1	2305	forkhead box M1	-2857679	-2877174
ENSG00000158470	2944.93	9074.05	5646.4	6035.63	1.62348	0.34851	4.65833	3.18785e-06	0.00260218	FDR<0.05	B4GALT5	9334	beta-1,4-galactosyltransferase 5	-49632945	-49713878
ENSG00000148773	138.991	2116.95	1134.74	1179.79	3.92894	0.850879	4.61751	3.8838e-06	0.00304834	FDR<0.05	MKI67	4288	marker of proliferation Ki-67	-128096660	-128126423
ENSG00000088325	39.8699	499.024	235.778	269.142	3.64612	0.79292	4.59835	4.2586e-06	0.00308823	FDR<0.05	TPX2	22974	TPX2 microtubule nucleation factor	31739289	31801800
ENSG00000148344	8.38262	102.506	91.3316	70.3578	3.60965	0.786938	4.58696	4.49738e-06	0.00308823	FDR<0.05	PTGES	9536	prostaglandin E synthase	-129738348	-129753042
ENSG00000101335	22.8924	742.753	464.469	429.396	5.01996	1.09449	4.58659	4.50544e-06	0.00308823	FDR<0.05	MYL9	10398	myosin light chain 9	36541518	36551446
ENSG00000183019	159.844	1815.88	1306.39	1140.75	3.50601	0.764669	4.585	4.53995e-06	0.00308823	FDR<0.05	MCEMP1	199675	mast cell expressed membrane protein 1	7677056	7679833
ENSG00000101057	47.3865	451.144	265.87	265.171	3.25112	0.711035	4.57238	4.8222e-06	0.00309208	FDR<0.05	MYBL2	4605	MYB proto-oncogene like 2	43667018	43716496
ENSG00000183762	51.01	636.276	117.967	279.288	3.64005	0.796294	4.57123	4.84866e-06	0.00309208	FDR<0.05	KREMEN1	83999	kringle containing transmembrane protein 1	29073034	29168333
ENSG00000255587	44.2444	526.876	515.614	378.145	3.57421	0.785526	4.55009	5.36225e-06	0.00326486	FDR<0.05	RAB44	401258	RAB44, member RAS oncogene family	36697825	36733184
ENSG00000170312	21.8784	227.566	132.432	132.563	3.37831	0.742963	4.54708	5.43956e-06	0.00326486	FDR<0.05	CDK1	983	cyclin dependent kinase 1	60778330	60787069
ENSG00000154839	4.46766	61.0339	41.9447	37.3828	3.77081	0.832533	4.52932	5.91749e-06	0.00336899	FDR<0.05	SKA1	220134	spindle and kinetochore associated complex subunit 1	82852	101975
ENSG00000250771	70.186	569.888	152.937	274.045	3.02082	0.667084	4.5284	5.94323e-06	0.00336899	FDR<0.05	LOC100419170	100419170	toll like receptor 2 pseudogene	153640167	153681180
ENSG00000149516	89.9954	1606.63	1169.5	998.645	4.15809	0.925313	4.49371	6.99934e-06	0.0038146	FDR<0.05	MS4A3	932	membrane spanning 4-domains A3	60056664	60071115
ENSG00000197561	82.4866	1402.97	1067.43	889.388	4.08825	0.910408	4.49057	7.10318e-06	0.0038146	FDR<0.05	ELANE	1991	elastase, neutrophil expressed	852302	856243
ENSG00000049323	7.53297	111.933	97.5154	75.5668	3.89159	0.869047	4.47799	7.53478e-06	0.0039056	FDR<0.05	LTBP1	4052	latent transforming growth factor beta binding protein 1	33134595	33399508
ENSG00000170801	22.0951	167.874	161.239	121.818	2.92694	0.654803	4.46996	7.82341e-06	0.0039056	FDR<0.05	HTRA3	94031	HtrA serine peptidase 3	8269753	8296524
ENSG00000126787	10.9521	164.783	88.7268	92.0139	3.9124	0.876122	4.46559	7.98483e-06	0.0039056	FDR<0.05	DLGAP5	9787	DLG associated protein 5	-55148134	-55191585
ENSG00000189068	24.3455	378.507	245.942	225.861	3.95843	0.886712	4.46416	8.03819e-06	0.0039056	FDR<0.05	VSTM1	284415	V-set and transmembrane domain containing 1	-15192	-38264
ENSG00000089685	12.489	184.504	92.6012	100.733	3.88481	0.871996	4.45508	8.38628e-06	0.00397997	FDR<0.05	BIRC5	332	baculoviral IAP repeat containing 5	78214252	78225635
ENSG00000171049	228.392	2204.24	932.934	1166.53	3.27065	0.735653	4.44591	8.75199e-06	0.00400171	FDR<0.05	FPR2	2358	formyl peptide receptor 2	51763388	51770526
ENSG00000158825	134.726	1068.24	1040.64	778.526	2.98734	0.673107	4.43813	9.07434e-06	0.00400171	FDR<0.05	CDA	978	cytidine deaminase	20589096	20618903
ENSG00000093009	8.45836	92.6812	59.91	55.9445	3.45208	0.778	4.43712	9.11686e-06	0.00400171	FDR<0.05	CDC45	8318	cell division cycle 45	19479825	19520612
ENSG00000140379	437.084	2344	892.066	1263.75	2.4229	0.54634	4.43478	9.21645e-06	0.00400171	FDR<0.05	BCL2A1	597	BCL2 related protein A1	-79960891	-79971196
ENSG00000131747	85.4355	997.86	543.301	565.037	3.54602	0.801576	4.42381	9.6976e-06	0.0041229	FDR<0.05	TOP2A	7153	DNA topoisomerase II alpha	-40388524	-40417896
ENSG00000167676	4.55132	39.9761	55.8555	34.9064	3.1274	0.707695	4.41914	9.90932e-06	0.00412693	FDR<0.05	PLIN4	729359	perilipin 4	-4502195	-4518486
ENSG00000223629	0.140112	10.0433	3.97981	4.95013	5.52936	1.25523	4.40506	1.05754e-05	0.00431623	FDR<0.05	DEFA8P	449491	defensin alpha 8, pseudogene	-6950725	-6951599
ENSG00000138772	107.572	1808.48	1517.67	1196.43	4.07142	0.926699	4.39346	1.1156e-05	0.00446392	FDR<0.05	ANXA3	306	annexin A3	78551769	78610445
ENSG00000142188	1842.69	1219.29	1391.21	1466.48	-0.595016	0.135572	-4.38893	1.1391e-05	0.00447033	FDR<0.05	TMEM50B	757	transmembrane protein 50B	-33432485	-33480009
ENSG00000167105	2.43828	35.8524	29.2159	23.5054	3.8848	0.895326	4.33898	1.43147e-05	0.00521355	FDR<0.05	TMEM92	162461	transmembrane protein 92	50271405	50281485
ENSG00000169902	102.196	717.019	814.579	566.718	2.8107	0.648632	4.33328	1.46906e-05	0.00521355	FDR<0.05	TPST1	8460	tyrosylprotein sulfotransferase 1	66205333	66360443
ENSG00000186185	11.5956	186.231	100.626	103.879	4.00591	0.924522	4.33295	1.47124e-05	0.00521355	FDR<0.05	KIF18B	146909	kinesin family member 18B	-44924710	-44947773
ENSG00000264769	2.78858	15.5437	6.44994	8.53436	2.46393	0.56878	4.33195	1.47793e-05	0.00521355	FDR<0.05	#N/A	#N/A	#N/A	#N/A	#N/A
ENSG00000164821	77.2846	1527.89	1219.61	984.808	4.30517	0.994004	4.33114	1.48336e-05	0.00521355	FDR<0.05	DEFA4	1669	defensin alpha 4	-330942	-333429
ENSG00000123485	17.0661	228.806	114.086	125.132	3.74474	0.864945	4.32946	1.49478e-05	0.00521355	FDR<0.05	HJURP	55355	Holliday junction recognition protein	-233836700	-233854566
ENSG00000005961	23.775	1220.23	1114.17	824.175	5.68164	1.31342	4.32583	1.51959e-05	0.00521355	FDR<0.05	ITGA2B	3674	integrin subunit alpha 2b	-44372180	-44389649
ENSG00000166527	113.836	635.565	378.39	389.035	2.48131	0.573987	4.32293	1.53968e-05	0.00521355	FDR<0.05	CLEC4D	338339	C-type lectin domain family 4 member D	8513502	8522364
ENSG00000090889	8.29035	144.846	63.6357	75.4558	4.1235	0.954456	4.32027	1.55842e-05	0.00521355	FDR<0.05	KIF4A	24137	kinesin family member 4A	70290103	70420886
ENSG00000117151	965.799	1459.37	1337.6	1268.68	0.595466	0.138029	4.31405	1.60291e-05	0.00527591	FDR<0.05	CTBS	1486	chitobiase	-84549610	-84574440
ENSG00000110203	43.2915	922.093	778.216	608.096	4.41283	1.02512	4.30469	1.67219e-05	0.00533434	FDR<0.05	FOLR3	2352	folate receptor gamma	72135724	72139892
ENSG00000005381	240.941	3703	2908.05	2386.15	3.94199	0.916296	4.3021	1.6919e-05	0.00533434	FDR<0.05	MPO	4353	myeloperoxidase	-58269854	-58280935
ENSG00000248385	4.34906	95.3108	78.7365	62.2213	4.45248	1.03543	4.30011	1.70711e-05	0.00533434	FDR<0.05	TARM1	441864	T cell-interacting, activating receptor on myeloid cells 1	-44261	-55747
ENSG00000254006	3.5755	84.7862	64.0533	53.1665	4.57017	1.06451	4.2932	1.76116e-05	0.00533434	FDR<0.05	#N/A	#N/A	#N/A	#N/A	#N/A
ENSG00000101425	324.465	6699.52	6017.17	4548.18	4.36792	1.01753	4.29267	1.76539e-05	0.00533434	FDR<0.05	BPI	671	bactericidal permeability increasing protein	38304155	38337505
ENSG00000131187	6.77786	47.8162	42.7283	33.7239	2.81813	0.656731	4.29115	1.7775e-05	0.00533434	FDR<0.05	F12	2161	coagulation factor XII	-177402140	-177409564
ENSG00000085733	42.6925	256.633	208.434	175.581	2.58719	0.604818	4.27763	1.88892e-05	0.00558655	FDR<0.05	CTTN	2017	cortactin	70398528	70436575
ENSG00000151208	461.021	140.07	200.382	257.464	-1.71885	0.402564	-4.26976	1.95682e-05	0.00564911	FDR<0.05	DLG5	9231	discs large MAGUK scaffold protein 5	-29482	-165447
ENSG00000113140	176.682	1596.5	1302.31	1067.59	3.17572	0.744238	4.26707	1.98057e-05	0.00564911	FDR<0.05	SPARC	6678	secreted protein acidic and cysteine rich	-151661095	-151686915
ENSG00000166669	337.088	152.857	198.049	223.944	-1.14186	0.267687	-4.26566	1.99312e-05	0.00564911	FDR<0.05	ATF7IP2	80063	activating transcription factor 7 interacting protein 2	10386060	10483638
ENSG00000176890	30.0773	538.236	260.117	152.257	2.30926	0.542112	4.25976	2.04648e-05	0.00570868	FDR<0.05	TYMS	7298	thymidylate synthetase	657652	673577
ENSG00000272398	201.307	2498.3	2161.17	1691.21	3.63342	0.853479	4.25719	2.07009e-05	0.00570868	FDR<0.05	CD24	100133941	CD24 molecule	-106969830	-106975465
ENSG00000184661	9.18117	98.3536	53.7495	55.9904	3.42037	0.805351	4.24705	2.16601e-05	0.00589356	FDR<0.05	CDCA2	157313	cell division cycle associated 2	25458930	25507917
ENSG00000127564	26.0443	200.95	135.488	125.567	2.94822	0.695592	4.23843	2.25085e-05	0.00598403	FDR<0.05	PKMYT1	9088	protein kinase, membrane associated tyrosine/threonine 1	-2972807	-2980446
ENSG00000101162	21.6402	1442.1	755.443	775.63	6.05815	1.42957	4.23773	2.2579e-05	0.00598403	FDR<0.05	TUBB1	81027	tubulin beta 1 class VI	59019428	59026654
ENSG00000152782	50.5651	25.2493	28.0303	33.8174	-0.992851	0.235048	-4.22404	2.39963e-05	0.00627811	FDR<0.05	PANK1	53354	pantothenate kinase 1	-89579494	-89643916
ENSG00000024526	3.71432	67.0336	45.2518	40.4142	4.17706	0.993019	4.20643	2.59439e-05	0.0066026	FDR<0.05	DEPDC1	55635	DEP domain containing 1	-68474151	-68497082
ENSG00000129682	4.26127	116.83	16.0768	47.7957	4.77786	1.13657	4.20376	2.62519e-05	0.0066026	FDR<0.05	FGF13	2258	fibroblast growth factor 13	-138614726	-139205023
ENSG00000059804	1807.93	5449.71	4096.7	3883.62	1.59176	0.37878	4.20233	2.64182e-05	0.0066026	FDR<0.05	SLC2A3	6515	solute carrier family 2 member 3	-7919229	-7936187
ENSG00000172232	143.221	1903.67	1928.37	1384.18	3.73258	0.888476	4.2011	2.65621e-05	0.0066026	FDR<0.05	AZU1	566	azurocidin 1	827836	832018
ENSG00000120885	80.325	1304.37	920.128	802.671	4.02103	0.957703	4.19862	2.68543e-05	0.0066026	FDR<0.05	CLU	1191	clusterin	-27596916	-27614700
ENSG00000178999	19.4815	184.294	96.3974	104.086	3.24162	0.773505	4.19082	2.77949e-05	0.00669776	FDR<0.05	AURKB	9212	aurora kinase B	-8204733	-8210575
ENSG00000151726	4904.85	15102.1	9856.46	10206.9	1.62243	0.387216	4.18998	2.78978e-05	0.00669776	FDR<0.05	ACSL1	2180	acyl-CoA synthetase long chain family member 1	-184755594	-184805553
ENSG00000086548	87.7585	1564.95	1204.22	995.535	4.15645	0.993622	4.18313	2.87518e-05	0.00682253	FDR<0.05	CEACAM6	4680	CEA cell adhesion molecule 6	41755529	41772210
ENSG00000100448	33.0813	736.405	541.013	457.021	4.4766	1.0717	4.17712	2.95227e-05	0.00692493	FDR<0.05	CTSG	1511	cathepsin G	-24573517	-24576250
ENSG00000170956	126.779	739.427	627.023	516.291	2.54442	0.609774	4.17273	3.00977e-05	0.00697958	FDR<0.05	CEACAM3	1084	CEA cell adhesion molecule 3	41796586	41811554
ENSG00000242550	24.2866	315.001	236.856	200.436	3.69725	0.887685	4.16505	3.11289e-05	0.00709683	FDR<0.05	SERPINB10	5273	serpin family B member 10	63907957	63936111
ENSG00000214456	11.5815	69.5317	107.717	65.5116	2.58632	0.621143	4.1638	3.12988e-05	0.00709683	FDR<0.05	PLIN5	440503	perilipin 5	-4522530	-4535224
ENSG00000129173	7.87651	126.023	70.8106	71.2549	3.99991	0.962062	4.15765	3.21545e-05	0.00721074	FDR<0.05	E2F8	79733	E2F transcription factor 8	-19224062	-19241620
ENSG00000163808	19.7027	191.259	98.7653	107.419	3.27889	0.789218	4.15461	3.25844e-05	0.00722771	FDR<0.05	KIF15	56992	kinesin family member 15	44761793	44853256
ENSG00000158555	1334.17	521.028	604.027	794.021	-1.35646	0.327314	-4.1442	3.41001e-05	0.0074826	FDR<0.05	GDPD5	81544	glycerophosphodiester phosphodiesterase domain containing 5	-75434639	-75525573
ENSG00000166348	261.689	178.702	205.901	213.118	-0.548736	0.132603	-4.13817	3.50081e-05	0.0076001	FDR<0.05	USP54	159195	ubiquitin specific peptidase 54	-73497537	-73591342
ENSG00000212588	10.5881	2.17709	5.16686	5.74682	-2.25651	0.546124	-4.13186	3.59838e-05	0.00772969	FDR<0.05	SNORA26	677810	small nucleolar RNA, H/ACA box 26	52713248	52713370
ENSG00000282572	4.02198	27.389	25.5765	19.7445	2.77815	0.673441	4.1253	3.70257e-05	0.00779696	FDR<0.05	#N/A	#N/A	#N/A	#N/A	#N/A
ENSG00000136689	1761.36	10620.9	2027.77	4955.45	2.59214	0.628728	4.12283	3.74241e-05	0.00779696	FDR<0.05	IL1RN	3557	interleukin 1 receptor antagonist	113117970	113134014
ENSG00000075218	16.1039	175.912	92.9869	98.9457	3.4483	0.836615	4.12172	3.76047e-05	0.00779696	FDR<0.05	GTSE1	51512	G2 and S-phase expressed 1	46296869	46330810
ENSG00000133317	10.7632	169.898	129.615	108.058	3.98076	0.966115	4.12038	3.78252e-05	0.00779696	FDR<0.05	LGALS12	85329	galectin 12	63507986	63516772
ENSG00000148346	500.173	9365.99	7073.17	5903.76	4.22693	1.02658	4.1175	3.83002e-05	0.00780949	FDR<0.05	LCN2	3934	lipocalin 2	128149452	128153453
ENSG00000174500	347.242	87.4599	84.9242	164.507	-1.988	0.483064	-4.1154	3.86513e-05	0.00780949	FDR<0.05	GCSAM	257144	germinal center associated signaling and motility	-4128	-16538
ENSG00000240695	70.6076	106.286	88.2046	89.2542	0.589355	0.143444	4.10862	3.98025e-05	0.00792172	FDR<0.05	#N/A	#N/A	#N/A	#N/A	#N/A
ENSG00000148926	381.84	1286.2	797.729	843.928	1.75186	0.426494	4.10758	3.99832e-05	0.00792172	FDR<0.05	ADM	133	adrenomedullin	10305072	10307397
ENSG00000147852	23.9215	106.794	72.6689	69.9883	2.16043	0.52679	4.10112	4.11155e-05	0.00792391	FDR<0.05	VLDLR	7436	very low density lipoprotein receptor	2621786	2660056
ENSG00000166803	5.20887	63.3118	28.8987	33.8363	3.60433	0.879579	4.09779	4.17118e-05	0.00792391	FDR<0.05	PCLAF	9768	PCNA clamp associated factor	-64364303	-64381441
ENSG00000177455	215.543	16.0225	28.8408	80.3651	-3.74741	0.914651	-4.09709	4.18371e-05	0.00792391	FDR<0.05	CD19	930	CD19 molecule	28931970	28939342
ENSG00000188761	21.2904	185.511	159.748	127.228	3.12341	0.762362	4.09702	4.18498e-05	0.00792391	FDR<0.05	BCL2L15	440603	BCL2 like 15	-113876815	-113887581
ENSG00000180509	21.8377	82.7019	69.7219	59.8997	1.92138	0.469024	4.09655	4.19357e-05	0.00792391	FDR<0.05	KCNE1	3753	potassium voltage-gated channel subfamily E regulatory subunit 1	-34446687	-34511339
ENSG00000008438	131.015	2563.55	1837.03	1579.51	4.2903	1.05006	4.08579	4.39274e-05	0.00817586	FDR<0.05	PGLYRP1	8993	peptidoglycan recognition protein 1	-46019154	-46023053
ENSG00000165304	14.0797	86.2608	47.7085	51.1132	2.61507	0.640224	4.08462	4.41496e-05	0.00817586	FDR<0.05	MELK	9833	maternal embryonic leucine zipper kinase	36572861	36677683
ENSG00000131459	140.699	22.7921	37.5768	63.3388	-2.62384	0.642636	-4.08293	4.44711e-05	0.00817586	FDR<0.05	GFPT2	9945	glutamine-fructose-6-phosphate transaminase 2	-180300697	-180353336
ENSG00000118898	0	5.66985	7.18072	4.4977	5.17962	1.27016	4.07794	4.54369e-05	0.00823358	FDR<0.05	PPL	5493	periplakin	-4882506	-4937148
ENSG00000179869	87.7167	1463.67	952.236	871.883	4.06058	0.995937	4.07715	4.5592e-05	0.00823358	FDR<0.05	ABCA13	154664	ATP binding cassette subfamily A member 13	48171457	48647497
ENSG00000065618	21.1349	292.588	291.906	210.913	3.79116	0.931314	4.07076	4.68604e-05	0.00834016	FDR<0.05	COL17A1	1308	collagen type XVII alpha 1 chain	-104031285	-104085880
ENSG00000263823	34.6048	65.5862	46.5726	49.6371	0.919758	0.226012	4.0695	4.71134e-05	0.00834016	FDR<0.05	#N/A	#N/A	#N/A	#N/A	#N/A
ENSG00000092421	4.60393	54.0859	37.7253	33.5151	3.55272	0.873323	4.06805	4.74081e-05	0.00834016	FDR<0.05	SEMA6A	57556	semaphorin 6A	-116443554	-116574823
ENSG00000205056	33.9324	2.70561	5.29467	12.9798	-3.62875	0.894725	-4.05572	4.998e-05	0.00871745	FDR<0.05	#N/A	#N/A	#N/A	#N/A	#N/A
ENSG00000065328	5.66418	57.3073	37.184	34.7712	3.33995	0.824389	4.05142	5.09071e-05	0.0088039	FDR<0.05	MCM10	55388	minichromosome maintenance 10 replication initiation factor	13161557	13211110
ENSG00000161888	10.0954	114.528	65.8591	66.1642	3.50412	0.86776	4.03812	5.38807e-05	0.00915196	FDR<0.05	SPC24	147841	SPC24 component of NDC80 kinetochore complex	-11147598	-11155812
ENSG00000135722	144.463	92.3825	114.689	115.814	-0.642021	0.159041	-4.03682	5.41815e-05	0.00915196	FDR<0.05	FBXL8	55336	F-box and leucine rich repeat protein 8	67159956	67164174
ENSG00000237649	40.3197	332.742	190.639	195.279	3.0453	0.754466	4.03636	5.42864e-05	0.00915196	FDR<0.05	KIFC1	3833	kinesin family member C1	4840517	4858594
ENSG00000183691	207.636	15.7365	73.4609	93.5099	-3.71958	0.922053	-4.03402	5.48313e-05	0.00915196	FDR<0.05	NOG	9241	noggin	56593698	56595611
ENSG00000123689	164.224	1173	334.102	576.752	2.8363	0.703749	4.03026	5.5714e-05	0.00915196	FDR<0.05	G0S2	50486	G0/G1 switch 2	209675411	209676390
ENSG00000165480	4.4354	57.4018	28.1922	31.2885	3.69137	0.916178	4.0291	5.599e-05	0.00915196	FDR<0.05	SKA3	221150	spindle and kinetochore associated complex subunit 3	-21153594	-21176552
ENSG00000166394	21.5565	110.592	57.4773	65.2911	2.35756	0.58551	4.0265	5.66124e-05	0.00915196	FDR<0.05	CYB5R2	51700	cytochrome b5 reductase 2	-7665103	-7673500
ENSG00000179532	1026.39	345.666	446.8	585.28	-1.56953	0.390248	-4.02188	5.77363e-05	0.00915196	FDR<0.05	DNHD1	144132	dynein heavy chain domain 1	6497279	6520860
ENSG00000167535	150.986	69.3568	87.3108	100.129	-1.1226	0.279171	-4.02121	5.7901e-05	0.00915196	FDR<0.05	CACNB3	784	calcium voltage-gated channel auxiliary subunit beta 3	48815573	48828941
ENSG00000257017	82.1447	1526.51	1124.17	952.382	4.21589	1.04877	4.01984	5.82384e-05	0.00915196	FDR<0.05	HP	3240	haptoglobin	72054504	72061055
ENSG00000124469	218.251	3641.02	2689.51	2281.16	4.06028	1.01006	4.01983	5.82392e-05	0.00915196	FDR<0.05	CEACAM8	1088	CEA cell adhesion molecule 8	-42580242	-42594924
ENSG00000135451	11.2989	129.697	94.5139	81.8634	3.5217	0.876136	4.01958	5.83013e-05	0.00915196	FDR<0.05	TROAP	10024	trophinin associated protein	49323254	49324377
ENSG00000058866	34.4317	181.472	137.876	122.101	2.39796	0.597028	4.0165	5.90691e-05	0.0092017	FDR<0.05	DGKG	1608	diacylglycerol kinase gamma	-186147200	-186362234
ENSG00000177674	1038.07	2294.51	1923.28	1787.65	1.14434	0.285125	4.01346	5.98358e-05	0.00925052	FDR<0.05	AGTRAP	57085	angiotensin II receptor associated protein	11736084	11750771
ENSG00000117650	4.61549	51.9113	32.5634	30.9508	3.49145	0.870515	4.01079	6.05163e-05	0.00926035	FDR<0.05	NEK2	4751	NIMA related kinase 2	-211658256	-211675630
ENSG00000100362	0.393984	15.037	6.73957	7.73999	5.16783	1.28971	4.00698	6.14992e-05	0.00926035	FDR<0.05	PVALB	5816	parvalbumin	-21489	-40286
ENSG00000261798	12.3074	3.02307	10.964	8.58767	-2.03294	0.507396	-4.00661	6.1596e-05	0.00926035	FDR<0.05	LOC101929536	101929536	uncharacterized LOC101929536	39788975	39790170
ENSG00000196415	26.9845	501.967	391.077	320.661	4.21784	1.05284	4.00616	6.17145e-05	0.00926035	FDR<0.05	PRTN3	5657	proteinase 3	840998	848175
ENSG00000109674	5.30353	79.4792	41.3643	43.8863	3.90445	0.979357	3.98675	6.69842e-05	0.00997771	FDR<0.05	NEIL3	55247	nei like DNA glycosylase 3	177309873	177362936
ENSG00000186205	32.3095	229.12	200.794	160.163	2.82673	0.710464	3.97871	6.92897e-05	0.010218	FDR<0.05	MTARC1	64757	mitochondrial amidoxime reducing component 1	220786912	220819659
ENSG00000172824	242.811	147.073	213.338	198.987	-0.728616	0.183177	-3.97765	6.95988e-05	0.010218	FDR<0.05	CES4A	283848	carboxylesterase 4A	67000538	67010417
ENSG00000159339	287.889	4071.43	4092.15	2943.62	3.82194	0.962391	3.9713	7.14822e-05	0.0104196	FDR<0.05	PADI4	23569	peptidyl arginine deiminase 4	17308196	17364004
ENSG00000011426	36.2746	388.042	223.343	224.867	3.41963	0.861719	3.96838	7.2363e-05	0.0104731	FDR<0.05	ANLN	54443	anillin actin binding protein	36389861	36453791
ENSG00000132185	165.318	40.8519	57.4197	83.9906	-2.01503	0.50894	-3.95926	7.51824e-05	0.0106902	FDR<0.05	FCRLA	84824	Fc receptor like A	161707228	161714352
ENSG00000181634	70.7012	415.98	93.9154	199.674	2.55624	0.645689	3.95893	7.52877e-05	0.0106902	FDR<0.05	TNFSF15	9966	TNF superfamily member 15	-114784634	-114792530
ENSG00000157017	19.574	95.1997	72.2757	64.4886	2.28558	0.577471	3.95791	7.56082e-05	0.0106902	FDR<0.05	GHRL	51738	ghrelin and obestatin prepropeptide	-10285668	-10292947
ENSG00000146670	36.3399	262.51	138.585	151.285	2.85362	0.721193	3.95681	7.59585e-05	0.0106902	FDR<0.05	CDCA5	113130	cell division cycle associated 5	-65077452	-65084040
ENSG00000183307	280.613	577.594	508.696	464.386	1.04113	0.263509	3.95104	7.78134e-05	0.0108763	FDR<0.05	TMEM121B	27439	transmembrane protein 121B	-17116296	-17121360
ENSG00000140534	9.48753	100.514	55.2251	57.3548	3.40481	0.862655	3.94689	7.91731e-05	0.0109911	FDR<0.05	TICRR	90381	TOPBP1 interacting checkpoint and replication regulator	89575468	89628022
ENSG00000234506	4.87675	23.5772	21.2735	17.1608	2.27583	0.578464	3.93427	8.34514e-05	0.0114561	FDR<0.05	LINC01506	101927015	long intergenic non-protein coding RNA 1506	-68543540	-68546602
ENSG00000163736	80.2795	1369.8	923.583	826.767	4.09281	1.04045	3.93371	8.36458e-05	0.0114561	FDR<0.05	PPBP	5473	pro-platelet basic protein	-73986438	-73988190
ENSG00000167476	100.998	169.801	145.909	140.798	0.747635	0.190197	3.93085	8.46476e-05	0.011516	FDR<0.05	JSRP1	126306	junctional sarcoplasmic reticulum protein 1	-2252251	-2256417
ENSG00000138798	0	29.2232	24.1762	18.6898	7.54351	1.92011	3.92868	8.54136e-05	0.0115433	FDR<0.05	EGF	1950	epidermal growth factor	109912882	110013766
ENSG00000154358	767.69	152.33	221.56	361.169	-2.33282	0.594202	-3.92597	8.63804e-05	0.0115971	FDR<0.05	OBSCN	84033	obscurin, cytoskeletal calmodulin and titin-interacting RhoGEF	228208129	228378874
ENSG00000270277	32.0939	108.966	97.919	82.0378	1.76398	0.449797	3.92173	8.79152e-05	0.0116736	FDR<0.05	#N/A	#N/A	#N/A	#N/A	#N/A
ENSG00000136244	27.5078	410.85	50.3408	169.669	3.90029	0.994658	3.92124	8.80938e-05	0.0116736	FDR<0.05	IL6	3569	interleukin 6	22727199	22731998
ENSG00000145949	79.7162	33.4143	62.4701	57.4744	-1.24395	0.317408	-3.9191	8.88799e-05	0.0116899	FDR<0.05	MYLK4	340156	myosin light chain kinase family member 4	-2663636	-2770376
ENSG00000129810	8.9576	63.1255	33.7708	36.601	2.8179	0.719257	3.91779	8.93627e-05	0.0116899	FDR<0.05	SGO1	151648	shugoshin 1	-20169479	-20186233
ENSG00000163389	1118.47	644.372	707.175	808.582	-0.795156	0.203429	-3.90877	9.27661e-05	0.0120578	FDR<0.05	POGLUT1	56983	protein O-glucosyltransferase 1	119468962	119494707
ENSG00000254681	160.418	12.2836	56.9658	72.3627	-3.70418	0.948525	-3.9052	9.41491e-05	0.0121601	FDR<0.05	PKD1P5	348156	polycystin 1, transient receptor potential channel interacting pseudogene 5	#N/A	#N/A
ENSG00000012223	3515.59	54867.6	45368.9	36137.5	3.96411	1.01648	3.89984	9.62556e-05	0.012354	FDR<0.05	LTF	4057	lactotransferrin	-46435644	-46464905
ENSG00000223969	1.01093	11.6326	7.05051	6.84237	3.52972	0.905926	3.89625	9.76921e-05	0.01246	FDR<0.05	#N/A	#N/A	#N/A	#N/A	#N/A
ENSG00000113916	2095.27	4838.67	3843.86	3667.47	1.20737	0.310012	3.8946	9.8359e-05	0.0124672	FDR<0.05	BCL6	604	BCL6 transcription repressor	-187721380	-187736501
ENSG00000102010	8.13664	147.772	123.06	97.2322	4.18231	1.07596	3.88706	0.000101464	0.0127813	FDR<0.05	BMX	660	BMX non-receptor tyrosine kinase	15507307	15556519
ENSG00000228775	36.7082	12.3691	14.9499	20.5741	-1.56351	0.402769	-3.8819	0.000103643	0.0129757	FDR<0.05	WEE2-AS1	285962	WEE2 antisense RNA 1	-141704337	-141738230
ENSG00000176884	34.638	5.64365	6.91696	14.7876	-2.59654	0.669836	-3.87639	0.000106018	0.0131922	FDR<0.05	GRIN1	2902	glutamate ionotropic receptor NMDA type subunit 1	137139153	137168756
ENSG00000235651	0	3.9655	0.948452	1.71988	4.63368	1.19696	3.8712	0.0001083	#N/A	#N/A	G3BP1P1	100422338	G3BP1 pseudogene 1	#N/A	#N/A
ENSG00000140284	27.9283	150.113	120.548	103.11	2.42742	0.62712	3.87074	0.000108507	0.01342	FDR<0.05	SLC27A2	11001	solute carrier family 27 member 2	50182195	50236392
ENSG00000162433	75.0051	442.179	155.568	231.713	2.55922	0.663158	3.85914	0.000113789	0.0139885	FDR<0.05	AK4	205	adenylate kinase 4	65148993	65232145
ENSG00000255860	0	16.5075	13.1918	10.3947	6.72242	1.74305	3.8567	0.000114926	0.0140437	FDR<0.05	#N/A	#N/A	#N/A	#N/A	#N/A
ENSG00000203364	1.2738	13.4277	2.02764	5.79149	3.38756	0.880186	3.84869	0.000118753	0.014425	FDR<0.05	#N/A	#N/A	#N/A	#N/A	#N/A
ENSG00000144218	195.7	49.8529	66.9046	99.575	-1.97268	0.51356	-3.84119	0.000122438	0.0147845	FDR<0.05	AFF3	3899	AF4/FMR2 family member 3	-99545418	-100105583
ENSG00000143546	9642.54	49873.2	37553.4	33492.1	2.37079	0.617911	3.83678	0.00012466	0.0149643	FDR<0.05	S100A8	6279	S100 calcium binding protein A8	-153390031	-153391188
ENSG00000163220	17402.8	73092.3	54014.1	49708.1	2.0704	0.541181	3.82571	0.000130394	0.0155611	FDR<0.05	S100A9	6280	S100 calcium binding protein A9	153357853	153361023
ENSG00000066279	39.4121	312.39	210.215	194.735	2.98684	0.781755	3.82068	0.000133083	0.0157545	FDR<0.05	ASPM	259266	assembly factor for spindle microtubules	-197084126	-197146694
ENSG00000165891	8.64658	60.4512	38.209	37.1251	2.80533	0.734417	3.8198	0.000133559	0.0157545	FDR<0.05	E2F7	144455	E2F transcription factor 7	-77021250	-77065569
ENSG00000229358	9.91783	73.4099	70.8292	53.459	2.88823	0.757051	3.8151	0.000136125	0.015965	FDR<0.05	#N/A	#N/A	#N/A	#N/A	#N/A
ENSG00000169385	79.1204	585.709	447.643	385.409	2.8884	0.75802	3.81045	0.000138713	0.0161755	FDR<0.05	RNASE2	6036	ribonuclease A family member 2	20955486	20956436
ENSG00000254851	0.315375	14.1044	3.56625	6.27935	5.5273	1.45237	3.80572	0.000141393	0.0163895	FDR<0.05	#N/A	#N/A	#N/A	#N/A	#N/A
ENSG00000174227	1819.69	1398.69	1513.25	1565.09	-0.379548	0.0998004	-3.80307	0.000142913	0.0163895	FDR<0.05	PIGG	54872	phosphatidylinositol glycan anchor biosynthesis class G	499199	540194
ENSG00000197653	21.1374	192.602	235.032	156.013	3.18694	0.838054	3.80279	0.000143077	0.0163895	FDR<0.05	DNAH10	196385	dynein axonemal heavy chain 10	176	109264
ENSG00000169397	23.1345	390.769	312.646	253.136	4.07838	1.0728	3.80161	0.00014376	0.0163895	FDR<0.05	RNASE3	6037	ribonuclease A family member 3	20891402	20892348
ENSG00000251230	20.73	145.632	37.1953	70.2086	2.81098	0.740156	3.79783	0.000145971	0.0164639	FDR<0.05	#N/A	#N/A	#N/A	#N/A	#N/A
ENSG00000164626	33.2481	155.337	91.6415	96.4171	2.22534	0.585966	3.79773	0.000146026	0.0164639	FDR<0.05	KCNK5	8645	potassium two pore domain channel subfamily K member 5	-39188970	-39229475
ENSG00000204086	2.98883	12.0401	6.93538	7.53807	1.9935	0.525474	3.79372	0.000148406	0.0166114	FDR<0.05	RPA4	29935	replication protein A4	96883907	96885451
ENSG00000169704	0.982845	125.219	84.0445	73.5371	6.99068	1.84315	3.79279	0.000148963	0.0166114	FDR<0.05	GP9	2815	glycoprotein IX platelet	129060778	129062406
ENSG00000102794	113.243	1168.34	154.12	496.835	3.36681	0.88802	3.79136	0.000149823	0.0166166	FDR<0.05	ACOD1	730249	aconitate decarboxylase 1	76948510	76958638
ENSG00000203710	207.852	628.345	768.578	551.279	1.59566	0.421794	3.78303	0.000154931	0.0169947	FDR<0.05	CR1	1378	complement C3b/C4b receptor 1 (Knops blood group)	207496156	207641765
ENSG00000237931	45.3121	126.21	84.2281	87.2471	1.47491	0.38995	3.78229	0.00015539	0.0169947	FDR<0.05	#N/A	#N/A	#N/A	#N/A	#N/A
ENSG00000172971	0.274082	13.7551	10.8994	8.71128	5.49115	1.45201	3.78175	0.000155731	0.0169947	FDR<0.05	#N/A	#N/A	#N/A	#N/A	#N/A
ENSG00000182782	80.1191	586.128	197.148	298.182	2.87033	0.759341	3.78003	0.000156812	0.017009	FDR<0.05	HCAR2	338442	hydroxycarboxylic acid receptor 2	-122701292	-122703357
ENSG00000167434	1.12105	21.7103	18.779	14.5076	4.27173	1.13067	3.77804	0.000158067	0.017009	FDR<0.05	CA4	762	carbonic anhydrase 4	60149972	60179021
ENSG00000021355	2704.83	6710.05	5088.75	4941.03	1.31079	0.346992	3.77758	0.000158363	0.017009	FDR<0.05	SERPINB1	1992	serpin family B member 1	-2832331	-2841863
ENSG00000267787	64.1177	32.1587	37.453	43.5994	-0.983868	0.2606	-3.77539	0.000159756	0.0170688	FDR<0.05	#N/A	#N/A	#N/A	#N/A	#N/A
ENSG00000235587	28.7704	67.5532	52.9824	50.8186	1.22831	0.325525	3.77333	0.000161085	0.0171039	FDR<0.05	#N/A	#N/A	#N/A	#N/A	#N/A
ENSG00000135960	46.0376	0.705556	21.591	21.6151	-5.99928	1.59036	-3.77228	0.000161761	0.0171039	FDR<0.05	EDAR	10913	ectodysplasin A receptor	-108894470	-108989220
ENSG00000123610	212.517	1489.47	516.065	765.691	2.80897	0.745794	3.76641	0.000165611	0.0174207	FDR<0.05	TNFAIP6	7130	TNF alpha induced protein 6	151357591	151380046
ENSG00000163959	2.87758	36.5441	27.3656	23.2317	3.67437	0.976686	3.76208	0.000168506	0.0175309	FDR<0.05	SLC51A	200931	solute carrier family 51 subunit alpha	196216533	196233427
ENSG00000118113	229.709	3242.55	3220.99	2331.15	3.81924	1.01534	3.76154	0.000168871	0.0175309	FDR<0.05	MMP8	4317	matrix metallopeptidase 8	-102711795	-102724954
ENSG00000169495	31.7793	200.322	146.677	130.983	2.65585	0.706184	3.76085	0.000169339	0.0175309	FDR<0.05	HTRA4	203100	HtrA serine peptidase 4	38974227	38988663
ENSG00000100526	11.5756	68.4748	40.5846	41.6434	2.56653	0.682636	3.75973	0.000170095	0.0175309	FDR<0.05	CDKN3	1033	cyclin dependent kinase inhibitor 3	54396954	54420216
ENSG00000085999	10.9368	71.85	50.3644	46.0561	2.71525	0.723023	3.75541	0.000173057	0.0177466	FDR<0.05	RAD54L	8438	RAD54 like	46247762	46278473
ENSG00000092853	34.9192	164.017	100.834	103.174	2.23337	0.595293	3.75171	0.000175635	0.0178654	FDR<0.05	CLSPN	63967	claspin	-35732111	-35769978
ENSG00000167513	40.5495	234.191	157.21	149.155	2.53051	0.674779	3.75013	0.00017674	0.0178654	FDR<0.05	CDT1	81620	chromatin licensing and DNA replication factor 1	88803788	88809258
ENSG00000142583	102.568	596.698	489.861	411.066	2.54057	0.677669	3.74898	0.000177553	0.0178654	FDR<0.05	SLC2A5	6518	solute carrier family 2 member 5	-9035105	-9069635
ENSG00000164045	11.1996	74.6812	49.3252	46.7621	2.73946	0.730767	3.74875	0.000177717	0.0178654	FDR<0.05	CDC25A	993	cell division cycle 25A	-48157145	-48188417
ENSG00000136011	1.28556	22.8365	14.0371	13.2915	4.15809	1.10998	3.74608	0.000179619	0.0179681	FDR<0.05	STAB2	55576	stabilin 2	103587272	103766718
ENSG00000135503	935.84	1453.59	1420.74	1286.77	0.635175	0.169935	3.73776	0.00018567	0.018415	FDR<0.05	ACVR1B	91	activin A receptor type 1B	51953379	51997079
ENSG00000180543	330.223	134.288	180.208	209.141	-1.2982	0.347347	-3.73746	0.000185892	0.018415	FDR<0.05	TSPYL5	85453	TSPY like 5	-97273487	-97277928
ENSG00000118520	54.1258	776.671	882.67	597.007	3.84286	1.02896	3.73469	0.000187944	0.0185283	FDR<0.05	ARG1	383	arginase 1	131573225	131584329
ENSG00000175471	882.271	1736.81	1437.37	1375.64	0.977025	0.261813	3.73177	0.000190135	0.0186543	FDR<0.05	MCTP1	79772	multiple C2 and transmembrane domain containing 1	-94705536	-95081866
ENSG00000095739	2.60753	16.0877	19.7641	13.3304	2.6165	0.701595	3.72935	0.000191973	0.0187295	FDR<0.05	BAMBI	25805	BMP and activin membrane bound inhibitor	28677520	28682932
ENSG00000129195	1.25293	18.8138	8.92618	10.0849	3.90521	1.04744	3.72835	0.000192738	0.0187295	FDR<0.05	PIMREG	54478	PICALM interacting mitotic regulator	6444454	6451469
ENSG00000161328	66.7132	20.7549	34.0323	39.1895	-1.68854	0.453181	-3.72597	0.000194562	0.0188172	FDR<0.05	LRRC56	115399	leucine rich repeat containing 56	537526	554912
ENSG00000215475	88.5483	4.8793	15.3907	33.659	-4.17126	1.1209	-3.72136	0.000198155	0.0190743	FDR<0.05	SIAH3	283514	siah E3 ubiquitin protein ligase family member 3	-45777241	-45851753
ENSG00000092067	141.849	1035.33	647.625	631.59	2.86786	0.771729	3.71615	0.000202284	0.0193803	FDR<0.05	CEBPE	1053	CCAAT enhancer binding protein epsilon	-23117305	-23119255
ENSG00000205846	39.3356	280.654	36.6497	122.857	2.83448	0.763754	3.71125	0.000206241	0.0196671	FDR<0.05	CLEC6A	93978	C-type lectin domain containing 6A	8455961	8478330
ENSG00000101460	131.181	308.773	266.346	240.646	1.23491	0.333223	3.70595	0.000210602	0.0199896	FDR<0.05	MAP1LC3A	84557	microtubule associated protein 1 light chain 3 alpha	34546843	34560345
ENSG00000277632	1471.01	6364	2650.16	3596.26	2.11307	0.570682	3.7027	0.000213315	0.0201534	FDR<0.05	CCL3	6348	C-C motif chemokine ligand 3	-36088255	-36090143
ENSG00000226031	0	11.8354	1.95166	4.82546	6.24478	1.6875	3.70061	0.000215079	0.0201704	FDR<0.05	FGF13-AS1	100129662	FGF13 antisense RNA 1	138712106	138716601
ENSG00000255929	3.24052	31.4081	24.9947	20.7131	3.27901	0.886184	3.70015	0.000215472	0.0201704	FDR<0.05	PIWIL4-AS1	105369438	PIWIL4 antisense RNA 1	-94546190	-94740355
ENSG00000144677	115.082	428.581	315.262	294.87	1.89748	0.513413	3.69582	0.000219175	0.0204233	FDR<0.05	CTDSPL	10217	CTD small phosphatase like	37861879	37984469
ENSG00000144645	81.4721	22.0613	38.9749	45.8043	-1.87804	0.508509	-3.69323	0.000221421	0.0205367	FDR<0.05	OSBPL10	114884	oxysterol binding protein like 10	-31660824	-31981850
ENSG00000143476	16.8898	119.54	77.3098	73.9644	2.82388	0.764842	3.69211	0.000222404	0.0205367	FDR<0.05	DTL	51514	denticleless E3 ubiquitin protein ligase homolog	212035552	212105006
ENSG00000079385	111.961	1131.9	1303.43	885.954	3.33763	0.904872	3.68851	0.000225568	0.0206438	FDR<0.05	CEACAM1	634	CEA cell adhesion molecule 1	-42507305	-42528481
ENSG00000035499	12.9435	85.1771	45.0462	49.4612	2.71955	0.737307	3.68849	0.000225588	0.0206438	FDR<0.05	DEPDC1B	55789	DEP domain containing 1B	-60596911	-60700166
ENSG00000131669	4351.65	11101.6	7313.31	7750.7	1.35109	0.366545	3.68601	0.000227801	0.0207533	FDR<0.05	NINJ1	4814	ninjurin 1	-93121495	-93134251
ENSG00000131067	426.008	180.656	211.63	265.103	-1.23743	0.336266	-3.67992	0.000233303	0.0211196	FDR<0.05	GGT7	2686	gamma-glutamyltransferase 7	-34844719	-34872858
ENSG00000179909	147.949	50.7757	87.8457	92.9021	-1.53928	0.418366	-3.67928	0.000233892	0.0211196	FDR<0.05	ZNF154	7710	zinc finger protein 154	-57696274	-57709204
ENSG00000162849	26.7236	4.55315	8.46242	12.5725	-2.5166	0.684277	-3.67775	0.0002353	0.0211531	FDR<0.05	KIF26B	55083	kinesin family member 26B	245154984	245709432
ENSG00000105205	45.7714	518.752	1058.28	565.693	3.50229	0.953203	3.67423	0.000238569	0.0212727	FDR<0.05	CLC	1178	Charcot-Leyden crystal galectin	-39731254	-39738029
ENSG00000181722	178.985	72.413	77.7159	106.241	-1.30073	0.354101	-3.67333	0.00023941	0.0212727	FDR<0.05	ZBTB20	26137	zinc finger and BTB domain containing 20	-114314499	-114624945
ENSG00000156970	23.4778	163.597	98.8715	98.9072	2.80134	0.76288	3.67205	0.000240609	0.0212727	FDR<0.05	BUB1B	701	BUB1 mitotic checkpoint serine/threonine kinase B	40161068	40221122
ENSG00000168903	0	7.93464	10.1438	6.32746	5.66653	1.54323	3.67185	0.000240799	0.0212727	FDR<0.05	BTNL3	10917	butyrophilin like 3	180988845	181006727
ENSG00000184492	35.315	5.42016	6.6092	14.8048	-2.69515	0.734616	-3.66879	0.0002437	0.0214361	FDR<0.05	FOXD4L1	200350	forkhead box D4 like 1	113499083	113501150
ENSG00000145386	48.045	311.745	160.762	179.791	2.69795	0.736114	3.66513	0.000247217	0.0216522	FDR<0.05	CCNA2	890	cyclin A2	-121816443	-121823883
ENSG00000229314	39.7987	630.641	734.452	489.722	3.98597	1.08817	3.66299	0.00024929	0.0217404	FDR<0.05	ORM1	5004	orosomucoid 1	114323097	114326479
ENSG00000112053	6.85553	48.0756	71.7332	43.9898	2.81847	0.770387	3.65852	0.000253678	0.022029	FDR<0.05	SLC26A8	116369	solute carrier family 26 member 8	-35943513	-36024500
ENSG00000263033	8.77023	0.963231	4.83829	4.6616	-3.25464	0.890874	-3.65331	0.000258884	0.0223858	FDR<0.05	#N/A	#N/A	#N/A	#N/A	#N/A
ENSG00000153064	253.351	50.5039	53.0893	112.263	-2.32575	0.637117	-3.65043	0.000261801	0.022505	FDR<0.05	BANK1	55024	B cell scaffold protein with ankyrin repeats 1	101790606	102074812
ENSG00000177324	0.473062	60.1066	23.0526	29.2476	7.08584	1.94158	3.64952	0.000262731	0.022505	FDR<0.05	BEND2	139105	BEN domain containing 2	-18162930	-18220886
ENSG00000232810	990.638	2997.14	1218.1	1772.52	1.59697	0.437847	3.64732	0.000264994	0.022505	FDR<0.05	TNF	7124	tumor necrosis factor	2917462	2920233
ENSG00000234773	20.399	8.55946	7.47983	11.7335	-1.25593	0.344361	-3.64712	0.000265193	0.022505	FDR<0.05	#N/A	#N/A	#N/A	#N/A	#N/A
ENSG00000100505	4.60006	31.8821	19.2197	19.2656	2.78252	0.763053	3.64656	0.000265777	0.022505	FDR<0.05	TRIM9	114088	tripartite motif containing 9	-50975262	-51095704
ENSG00000164078	30.1934	5.61409	10.0949	14.5562	-2.41071	0.661294	-3.64544	0.000266932	0.0225094	FDR<0.05	MST1R	4486	macrophage stimulating 1 receptor	-49887002	-49903637
ENSG00000108839	2.0903	87.3006	57.1456	51.1833	5.38155	1.47676	3.64415	0.000268276	0.0225296	FDR<0.05	ALOX12	239	arachidonate 12-lipoxygenase, 12S type	6996048	7010754
ENSG00000135424	117.234	408.171	222.263	255.822	1.79923	0.49456	3.63803	0.000274732	0.0229754	FDR<0.05	ITGA7	3679	integrin subunit alpha 7	-55684569	-55707904
ENSG00000072571	18.9611	128.488	78.6254	78.1781	2.76178	0.759357	3.637	0.000275836	0.0229754	FDR<0.05	HMMR	3161	hyaluronan mediated motility receptor	163460631	163491941
ENSG00000163737	58.9335	670.348	394.133	390.248	3.5078	0.964912	3.63536	0.000277593	0.022984	FDR<0.05	PF4	5196	platelet factor 4	-73980814	-73982027
ENSG00000158089	6.38168	47.2782	34.9541	30.6958	2.89245	0.795765	3.6348	0.000278192	0.022984	FDR<0.05	GALNT14	79623	polypeptide N-acetylgalactosaminyltransferase 14	-30910466	-31138440
ENSG00000172216	6906.71	18310.9	12518.2	12862.2	1.40663	0.387113	3.63364	0.000279447	0.0229946	FDR<0.05	CEBPB	1051	CCAAT enhancer binding protein beta	50190582	50192691
ENSG00000126353	6814.18	2006.58	1883.83	3405.9	-1.76383	0.485678	-3.63169	0.000281567	0.0230761	FDR<0.05	CCR7	1236	C-C motif chemokine receptor 7	-40553769	-40561013
ENSG00000134827	72.1634	748.492	725.779	537.644	3.37465	0.930326	3.62738	0.000286311	0.023371	FDR<0.05	TCN1	6947	transcobalamin 1	-59852807	-59866487
ENSG00000065361	79.8935	10.7631	17.3001	33.7902	-2.88867	0.796658	-3.62599	0.000287859	0.0234038	FDR<0.05	ERBB3	2065	erb-b2 receptor tyrosine kinase 3	56080107	56085617
ENSG00000259207	14.3887	215.688	181.693	143.4	3.90506	1.07742	3.62446	0.000289567	0.0234263	FDR<0.05	ITGB3	3690	integrin subunit beta 3	47253826	47313743
ENSG00000253210	24.4798	68.1983	52.1179	49.4546	1.478	0.407871	3.62369	0.000290432	0.0234263	FDR<0.05	#N/A	#N/A	#N/A	#N/A	#N/A
ENSG00000143318	13.0786	1.65649	4.08537	5.93323	-2.91956	0.806252	-3.62115	0.000293296	0.0234801	FDR<0.05	CASQ1	844	calsequestrin 1	160190574	160201886
ENSG00000120306	640.395	1301.13	1004.01	998.918	1.02285	0.282532	3.62029	0.000294274	0.0234801	FDR<0.05	CYSTM1	84418	cysteine rich transmembrane module containing 1	140175187	140243789
ENSG00000275832	42.2669	107.978	91.5292	82.5076	1.3503	0.373006	3.62005	0.000294551	0.0234801	FDR<0.05	ARHGAP23	57636	Rho GTPase activating protein 23	2463773	2547687
ENSG00000237669	48.6338	16.8919	30.1828	31.0663	-1.52928	0.422775	-3.61725	0.000297753	0.023643	FDR<0.05	#N/A	#N/A	#N/A	#N/A	#N/A
ENSG00000198947	139.928	43.2083	31.7895	68.2275	-1.69546	0.469199	-3.61353	0.000302054	0.0238916	FDR<0.05	DMD	1756	dystrophin	-31119225	-31266954
ENSG00000145491	0.814379	12.4626	12.3696	8.93559	3.9161	1.08552	3.60757	0.000309074	0.0243524	FDR<0.05	ROPN1L	83853	rhophilin associated tail protein 1 like	10441878	10465026
ENSG00000179978	109.61	47.8539	95.0093	82.885	-1.19231	0.330786	-3.60448	0.00031278	0.0245043	FDR<0.05	#N/A	#N/A	#N/A	#N/A	#N/A
ENSG00000181097	48.8736	17.3226	16.5761	26.5266	-1.49015	0.413475	-3.60396	0.000313403	0.0245043	FDR<0.05	#N/A	#N/A	#N/A	#N/A	#N/A
ENSG00000257335	331.341	1829.62	1528.13	1274.62	2.4653	0.68503	3.59881	0.000319671	0.0248841	FDR<0.05	MGAM	8972	maltase-glucoamylase	410	68627
ENSG00000123612	86.1104	17.1114	21.6976	39.4163	-2.33274	0.648423	-3.59756	0.000321222	0.0248841	FDR<0.05	ACVR1C	130399	activin A receptor type 1C	-157526766	-157628864
ENSG00000186529	106.23	1303.29	1549.59	1030.38	3.6169	1.00554	3.59699	0.00032192	0.0248841	FDR<0.05	CYP4F3	4051	cytochrome P450 family 4 subfamily F member 3	15640896	15662825
ENSG00000145358	1.52395	23.0518	25.2488	17.3624	3.90681	1.08772	3.59175	0.000328465	0.0252943	FDR<0.05	DDIT4L	115265	DNA damage inducible transcript 4 like	-100185869	-100190468
ENSG00000173535	30.0436	181.125	199.509	142.235	2.59267	0.723323	3.58438	0.000337875	0.0258673	FDR<0.05	TNFRSF10C	8794	TNF receptor superfamily member 10c	23102920	23117445
ENSG00000172927	7.84478	48.4976	16.2677	25.0213	2.62071	0.731235	3.58395	0.000338441	0.0258673	FDR<0.05	MYEOV	26579	myeloma overexpressed	69294154	69297287
ENSG00000215041	1388.84	1105	1290.26	1254.99	-0.329081	0.091869	-3.58207	0.000340886	0.0259569	FDR<0.05	NEURL4	84461	neuralized E3 ubiquitin protein ligase 4	-7315627	-7329335
ENSG00000256618	4.38478	114.561	0.517314	41.5927	4.71354	1.31737	3.578	0.000346239	0.0262665	FDR<0.05	MTRNR2L1	100462977	MT-RNR2 like 1	22523110	22524665
ENSG00000100162	14.0019	79.1097	47.7543	48.603	2.49794	0.698616	3.57555	0.000349487	0.0264147	FDR<0.05	CENPM	79019	centromere protein M	-41938736	-41947152
ENSG00000149311	6208.4	3089.52	3863.7	4296.15	-1.00674	0.281676	-3.57412	0.000351406	0.0264618	FDR<0.05	ATM	472	ATM serine/threonine kinase	108223066	108369102
ENSG00000185022	678.756	2614.35	1355.97	1593.24	1.94537	0.544867	3.57035	0.000356504	0.026747	FDR<0.05	MAFF	23764	MAF bZIP transcription factor F	38201931	38216510
ENSG00000064270	3.73452	101.137	66.3196	33.5486	2.80992	0.787405	3.56858	0.000358919	0.0268295	FDR<0.05	ATP2C2	9914	ATPase secretory pathway Ca2+ transporting 2	84406587	84464187
ENSG00000166920	2276.74	6850.11	2961.26	4117	1.58912	0.445838	3.56434	0.000364772	0.0271675	FDR<0.05	C15orf48	84419	chromosome 15 open reading frame 48	45430609	45433339
ENSG00000183688	854.942	4021.7	3780.21	2987.15	2.2339	0.627918	3.55763	0.000374215	0.0277695	FDR<0.05	RFLNB	359845	refilin B	-439979	-445940
ENSG00000178307	501.079	686.542	561.507	587.141	0.453049	0.127428	3.55534	0.000377497	0.0279116	FDR<0.05	TMEM11	8834	transmembrane protein 11	-21197953	-21214161
ENSG00000135749	989.205	383.662	510.966	609.881	-1.36575	0.384376	-3.55317	0.000380624	0.0279829	FDR<0.05	PCNX2	80003	pecanex 2	-233293999	-233295725
ENSG00000171051	1665.54	8182.57	4804.12	5045	2.29655	0.646413	3.55277	0.000381204	0.0279829	FDR<0.05	FPR1	2357	formyl peptide receptor 1	-51745772	-51751878
ENSG00000167900	44.6928	267.944	161.387	163.674	2.58513	0.72787	3.55163	0.000382847	0.0279956	FDR<0.05	TK1	7083	thymidine kinase 1	-78174090	-78187052
ENSG00000149554	29.0437	103.51	66.9522	68.3749	1.83358	0.516391	3.55076	0.000384122	0.0279956	FDR<0.05	CHEK1	1111	checkpoint kinase 1	125625135	125657147
ENSG00000251179	6.22474	32.2968	44.7225	28.8242	2.38345	0.674448	3.53394	0.00040942	0.0296365	FDR<0.05	TMEM92-AS1	103752589	TMEM92 antisense RNA 1	-50281580	-50287855
ENSG00000108244	4.47001	59.8722	15.2476	27.6329	3.74279	1.05912	3.53386	0.000409541	0.0296365	FDR<0.05	KRT23	25984	keratin 23	-71967	-86914
ENSG00000006453	18.92	4.80463	5.21705	9.18357	-1.97649	0.560217	-3.52807	0.000418595	0.030171	FDR<0.05	BAIAP2L1	55971	BAR/IMD domain containing adaptor protein 2 like 1	-98291649	-98401090
ENSG00000143228	20.5657	104.504	57.8007	62.9762	2.34626	0.665269	3.52678	0.000420646	0.030171	FDR<0.05	NUF2	83540	NUF2 component of NDC80 kinetochore complex	163321953	163355759
ENSG00000107611	133.245	43.8562	37.9797	68.6162	-1.59971	0.453725	-3.52573	0.00042232	0.030171	FDR<0.05	CUBN	8029	cubilin	-16823965	-17129811
ENSG00000119121	9.60932	76.1797	131.284	75.4951	2.986	0.847099	3.52497	0.000423527	0.030171	FDR<0.05	TRPM6	140803	transient receptor potential cation channel subfamily M member 6	-74722494	-74887347
ENSG00000225936	1.10074	22.9661	18.6053	14.8802	4.37009	1.24031	3.52339	0.000426063	0.030171	FDR<0.05	#N/A	#N/A	#N/A	#N/A	#N/A
ENSG00000163482	407.727	250.877	311.048	318.992	-0.698247	0.198189	-3.52314	0.000426464	0.030171	FDR<0.05	STK36	27148	serine/threonine kinase 36	218672085	218702715
ENSG00000121797	917.894	2466.75	1377.54	1620.87	1.42611	0.404843	3.52264	0.000427276	0.030171	FDR<0.05	CCRL2	9034	C-C motif chemokine receptor like 2	46407614	46409523
ENSG00000102755	44.3505	270.503	90.5893	139.687	2.60765	0.741643	3.51605	0.000438026	0.0307842	FDR<0.05	FLT1	2321	fms related receptor tyrosine kinase 1	-28368091	-28495128
ENSG00000237264	19.3225	43.0749	33.5716	32.623	1.14988	0.32709	3.51547	0.000438977	0.0307842	FDR<0.05	#N/A	#N/A	#N/A	#N/A	#N/A
ENSG00000168453	38.1581	169.136	84.4731	100.211	2.14776	0.611218	3.5139	0.000441572	0.0308602	FDR<0.05	HR	55806	HR lysine demethylase and nuclear receptor corepressor	-22114418	-22131052
ENSG00000168497	60.3797	829.65	323.026	421.55	3.78038	1.07615	3.51288	0.000443279	0.0308737	FDR<0.05	CAVIN2	8436	caveolae associated protein 2	-191834309	-191847088
ENSG00000178803	0.582413	9.41314	2.69013	4.41087	4.02008	1.14739	3.50367	0.000458896	0.0318527	FDR<0.05	ADORA2A-AS1	646023	ADORA2A antisense RNA 1	-24438276	-24495074
ENSG00000226950	297.487	165.201	212.809	221.549	-0.847385	0.242105	-3.50007	0.000465138	0.0321765	FDR<0.05	DANCR	57291	differentiation antagonizing non-protein coding RNA	52712393	52714138
ENSG00000148154	1013.62	2616.88	2183.98	1984.39	1.36833	0.391304	3.49684	0.000470798	0.032458	FDR<0.05	UGCG	7357	UDP-glucose ceramide glucosyltransferase	111896813	111935367
ENSG00000236901	203.924	56.8942	63.9847	103.485	-1.83958	0.52634	-3.49505	0.00047398	0.0325674	FDR<0.05	MIR600HG	81571	MIR600 host gene	-123109493	-123115477
ENSG00000126217	78.823	11.9535	39.3006	41.5858	-2.72746	0.780996	-3.49228	0.000478911	0.0327957	FDR<0.05	MCF2L	23263	MCF.2 cell line derived transforming sequence like	113001713	113099739
ENSG00000125977	1530.9	2015.56	1842.85	1809.71	0.396339	0.113693	3.48605	0.000490217	0.0334437	FDR<0.05	EIF2S2	8894	eukaryotic translation initiation factor 2 subunit beta	-34088308	-34112243
ENSG00000260910	77.5645	14.7758	10.1759	32.0024	-2.39214	0.686484	-3.48462	0.000492843	0.0334437	FDR<0.05	#N/A	#N/A	#N/A	#N/A	#N/A
ENSG00000166676	294.313	85.7973	80.2174	146.399	-1.77746	0.510137	-3.48428	0.000493466	0.0334437	FDR<0.05	TVP23A	780776	trans-golgi network vesicle protein 23 homolog A	-10760911	-10818794
ENSG00000101977	31.0046	11.8375	11.0372	17.3075	-1.37138	0.39368	-3.48349	0.000494929	0.0334437	FDR<0.05	MCF2	4168	MCF.2 cell line derived transforming sequence	-139581770	-139708222
ENSG00000167210	6.40691	71.3801	97.9814	61.1986	3.4794	0.999232	3.48208	0.000497538	0.0335091	FDR<0.05	LOXHD1	125336	lipoxygenase homology PLAT domains 1	-46477272	-46657220
ENSG00000235559	0.979734	13.7439	13.3303	9.76989	3.80496	1.09453	3.47634	0.000508306	0.0340119	FDR<0.05	#N/A	#N/A	#N/A	#N/A	#N/A
ENSG00000144488	18.0211	1.47619	2.32743	6.7376	-3.55397	1.02235	-3.47629	0.0005084	0.0340119	FDR<0.05	ESPNL	339768	espin like	238127389	238133287
ENSG00000112742	13.9403	93.1651	61.2135	58.2146	2.74163	0.789044	3.47463	0.000511565	0.0340119	FDR<0.05	TTK	7272	TTK protein kinase	80004604	80042527
ENSG00000211746	319.235	17.9003	35.1586	114.341	-4.15723	1.19658	-3.47425	0.000512275	0.0340119	FDR<0.05	TRBV19	28568	T cell receptor beta variable 19	#N/A	#N/A
ENSG00000175305	19.4731	84.2924	77.9351	62.6216	2.11333	0.608479	3.47314	0.0005144	0.0340119	FDR<0.05	CCNE2	9134	cyclin E2	-94880224	-94895254
ENSG00000232671	3.57694	13.5373	12.2977	10.1153	1.90947	0.549832	3.47283	0.000515004	0.0340119	FDR<0.05	ZNF687-AS1	100507670	ZNF687 antisense RNA 1	-151280024	-151281929
ENSG00000145882	717.431	330.715	444.171	486.44	-1.11667	0.321919	-3.4688	0.00052278	0.0343267	FDR<0.05	PCYOX1L	78991	prenylcysteine oxidase 1 like	149358045	149369653
ENSG00000159496	75.0431	490.355	363.98	321.53	2.70757	0.780588	3.46862	0.000523134	0.0343267	FDR<0.05	RGL4	266747	ral guanine nucleotide dissociation stimulator like 4	23690860	23699176
ENSG00000169429	5718.11	27346.9	13774.8	16108	2.25776	0.65109	3.46767	0.000524997	0.0343385	FDR<0.05	CXCL8	3576	C-X-C motif chemokine ligand 8	73740568	73743716
ENSG00000196371	1025.36	1990.49	1487.39	1524.87	0.956919	0.276328	3.46298	0.00053423	0.0347105	FDR<0.05	FUT4	2526	fucosyltransferase 4	94543850	94549898
ENSG00000198833	2623.51	4284.95	3725.54	3590.72	0.707723	0.204382	3.46274	0.000534709	0.0347105	FDR<0.05	UBE2J1	51465	ubiquitin conjugating enzyme E2 J1	-89326624	-89352722
ENSG00000078053	3.4223	20.4566	35.7273	20.691	2.57358	0.743338	3.4622	0.000535787	0.0347105	FDR<0.05	AMPH	273	amphiphysin	-38383695	-38631567
ENSG00000254554	8.16848	20.0899	18.1893	15.8483	1.296	0.374703	3.45872	0.00054274	0.0348658	FDR<0.05	#N/A	#N/A	#N/A	#N/A	#N/A
ENSG00000206530	260.777	85.3963	109.468	146.436	-1.60759	0.464837	-3.4584	0.000543401	0.0348658	FDR<0.05	CFAP44	55779	cilia and flagella associated protein 44	-113362864	-113441514
ENSG00000117643	637.25	216.473	339.7	385.835	-1.55782	0.450498	-3.45799	0.000544214	0.0348658	FDR<0.05	MAN1C1	57134	mannosidase alpha class 1C member 1	25616790	25784449
ENSG00000196132	9.24775	0.277152	1.54087	3.41063	-4.74104	1.3712	-3.4576	0.000545019	0.0348658	FDR<0.05	MYT1	4661	myelin transcription factor 1	64164451	64242253
ENSG00000111058	2.88633	17.8818	23.0479	15.1913	2.64795	0.76635	3.45527	0.000549743	0.0349364	FDR<0.05	ACSS3	79611	acyl-CoA synthetase short chain family member 3	81078078	81261210
ENSG00000137767	2160.36	3798.52	2706.32	2924.8	0.814032	0.235624	3.45479	0.000550725	0.0349364	FDR<0.05	SQOR	58472	sulfide quinone oxidoreductase	45631147	45691294
ENSG00000111665	20.898	142.458	86.8617	86.5314	2.76927	0.80197	3.45308	0.000554223	0.0349364	FDR<0.05	CDCA3	83461	cell division cycle associated 3	-6844797	-6851286
ENSG00000213420	169.801	51.5531	112.926	108.508	-1.71582	0.496973	-3.45253	0.000555346	0.0349364	FDR<0.05	GPC2	221914	glypican 2	-100169605	-100177381
ENSG00000158517	1432.14	2866.45	2357.25	2257.94	1.00104	0.290054	3.45122	0.00055806	0.0349364	FDR<0.05	NCF1	653361	neutrophil cytosolic factor 1	74773961	74789376
ENSG00000005102	21.5574	1.17868	8.41626	9.82544	-4.18534	1.21287	-3.45079	0.000558948	0.0349364	FDR<0.05	MEOX1	4222	mesenchyme homeobox 1	-43640389	-43661563
ENSG00000276085	374.984	1517.78	470.626	808.438	2.01689	0.58454	3.4504	0.000559762	0.0349364	FDR<0.05	CCL3L1	6349	C-C motif chemokine ligand 3 like 1	-36088256	-36090143
ENSG00000154016	687.989	196.256	308.351	383.009	-1.8093	0.524378	-3.45037	0.000559819	0.0349364	FDR<0.05	GRAP	10750	GRB2 related adaptor protein	-19020655	-19046957
ENSG00000226423	62.1941	3.37473	17.5767	25.9912	-4.19235	1.21627	-3.44689	0.000567079	0.0352816	FDR<0.05	#N/A	#N/A	#N/A	#N/A	#N/A
ENSG00000150977	1684.87	2953.91	2499.83	2414.27	0.809878	0.235037	3.44575	0.000569469	0.0353226	FDR<0.05	RILPL2	196383	Rab interacting lysosomal protein like 2	-123415038	-123436733
ENSG00000117143	660.287	1032.06	892.298	871.611	0.643808	0.186895	3.44476	0.000571561	0.035345	FDR<0.05	UAP1	6675	UDP-N-acetylglucosamine pyrophosphorylase 1	162561505	162599843
ENSG00000156206	0.520911	14.4884	5.05012	6.99476	4.74322	1.37809	3.44187	0.0005777	0.0356167	FDR<0.05	CFAP161	161502	cilia and flagella associated protein 161	81134269	81147433
ENSG00000111052	198.06	617.681	682.771	514.576	1.64144	0.477021	3.44103	0.000579508	0.0356206	FDR<0.05	LIN7A	8825	lin-7 homolog A, crumbs cell polarity complex component	-80792520	-80937707
ENSG00000162772	1131.06	3493.35	1554.04	2105.9	1.62689	0.473116	3.43867	0.000584578	0.035731	FDR<0.05	ATF3	467	activating transcription factor 3	212608760	212620774
ENSG00000109189	542.259	405.157	460.844	465.778	-0.420645	0.122332	-3.43856	0.000584807	0.035731	FDR<0.05	USP46	64854	ubiquitin specific peptidase 46	-52590960	-52656539
ENSG00000254470	1939.81	4043.24	3353.04	3170.64	1.05958	0.308264	3.43726	0.00058764	0.0357969	FDR<0.05	AP5B1	91056	adaptor related protein complex 5 subunit beta 1	-65773897	-65780976
ENSG00000160191	37.9654	5.98225	22.6243	21.4019	-2.67832	0.779582	-3.43558	0.000591286	0.0359119	FDR<0.05	PDE9A	5152	phosphodiesterase 9A	42653751	42775508
ENSG00000226666	20.6429	5.9598	10.4077	11.9215	-1.79553	0.522858	-3.43407	0.000594595	0.0359536	FDR<0.05	#N/A	#N/A	#N/A	#N/A	#N/A
ENSG00000173890	310.751	992.605	774.996	711.886	1.67549	0.488009	3.43331	0.000596253	0.0359536	FDR<0.05	GPR160	26996	G protein-coupled receptor 160	170037994	170085392
ENSG00000197302	395.051	263.685	280.405	308.947	-0.581897	0.169508	-3.43286	0.000597259	0.0359536	FDR<0.05	ZNF720	124411	zinc finger protein 720	31713228	31761565
ENSG00000254781	1.515	24.8536	16.8177	15.0395	4.02893	1.17415	3.43136	0.000600565	0.0360463	FDR<0.05	GVINP2	100128135	GTPase, very large interferon inducible pseudogene 2	#N/A	#N/A
ENSG00000173281	430.609	863.853	732.532	687.917	1.00401	0.292711	3.43002	0.00060353	0.036118	FDR<0.05	PPP1R3B	79660	protein phosphatase 1 regulatory subunit 3B	4200089	4215373
ENSG00000127423	4.35389	22.1213	18.2292	15.4289	2.35028	0.68629	3.42461	0.000615676	0.0365441	FDR<0.05	AUNIP	79000	aurora kinase A and ninein interacting protein	-25834005	-25859457
ENSG00000189127	0.992138	12.3718	13.7214	9.43026	3.64665	1.06514	3.42362	0.000617929	0.0365441	FDR<0.05	ANKRD34B	340120	ankyrin repeat domain 34B	-80556754	-80570280
ENSG00000114790	5.22505	15.6699	10.3268	10.6664	1.59073	0.464686	3.42323	0.000618818	0.0365441	FDR<0.05	ARHGEF26	26084	Rho guanine nucleotide exchange factor 26	154121389	154257825
ENSG00000197930	2603.67	3880.06	3267.78	3282.85	0.575548	0.168141	3.42301	0.000619317	0.0365441	FDR<0.05	ERO1A	30001	endoplasmic reticulum oxidoreductase 1 alpha	-52639914	-52695558
ENSG00000125257	1163.33	566.567	693.464	790.01	-1.03712	0.303059	-3.42217	0.000621245	0.0365441	FDR<0.05	ABCC4	10257	ATP binding cassette subfamily C member 4	-95019834	-95301451
ENSG00000123607	512.193	335.69	363.739	398.458	-0.608081	0.177712	-3.42173	0.000622236	0.0365441	FDR<0.05	TTC21B	79809	tetratricopeptide repeat domain 21B	-165873361	-165953776
ENSG00000273175	0.126926	3.70731	0.673367	1.57132	4.07494	1.1909	3.42173	0.00062224	#N/A	#N/A	#N/A	#N/A	#N/A	#N/A	#N/A
ENSG00000089041	3078.17	7992.77	3979.73	5113.83	1.37657	0.402351	3.42132	0.000623185	0.0365441	FDR<0.05	P2RX7	5027	purinergic receptor P2X 7	121132875	121188032
ENSG00000137812	71.8747	320.488	214.262	208.725	2.15725	0.631182	3.4178	0.000631296	0.0369136	FDR<0.05	KNL1	57082	kinetochore scaffold 1	40594248	40664341
ENSG00000223501	1823.31	1458.29	1712.43	1656.74	-0.321954	0.0942328	-3.41659	0.000634116	0.0369726	FDR<0.05	VPS52	6293	VPS52 subunit of GARP complex	-4686253	-4707927
ENSG00000284633	70.0825	290.27	196.702	191.465	2.05052	0.600788	3.41305	0.000642391	0.0372724	FDR<0.05	#N/A	#N/A	#N/A	#N/A	#N/A
ENSG00000186687	586.524	372.063	430.147	456.731	-0.655364	0.192029	-3.41283	0.000642911	0.0372724	FDR<0.05	LYRM7	90624	LYR motif containing 7	131170943	131205428
ENSG00000137714	552.241	798.543	624.721	663.815	0.530535	0.155672	3.40803	0.000654341	0.0376952	FDR<0.05	FDX1	2230	ferredoxin 1	110429947	110464884
ENSG00000178440	21.1916	9.57301	13.554	14.4519	-1.12188	0.329245	-3.40745	0.00065574	0.0376952	FDR<0.05	TIMM23B-AGAP6	113218477	TIMM23B-AGAP6 readthrough (NMD candidate)	49942052	50010516
ENSG00000197361	12.6121	2.43453	7.79834	7.36514	-2.39089	0.701668	-3.40744	0.000655746	0.0376952	FDR<0.05	FBXL22	283807	F-box and leucine rich repeat protein 22	63597386	63603432
ENSG00000267128	54.0218	2.85355	15.7045	22.7019	-4.23322	1.24351	-3.40425	0.000663457	0.0380314	FDR<0.05	RNF157-AS1	100507218	RNF157 antisense RNA 1	76140555	76154648
ENSG00000130675	0.126926	5.68208	5.93024	4.10239	4.71572	1.38668	3.40072	0.000672083	0.0384179	FDR<0.05	MNX1	3110	motor neuron and pancreas homeobox 1	-157004852	-157009435
ENSG00000186354	1.02725	49.4296	58.5401	5.52929	3.29851	0.970525	3.39868	0.000677115	0.0384922	FDR<0.05	#N/A	#N/A	#N/A	#N/A	#N/A
ENSG00000164047	247.212	2852.91	4278.87	2570.29	3.52861	1.03823	3.39867	0.000677154	0.0384922	FDR<0.05	CAMP	820	cathelicidin antimicrobial peptide	48223494	48225485
ENSG00000269890	45.1401	19.8028	29.0518	30.6412	-1.1921	0.351001	-3.39629	0.00068305	0.0387194	FDR<0.05	#N/A	#N/A	#N/A	#N/A	#N/A
ENSG00000116127	810.576	598.113	619.722	669.415	-0.438091	0.129037	-3.39507	0.000686111	0.0387676	FDR<0.05	ALMS1	7840	ALMS1 centrosome and basal body associated protein	73385757	73609919
ENSG00000101255	78.7373	233.3	184.686	169.916	1.56604	0.461354	3.39444	0.0006877	0.0387676	FDR<0.05	TRIB3	57761	tribbles pseudokinase 3	381294	397559
ENSG00000167695	46.6717	99.407	71.0498	73.6614	1.09241	0.322253	3.38991	0.000699158	0.039305	FDR<0.05	TLCD3A	79850	TLC domain containing 3A	732545	742968
ENSG00000248514	3.50978	0.123423	1.30972	1.55454	-3.75703	1.10974	-3.38551	0.000710456	#N/A	#N/A	#N/A	#N/A	#N/A	#N/A	#N/A
ENSG00000136026	1988.62	4852.98	4218.92	3771.75	1.28714	0.38022	3.38526	0.000711107	0.0397756	FDR<0.05	CKAP4	10970	cytoskeleton associated protein 4	-106237880	-106248020
ENSG00000189283	171.757	30.1214	85.5332	92.0063	-2.51029	0.741562	-3.38514	0.000711427	0.0397756	FDR<0.05	FHIT	2272	fragile histidine triad diadenosine triphosphatase	-59747276	-61251452
ENSG00000159840	18015.1	28389.6	25360.5	24217.1	0.65614	0.193951	3.38301	0.000716957	0.0399752	FDR<0.05	ZYX	7791	zyxin	143381344	143391111
ENSG00000065613	3156.14	4550.66	4079.89	3967.53	0.52778	0.156155	3.37986	0.000725235	0.0400351	FDR<0.05	SLK	9748	STE20 like kinase	103967139	104029233
ENSG00000135679	2149.19	3782.99	2571.2	2868.72	0.8156	0.241339	3.37948	0.00072624	0.0400351	FDR<0.05	MDM2	4193	MDM2 proto-oncogene	68809023	68850684
ENSG00000284930	11.212	41.4541	27.0688	27.3466	1.88476	0.557794	3.37896	0.000727603	0.0400351	FDR<0.05	LOC101928143	101928143	uncharacterized LOC101928143	-73460934	-73463642
ENSG00000205464	64.9527	20.1932	49.8525	44.0018	-1.67121	0.494611	-3.37885	0.000727909	0.0400351	FDR<0.05	ATP6AP1L	92270	ATPase H+ transporting accessory protein 1 like	82278649	82319932
ENSG00000167483	331.336	54.5028	60.5048	139.653	-2.60391	0.770852	-3.37797	0.000730239	0.0400351	FDR<0.05	NIBAN3	199786	niban apoptosis regulator 3	17527266	17552026
ENSG00000239653	135.184	68.5337	84.2575	94.032	-0.974762	0.288581	-3.37777	0.00073075	0.0400351	FDR<0.05	PSMD6-AS2	100507062	PSMD6 antisense RNA 2	64004021	64012241
ENSG00000182541	553.473	1666.67	924.605	1072.99	1.59017	0.470828	3.37739	0.000731763	0.0400351	FDR<0.05	LIMK2	3985	LIM domain kinase 2	31248383	31277638
ENSG00000221947	6.00058	0.596915	2.04363	2.72437	-3.32152	0.984957	-3.37225	0.00074557	0.0406814	FDR<0.05	XKR9	389668	XK related 9	70669338	70735942
ENSG00000124107	28.0052	1402.22	332.904	192.161	2.77805	0.824294	3.37022	0.000751076	0.0407417	FDR<0.05	SLPI	6590	secretory leukocyte peptidase inhibitor	-45252238	-45254564
ENSG00000156510	18.016	0.948062	11.362	9.7133	-4.27553	1.26876	-3.36985	0.000752083	0.0407417	FDR<0.05	HKDC1	80201	hexokinase domain containing 1	69220331	69267551
ENSG00000081148	24.871	8.84377	11.3723	14.5369	-1.48393	0.440383	-3.36964	0.000752665	0.0407417	FDR<0.05	IMPG2	50939	interphotoreceptor matrix proteoglycan 2	-101222545	-101320575
ENSG00000158373	30.5508	65.189	52.1825	50.2453	1.09462	0.324952	3.36856	0.000755626	0.0407717	FDR<0.05	H2BC5	3017	H2B clustered histone 5	26158121	26158607
ENSG00000173320	22.5331	129.355	123.137	95.132	2.52224	0.748887	3.36798	0.000757215	0.0407717	FDR<0.05	STOX2	56977	storkhead box 2	183798021	184023530
ENSG00000078804	613.978	1823.55	1113.46	1212.14	1.57036	0.466375	3.36716	0.000759459	0.0407849	FDR<0.05	TP53INP2	58476	tumor protein p53 inducible nuclear protein 2	34704343	34713436
ENSG00000118804	22.2324	82.0494	74.7877	61.5627	1.88501	0.560347	3.364	0.000768203	0.0411463	FDR<0.05	STBD1	8987	starch binding domain 1	76306025	76311130
ENSG00000141741	703.036	993.016	892.491	870.839	0.497477	0.147993	3.36148	0.000775255	0.0413139	FDR<0.05	MIEN1	84299	migration and invasion enhancer 1	-39728499	-39730563
ENSG00000025039	748.782	1776.41	1618.31	1412.79	1.2464	0.370794	3.36144	0.000775381	0.0413139	FDR<0.05	RRAGD	58528	Ras related GTP binding D	-89364615	-89412273
ENSG00000147576	219.773	60.6879	91.972	119.363	-1.85397	0.551955	-3.35891	0.000782519	0.0415795	FDR<0.05	ADHFE1	137872	alcohol dehydrogenase iron containing 1	66432503	66468906
ENSG00000133055	1.74361	13.2099	9.65894	8.52719	2.94094	0.875741	3.35823	0.000784443	0.0415795	FDR<0.05	MYBPH	4608	myosin binding protein H	-203167810	-203175826
ENSG00000106070	650.926	1141.64	1451.31	1102.81	0.810512	0.241664	3.35388	0.00079688	0.0421294	FDR<0.05	GRB10	2887	growth factor receptor bound protein 10	-50590068	-50792874
ENSG00000170122	27.0036	6.15087	6.76283	12.6209	-2.12477	0.633845	-3.35219	0.000801754	0.0422775	FDR<0.05	FOXD4	2298	forkhead box D4	-116230	-118417
ENSG00000172058	0	5.21516	0.975344	2.16668	5.05881	1.51012	3.34995	0.000808266	#N/A	#N/A	SERF1A	8293	small EDRK-rich factor 1A	-492255	-510139
ENSG00000099840	116.877	71.1262	71.2086	84.8802	-0.716333	0.213852	-3.34968	0.000809062	0.0425529	FDR<0.05	IZUMO4	113177	IZUMO family member 4	2096914	2099590
ENSG00000111325	58.5923	38.1969	47.5577	47.5918	-0.613183	0.183218	-3.34673	0.000817699	0.0428603	FDR<0.05	OGFOD2	79676	2-oxoglutarate and iron dependent oxygenase domain containing 2	122974725	122980042
ENSG00000103064	2333.02	1188.9	1688.35	1706.94	-0.972694	0.290681	-3.34626	0.000819107	0.0428603	FDR<0.05	SLC7A6	9057	solute carrier family 7 member 6	68264525	68301819
ENSG00000177191	144.316	370.069	320.984	285.163	1.35908	0.406619	3.34239	0.000830595	0.0433035	FDR<0.05	B3GNT8	374907	UDP-GlcNAc:betaGal beta-1,3-N-acetylglucosaminyltransferase 8	-41425358	-41428730
ENSG00000150337	120.517	570.186	157.708	290.918	2.24162	0.670764	3.34189	0.000832113	0.0433035	FDR<0.05	FCGR1A	2209	Fc fragment of IgG receptor Ia	149782693	149791675
ENSG00000237945	711.474	127.23	232.92	339.495	-2.48297	0.74312	-3.34128	0.000833943	0.0433035	FDR<0.05	LINC00649	100506334	long intergenic non-protein coding RNA 649	33931213	33971186
ENSG00000101307	574.657	1436.91	2035.06	1387.59	1.32224	0.395964	3.33929	0.000839915	0.0434653	FDR<0.05	SIRPB1	10326	signal regulatory protein beta 1	-1564382	-1588697
ENSG00000136111	2282.6	898.709	1107.04	1386.79	-1.34461	0.40272	-3.33883	0.000841319	0.0434653	FDR<0.05	TBC1D4	9882	TBC1 domain family member 4	-75284663	-75482168
ENSG00000083937	1328.23	2020.38	1817.64	1741.77	0.604869	0.181204	3.33805	0.000843674	0.0434769	FDR<0.05	CHMP2B	25978	charged multivesicular body protein 2B	87227308	87255556
ENSG00000062282	147.959	629.477	277.507	361.832	2.08861	0.62601	3.33638	0.000848779	0.0435863	FDR<0.05	DGAT2	84649	diacylglycerol O-acyltransferase 2	75768732	75801536
ENSG00000166523	691.98	2228.23	882.346	1296.29	1.68707	0.505745	3.33581	0.000850509	0.0435863	FDR<0.05	CLEC4E	26253	C-type lectin domain family 4 member E	-8533304	-8540905
ENSG00000138160	96.4804	491.418	302.06	306.661	2.34891	0.704267	3.33526	0.000852205	0.0435863	FDR<0.05	KIF11	3832	kinesin family member 11	92593129	92655395
ENSG00000163931	7542.87	16049.6	14507.9	12958	1.08938	0.327199	3.3294	0.000870348	0.044403	FDR<0.05	TKT	7086	transketolase	-53225635	-53256114
ENSG00000164604	3.36124	25.9365	8.65741	13.1162	2.94913	0.886336	3.32733	0.000876834	0.0444662	FDR<0.05	GPR85	54329	G protein-coupled receptor 85	-113082285	-113087724
ENSG00000254415	971.287	2092.83	1755.88	1638.44	1.10763	0.332934	3.32688	0.000878242	0.0444662	FDR<0.05	SIGLEC14	100049587	sialic acid binding Ig like lectin 14	-51642560	-51646819
ENSG00000272768	9.30856	45.1311	35.1346	30.8856	2.27351	0.683463	3.32646	0.000879566	0.0444662	FDR<0.05	#N/A	#N/A	#N/A	#N/A	#N/A
ENSG00000078902	2870.01	4128.71	3866.44	3659.3	0.524517	0.157691	3.32623	0.000880304	0.0444662	FDR<0.05	TOLLIP	54472	toll interacting protein	-1274370	-1309632
ENSG00000183837	136.745	23.6599	38.6827	62.8435	-2.52512	0.759409	-3.32511	0.000883839	0.0445346	FDR<0.05	PNMA3	29944	PNMA family member 3	153056469	153060462
ENSG00000254088	2.45019	8.77101	6.86423	6.20739	1.8359	0.552565	3.3225	0.000892159	0.0448314	FDR<0.05	#N/A	#N/A	#N/A	#N/A	#N/A
ENSG00000214212	338.705	1127.13	1177.06	908.077	1.7346	0.522175	3.32188	0.000894123	0.0448314	FDR<0.05	C19orf38	255809	chromosome 19 open reading frame 38	10848414	10869790
ENSG00000250274	16.8238	120.956	30.3462	58.0028	2.84427	0.856429	3.32108	0.000896708	0.0448508	FDR<0.05	LOC100128059	100128059	uncharacterized LOC100128059	-170308700	-170312716
ENSG00000259407	20.56	4.08786	7.84835	10.3457	-2.32218	0.699506	-3.31973	0.000901029	0.044948	FDR<0.05	#N/A	#N/A	#N/A	#N/A	#N/A
ENSG00000101773	478.33	842.484	634.495	660.442	0.816413	0.245974	3.31911	0.000903056	0.044948	FDR<0.05	RBBP8	5932	RB binding protein 8, endonuclease	22933875	23026486
ENSG00000272973	4.57818	0.427225	2.49772	2.39718	-3.31863	0.99996	-3.31876	0.000904192	#N/A	#N/A	#N/A	#N/A	#N/A	#N/A	#N/A
ENSG00000267279	1.11902	16.4311	10.7191	9.83828	3.86734	1.16653	3.31525	0.000915604	0.0454617	FDR<0.05	#N/A	#N/A	#N/A	#N/A	#N/A
ENSG00000159445	534.798	157.595	219.344	292.368	-1.76241	0.531877	-3.31356	0.000921173	0.0456271	FDR<0.05	THEM4	117145	thioesterase superfamily member 4	-151870866	-151909511
ENSG00000241106	146.656	47.6789	48.0415	77.499	-1.61978	0.489074	-3.31192	0.000926565	0.0457831	FDR<0.05	HLA-DOB	3112	major histocompatibility complex, class II, DO beta	-32812762	-32817002
ENSG00000099804	1107.62	1511.23	2543.42	1332.94	0.448008	0.135302	3.31116	0.000929102	0.0457976	FDR<0.05	CDC34	997	cell division cycle 34, ubiqiutin conjugating enzyme	531759	542087
ENSG00000174371	10.9608	57.969	39.2766	37.3242	2.40409	0.726714	3.30817	0.000939078	0.0461777	FDR<0.05	EXO1	9156	exonuclease 1	241848730	241889939
ENSG00000125538	3414.92	22921.9	6211.78	11221.3	2.7468	0.830564	3.30715	0.000942493	0.0462342	FDR<0.05	IL1B	3553	interleukin 1 beta	-112829755	-112836779
ENSG00000128594	188.005	527.139	495.781	414.424	1.48792	0.450128	3.30555	0.000947885	0.0463873	FDR<0.05	LRRC4	64101	leucine rich repeat containing 4	-128027070	-128031437
ENSG00000198948	24.0641	124.378	79.2463	78.4878	2.36997	0.717273	3.30413	0.000952707	0.0465117	FDR<0.05	MFAP3L	9848	microfibril associated protein 3 like	-170031774	-170033003
ENSG00000088726	3.21906	57.2984	45.9258	37.0942	4.15147	1.25687	3.30301	0.000956517	0.0465862	FDR<0.05	TMEM40	55287	transmembrane protein 40	-12733529	-12769457
ENSG00000138670	1691.81	5368.83	2818.84	3373.23	1.66598	0.504565	3.30182	0.000960588	0.0466731	FDR<0.05	RASGEF1B	153020	RasGEF domain family member 1B	-81426392	-81471907
ENSG00000239763	30.8452	14.7888	25.3054	23.2865	-1.02987	0.311996	-3.3009	0.000963754	0.0467157	FDR<0.05	#N/A	#N/A	#N/A	#N/A	#N/A
ENSG00000134765	12.4465	0.123423	6.94258	6.20705	-5.58306	1.6923	-3.2991	0.000969942	0.046824	FDR<0.05	DSC1	1823	desmocollin 1	-31129250	-31162856
ENSG00000184009	58432.7	95555.6	79258	78714.6	0.709561	0.215089	3.29892	0.000970576	0.046824	FDR<0.05	ACTG1	71	actin gamma 1	-81509970	-81512799
ENSG00000196557	78.1195	8.31534	14.2157	31.3217	-3.22497	0.977876	-3.29794	0.000973981	0.0468774	FDR<0.05	CACNA1H	8912	calcium voltage-gated channel subunit alpha1 H	1153240	1221772
ENSG00000076382	115.933	367.626	211.378	237.432	1.66524	0.505082	3.29698	0.000977297	0.0469251	FDR<0.05	SPAG5	10615	sperm associated antigen 5	-28577573	-28599025
ENSG00000165868	24.9243	6.71698	9.34214	13.098	-1.8932	0.574337	-3.29633	0.00097957	0.0469251	FDR<0.05	HSPA12A	259217	heat shock protein family A (Hsp70) member 12A	-116671191	-116849722
ENSG00000278195	77.7806	6.38941	19.6465	32.4467	-3.6049	1.09423	-3.29446	0.000986103	0.0470967	FDR<0.05	SSTR3	6753	somatostatin receptor 3	-37204236	-37210689
ENSG00000227051	104.611	5.45603	41.591	47.8499	-4.25695	1.29234	-3.29399	0.000987769	0.0470967	FDR<0.05	C14orf132	56967	chromosome 14 open reading frame 132	96039323	96093971
ENSG00000114739	342.391	226.919	299.209	286.862	-0.592648	0.180013	-3.29226	0.000993855	0.0470974	FDR<0.05	ACVR2B	93	activin A receptor type 2B	38453889	38493142
ENSG00000164181	68.0327	254.47	128.911	154.593	1.90268	0.57794	3.29217	0.000994171	0.0470974	FDR<0.05	ELOVL7	79993	ELOVL fatty acid elongase 7	-60751790	-60844269
ENSG00000126903	787.618	1135.71	925.815	957.818	0.527445	0.160238	3.29163	0.000996091	0.0470974	FDR<0.05	SLC10A3	8273	solute carrier family 10 member 3	-154487310	-154490629
ENSG00000205853	21.2565	10.4226	12.7074	14.4725	-1.02547	0.31158	-3.2912	0.000997614	0.0470974	FDR<0.05	RFPL3S	10737	RFPL3 antisense	-32359905	-32371264
ENSG00000251369	509.704	263.624	331.747	361.291	-0.950758	0.288921	-3.29072	0.000999323	0.0470974	FDR<0.05	ZNF550	162972	zinc finger protein 550	-57541837	-57559863
ENSG00000165905	62.1269	6.42535	6.5367	23.1748	-3.26672	0.9932	-3.28909	0.00100513	0.047262	FDR<0.05	LARGE2	120071	LARGE xylosyl- and glucuronyltransferase 2	45921620	45929096
ENSG00000102554	74.7193	369.609	312.923	261.302	2.30671	0.701708	3.28728	0.0010116	0.047328	FDR<0.05	KLF5	688	Kruppel like factor 5	73059004	73077538
ENSG00000273812	6.79166	40.3076	34.0537	28.064	2.57514	0.783498	3.28672	0.00101362	0.047328	FDR<0.05	#N/A	#N/A	#N/A	#N/A	#N/A
ENSG00000143126	137.543	66.4745	79.6014	92.3894	-1.04455	0.317856	-3.28625	0.00101531	0.047328	FDR<0.05	CELSR2	1952	cadherin EGF LAG seven-pass G-type receptor 2	109249538	109275751
ENSG00000253570	20.0541	82.9933	20.4862	42.234	2.05394	0.625114	3.28571	0.00101726	0.047328	FDR<0.05	#N/A	#N/A	#N/A	#N/A	#N/A
ENSG00000131873	1590.92	3050.81	2457.06	2405.03	0.939281	0.28589	3.28547	0.00101813	0.047328	FDR<0.05	CHSY1	22856	chondroitin sulfate synthase 1	-101175726	-101252048
ENSG00000262413	32.4938	52.3854	46.0376	44.1962	0.682254	0.20774	3.28418	0.0010228	0.0474368	FDR<0.05	#N/A	#N/A	#N/A	#N/A	#N/A
ENSG00000133961	4802.77	10428.6	8088.6	7921.86	1.11858	0.340737	3.28281	0.00102778	0.0475601	FDR<0.05	NUMB	8650	NUMB endocytic adaptor protein	-73275209	-73458580
ENSG00000156042	57.1078	19.1758	28.7499	33.9064	-1.5658	0.477436	-3.27961	0.00103951	0.047994	FDR<0.05	CFAP70	118491	cilia and flagella associated protein 70	-73253763	-73358864
ENSG00000174123	117.791	31.3408	36.7437	59.1668	-1.91091	0.583105	-3.27713	0.00104867	0.0482446	FDR<0.05	TLR10	81793	toll like receptor 10	-38772238	-38782990
ENSG00000124097	0.280263	5.12213	2.66261	2.80874	4.08222	1.24577	3.27686	0.00104967	0.0482446	FDR<0.05	#N/A	#N/A	#N/A	#N/A	#N/A
ENSG00000116138	856.295	692.653	768.545	768.308	-0.305023	0.093113	-3.27584	0.00105348	0.0482688	FDR<0.05	DNAJC16	23341	DnaJ heat shock protein family (Hsp40) member C16	15526847	15571733
ENSG00000271964	22.1822	4.84108	8.56052	11.3452	-2.19041	0.668734	-3.27545	0.00105493	0.0482688	FDR<0.05	#N/A	#N/A	#N/A	#N/A	#N/A
ENSG00000127831	1.25315	21.2344	23.9158	16.1785	4.07547	1.24451	3.27476	0.00105751	0.0482786	FDR<0.05	VIL1	7429	villin 1	218419122	218453295
ENSG00000165810	23.5983	1.31767	2.99499	8.58891	-4.11206	1.25604	-3.27382	0.00106103	0.0483221	FDR<0.05	BTNL9	153579	butyrophilin like 9	181040265	181057169
ENSG00000227082	13.3143	3.90938	10.4117	9.00666	-1.77092	0.541028	-3.27325	0.00106319	0.0483221	FDR<0.05	LINC02798	107985194	long intergenic non-protein coding RNA 2798	#N/A	#N/A
ENSG00000127364	23.9843	7.8285	10.056	13.4549	-1.59637	0.488008	-3.27119	0.00107097	0.0485671	FDR<0.05	TAS2R4	50832	taste 2 receptor member 4	141776673	141781691
ENSG00000166091	0.872448	82.2658	74.8663	55.258	6.56451	2.00807	3.26906	0.00107907	0.0487256	FDR<0.05	CMTM5	116173	CKLF like MARVEL transmembrane domain containing 5	23377045	23379772
ENSG00000182022	1176.33	3471.6	2257.39	2358.05	1.56123	0.477672	3.26842	0.00108148	0.0487256	FDR<0.05	CHST15	51363	carbohydrate sulfotransferase 15	-124019650	-124093598
ENSG00000232973	92.3765	174.382	152.634	142.168	0.916133	0.280301	3.26839	0.00108162	0.0487256	FDR<0.05	CYP1B1-AS1	285154	CYP1B1 antisense RNA 1	38131104	38181851
ENSG00000134198	176.593	914.947	520.567	555.408	2.37314	0.726622	3.26599	0.00109082	0.0490054	FDR<0.05	TSPAN2	10100	tetraspanin 2	-115048010	-115089503
ENSG00000170074	106.401	5.12186	20.6812	40.9515	-4.36869	1.33784	-3.26548	0.0010928	0.0490054	FDR<0.05	FAM153A	285596	family with sequence similarity 153 member A	-177711049	-177782920
ENSG00000152894	30.863	5.30678	11.5607	15.1625	-2.53488	0.776405	-3.2649	0.00109504	0.0490054	FDR<0.05	PTPRK	5796	protein tyrosine phosphatase receptor type K	-313982	-869933
ENSG00000121552	625.877	1396.58	1409.8	1170	1.15804	0.354845	3.26351	0.00110043	0.0491388	FDR<0.05	CSTA	1475	cystatin A	122325247	122341968
ENSG00000121742	8.67281	65.5584	113.942	65.4271	2.91664	0.894318	3.26131	0.001109	0.0494136	FDR<0.05	GJB6	10804	gap junction protein beta 6	-20221961	-20231233
ENSG00000163221	1098.76	5223.45	3975.81	3549.37	2.24917	0.690125	3.25908	0.00111776	0.0496397	FDR<0.05	S100A12	6283	S100 calcium binding protein A12	-153373712	-153375621
ENSG00000207034	6.11791	0.943461	2.55257	3.05899	-2.5912	0.795147	-3.25878	0.00111894	0.0496397	FDR<0.05	#N/A	#N/A	#N/A	#N/A	#N/A
ENSG00000212993	6.91182	0.133579	1.54222	2.66008	-4.73715	1.45411	-3.25777	0.0011229	0.0496613	FDR<0.05	POU5F1B	5462	POU class 5 homeobox 1B	127415824	127417196
ENSG00000259803	1.72813	15.5443	11.7769	10.0808	3.14786	0.966367	3.25742	0.0011243	0.0496613	FDR<0.05	SLC22A31	146429	solute carrier family 22 member 31	-89195760	-89200537
ENSG00000139722	1125.62	1944.4	1566.24	1566.41	0.788353	0.242217	3.25473	0.00113498	0.049944	FDR<0.05	VPS37B	79720	VPS37B subunit of ESCRT-I	-122865329	-122896124
ENSG00000118785	936.116	6316.06	1729.77	3096.87	2.75428	0.84643	3.25399	0.00113795	0.049944	FDR<0.05	SPP1	6696	secreted phosphoprotein 1	87975649	87983411
ENSG00000204934	50.7403	11.6595	17.8013	25.5334	-2.12265	0.652326	-3.25397	0.00113804	0.049944	FDR<0.05	ATP6V0E2-AS1	401431	ATP6V0E2 antisense RNA 1	-149867693	-149873862
ENSG00000230415	22.378	6.91617	11.2678	13.0778	-1.68996	0.519849	-3.25086	0.00115058	0.0501162	Not Sig	#N/A	#N/A	#N/A	#N/A	#N/A
ENSG00000187240	169.501	64.0733	67.2328	96.8076	-1.40083	0.430915	-3.25082	0.00115074	0.0501162	Not Sig	DYNC2H1	79659	dynein cytoplasmic 2 heavy chain 1	103109425	103479863
ENSG00000177685	48.1661	230.25	234.11	176.976	2.25768	0.694512	3.25074	0.00115105	0.0501162	Not Sig	CRACR2B	283229	calcium release activated channel regulator 2B	828259	831991
ENSG00000186583	51.2847	224.61	121.016	136.354	2.13156	0.655751	3.25056	0.00115178	0.0501162	Not Sig	SPATC1	375686	spermatogenesis and centriole associated 1	144012279	144047114
ENSG00000284681	1.26622	16.97	12.5098	10.6978	3.746	1.15432	3.2452	0.00117367	0.0507343	Not Sig	#N/A	#N/A	#N/A	#N/A	#N/A
ENSG00000101935	444.965	310.696	340.301	361.338	-0.517816	0.159631	-3.24383	0.00117936	0.0507343	Not Sig	AMMECR1	9949	AMMECR nuclear protein 1	-110194185	-110318085
ENSG00000225125	10.2001	1.63298	4.65982	5.2625	-2.57296	0.793207	-3.24374	0.00117972	0.0507343	Not Sig	#N/A	#N/A	#N/A	#N/A	#N/A
ENSG00000174136	98.4406	15.4871	43.5823	50.2065	-2.66711	0.822319	-3.24339	0.00118115	0.0507343	Not Sig	RGMB	285704	repulsive guidance molecule BMP co-receptor b	98773662	98796494
ENSG00000132170	357.986	871.725	768.372	681.43	1.28388	0.395891	3.24302	0.00118272	0.0507343	Not Sig	PPARG	5468	peroxisome proliferator activated receptor gamma	12287883	12434343
ENSG00000240449	8.90559	1.40263	2.2324	3.94394	-2.61933	0.807801	-3.24254	0.00118469	0.0507343	Not Sig	#N/A	#N/A	#N/A	#N/A	#N/A
ENSG00000126803	35.0633	62.2008	50.9788	50.1318	0.826185	0.254823	3.24219	0.00118616	0.0507343	Not Sig	HSPA2	3306	heat shock protein family A (Hsp70) member 2	64540467	64543236
ENSG00000184014	4403.19	10880.8	8300.57	8034.42	1.30514	0.402608	3.24171	0.00118817	0.0507343	Not Sig	DENND5A	23258	DENN domain containing 5A	-9138825	-9265350
ENSG00000132329	215.285	68.0374	62.2805	110.197	-1.66025	0.512237	-3.24118	0.00119037	0.0507343	Not Sig	RAMP1	10267	receptor activity modifying protein 1	237859622	237912106
ENSG00000158813	26.3496	5.9978	16.2753	15.7005	-2.13857	0.659947	-3.24052	0.00119312	0.0507343	Not Sig	EDA	1896	ectodysplasin A	69616112	70039471
ENSG00000198055	2464.6	4600.6	4107.61	3787.26	0.900476	0.277923	3.24002	0.00119522	0.0507343	Not Sig	GRK6	2870	G protein-coupled receptor kinase 6	177426675	177442891
ENSG00000103569	2727.04	9566.16	5734.74	6173.43	1.81059	0.558869	3.23974	0.00119638	0.0507343	Not Sig	AQP9	366	aquaporin 9	58138380	58185911
ENSG00000260948	32.4923	8.75531	14.1743	17.7731	-1.88142	0.580813	-3.23928	0.00119831	0.0507343	Not Sig	#N/A	#N/A	#N/A	#N/A	#N/A
ENSG00000178719	7619.37	14414.1	12150.2	11583.3	0.919716	0.284141	3.23683	0.00120864	0.0510657	Not Sig	GRINA	2907	glutamate ionotropic receptor NMDA type subunit associated protein 1	143990057	143993415
ENSG00000181790	166.039	791.521	1336.61	794.658	2.25305	0.696221	3.23611	0.00121172	0.0510899	Not Sig	ADGRB1	575	adhesion G protein-coupled receptor B1	142449648	142545007
ENSG00000118564	2681.61	3626.95	3709.32	3372.18	0.435678	0.134659	3.23541	0.00121468	0.0511093	Not Sig	FBXL5	26234	F-box and leucine rich repeat protein 5	-15604383	-15655412
ENSG00000267365	18.2186	57.0756	42.6193	40.3588	1.64267	0.508119	3.23284	0.00122568	0.0514519	Not Sig	KCNJ2-AS1	400617	KCNJ2 antisense RNA 1	-70166960	-70169402
ENSG00000183856	39.4587	323.798	219.064	201.839	3.03732	0.939892	3.23157	0.00123114	0.0514519	Not Sig	IQGAP3	128239	IQ motif containing GTPase activating protein 3	-156525404	-156572565
ENSG00000157152	1.26552	6.80946	8.73486	5.82017	2.4103	0.746067	3.23068	0.00123496	0.0514519	Not Sig	SYN2	6854	synapsin II	12004359	12185732
ENSG00000134668	11.5635	50.5165	54.9346	40.377	2.12732	0.658733	3.22941	0.00124045	0.0514519	Not Sig	SPOCD1	90853	SPOC domain containing 1	-31790421	-31816051
ENSG00000142512	1282.76	4040.58	2101.04	2534.39	1.65531	0.512606	3.2292	0.00124138	0.0514519	Not Sig	SIGLEC10	89790	sialic acid binding Ig like lectin 10	-51410019	-51417642
ENSG00000178038	238.767	53.6803	115.628	130.888	-2.15156	0.666372	-3.22877	0.00124323	0.0514519	Not Sig	ALS2CL	259173	ALS2 C-terminal like	-46668994	-46693679
ENSG00000170209	17.0329	1.46185	3.00686	6.67392	-3.53253	1.0941	-3.22872	0.00124345	0.0514519	Not Sig	ANKK1	255239	ankyrin repeat and kinase domain containing 1	113387778	113400416
ENSG00000256948	13.0963	49.6782	35.5149	33.7465	1.923	0.595601	3.22867	0.00124369	0.0514519	Not Sig	#N/A	#N/A	#N/A	#N/A	#N/A
ENSG00000070371	91.3029	494.744	571.207	400.474	2.43834	0.755313	3.22825	0.00124552	0.0514519	Not Sig	CLTCL1	8218	clathrin heavy chain like 1	-19179473	-19291719
ENSG00000242876	4.34545	0.480201	1.4041	1.96314	-3.24005	1.00373	-3.22799	0.00124661	#N/A	#N/A	RN7SL812P	106479518	RNA, 7SL, cytoplasmic 812, pseudogene	#N/A	#N/A
ENSG00000160180	2.3822	42.5585	39.5789	29.4627	4.15777	1.28837	3.22716	0.00125027	0.0515441	Not Sig	TFF3	7033	trefoil factor 3	-42311666	-42315409
ENSG00000270069	27.978	102.23	47.118	60.6652	1.86666	0.57853	3.22655	0.00125292	0.0515492	Not Sig	#N/A	#N/A	#N/A	#N/A	#N/A
ENSG00000142945	42.4529	241.965	141.643	146.999	2.51159	0.778734	3.22523	0.00125873	0.0516558	Not Sig	KIF2C	11004	kinesin family member 2C	44739836	44767766
ENSG00000109618	746.442	598.747	626.048	652.611	-0.317937	0.0985909	-3.22481	0.00126058	0.0516558	Not Sig	SEPSECS	51091	Sep (O-phosphoserine) tRNA:Sec (selenocysteine) tRNA synthase	-25120013	-25160449
ENSG00000213362	17.2637	36.5424	27.3598	27.5449	1.08498	0.336804	3.22139	0.00127571	0.052171	Not Sig	#N/A	#N/A	#N/A	#N/A	#N/A
ENSG00000107014	18.1121	1.89581	5.66197	8.07885	-3.24409	1.00739	-3.22028	0.00128065	0.0522685	Not Sig	RLN2	6019	relaxin 2	-5299865	-5304611
ENSG00000169919	2309.06	3147.29	2839.72	2788.17	0.447119	0.139004	3.2166	0.00129721	0.0528386	Not Sig	GUSB	2990	glucuronidase beta	-65960685	-65982213
ENSG00000162704	13687.6	19680.5	17754.2	17208.4	0.5239	0.162951	3.21508	0.00130408	0.0530127	Not Sig	ARPC5	10092	actin related protein 2/3 complex subunit 5	-183620845	-183635783
ENSG00000263417	12.5716	0.523997	3.64729	5.23143	-4.47445	1.39227	-3.21378	0.00130998	0.0531467	Not Sig	#N/A	#N/A	#N/A	#N/A	#N/A
ENSG00000163958	1.3788	9.8494	7.50546	6.48784	2.826	0.880974	3.20782	0.00133747	0.0541542	Not Sig	ZDHHC19	131540	zinc finger DHHC-type palmitoyltransferase 19	-196197451	-196211400
ENSG00000116701	16997.4	29352.5	25843.7	24417.9	0.788173	0.245835	3.2061	0.00134545	0.0542867	Not Sig	NCF2	4688	neutrophil cytosolic factor 2	-183555561	-183590604
ENSG00000268833	5.80146	83.0281	59.612	51.6644	3.83957	1.19788	3.2053	0.0013492	0.0542867	Not Sig	#N/A	#N/A	#N/A	#N/A	#N/A
ENSG00000088970	425.432	211.197	220.242	278.633	-1.0089	0.314792	-3.20498	0.00135072	0.0542867	Not Sig	KIZ	55857	kizuna centrosomal protein	21126081	21246620
ENSG00000147655	0.734306	10.6122	7.88583	6.69459	3.88274	1.21168	3.20443	0.00135328	0.0542867	Not Sig	RSPO2	340419	R-spondin 2	-107899315	-108081939
ENSG00000163464	53.5799	286.11	258.069	206.537	2.41669	0.754384	3.20353	0.00135753	0.0542867	Not Sig	CXCR1	3577	C-X-C motif chemokine receptor 1	-218162840	-218166962
ENSG00000253364	21.9518	1.11081	3.09832	8.05874	-4.2243	1.31901	-3.20263	0.00136178	0.0542867	Not Sig	#N/A	#N/A	#N/A	#N/A	#N/A
ENSG00000112096	24702.7	72207.7	42517.8	47564.7	1.54748	0.483196	3.2026	0.00136194	0.0542867	Not Sig	SOD2	6648	superoxide dismutase 2	-159679063	-159693241
ENSG00000184113	1.12823	48.6238	30.2816	27.9553	5.42827	1.69512	3.2023	0.00136336	0.0542867	Not Sig	CLDN5	7122	claudin 5	-19523026	-19525337
ENSG00000165424	209.336	426.18	395.842	350.508	1.02614	0.320467	3.20202	0.00136468	0.0542867	Not Sig	ZCCHC24	219654	zinc finger CCHC-type containing 24	-79382326	-79445624
ENSG00000095627	6.24865	0.287379	1.6352	2.5475	-4.17196	1.3032	-3.20132	0.00136801	#N/A	#N/A	TDRD1	56165	tudor domain containing 1	114179286	114232666
ENSG00000057294	12.5518	55.7049	30.1209	33.8045	2.15375	0.67278	3.20127	0.00136822	0.0543217	Not Sig	PKP2	5318	plakophilin 2	-32790755	-32896777
ENSG00000197124	73.1105	26.2267	31.2	42.0325	-1.47007	0.45964	-3.1983	0.00138242	0.0547787	Not Sig	ZNF682	91120	zinc finger protein 682	-20004417	-20039255
ENSG00000272529	21.3182	2.45772	6.99632	9.70436	-3.08365	0.964629	-3.19672	0.00138999	0.0548191	Not Sig	#N/A	#N/A	#N/A	#N/A	#N/A
ENSG00000148841	1487.85	2469.42	2013.78	2015.48	0.730869	0.228646	3.19651	0.00139099	0.0548191	Not Sig	ITPRIP	85450	inositol 1,4,5-trisphosphate receptor interacting protein	-104309695	-104328992
ENSG00000055957	103.476	29.642	23.0111	49.4713	-1.80328	0.56423	-3.19599	0.00139352	0.0548191	Not Sig	ITIH1	3697	inter-alpha-trypsin inhibitor heavy chain 1	52779925	52792068
ENSG00000223745	739.097	339.553	509.708	518.97	-1.12147	0.350913	-3.19585	0.00139418	0.0548191	Not Sig	#N/A	#N/A	#N/A	#N/A	#N/A
ENSG00000260714	3.93653	0.246846	1.4789	1.78497	-3.52012	1.10222	-3.19367	0.00140477	#N/A	#N/A	#N/A	#N/A	#N/A	#N/A	#N/A
ENSG00000093167	1507.46	2441.07	1852.01	1954.82	0.695186	0.21788	3.19068	0.00141937	0.0557021	Not Sig	LRRFIP2	9209	LRR binding FLII interacting protein 2	-37052625	-37176360
ENSG00000142409	1120.29	1572	1395.8	1374.82	0.488589	0.153214	3.18893	0.00142803	0.0559342	Not Sig	ZNF787	126208	zinc finger protein 787	-56101649	-56121295
ENSG00000104765	3363.25	4949.83	8372.95	4206.79	0.557564	0.174962	3.18677	0.00143873	0.0562455	Not Sig	BNIP3L	665	BCL2 interacting protein 3 like	26390412	26413127
ENSG00000089169	2.80663	50.6632	37.7684	31.7931	4.17165	1.31118	3.18161	0.00146457	0.0571461	Not Sig	RPH3A	22895	rabphilin 3A	112791747	112898879
ENSG00000156509	1.70581	18.332	15.9252	12.5018	3.43328	1.07937	3.18082	0.00146857	0.0571928	Not Sig	FBXO43	286151	F-box protein 43	-100133350	-100145817
ENSG00000260528	23.3714	93.4726	77.2173	66.7529	1.99889	0.628664	3.17959	0.00147486	0.0572395	Not Sig	#N/A	#N/A	#N/A	#N/A	#N/A
ENSG00000125319	18.9249	63.5225	33.5679	39.6591	1.74843	0.549911	3.17948	0.00147537	0.0572395	Not Sig	HROB	78995	homologous recombination factor with OB-fold	44141929	44162476
ENSG00000124374	123.068	39.9102	45.8753	66.9454	-1.62069	0.509983	-3.17792	0.00148337	0.0573966	Not Sig	PAIP2B	400961	poly(A) binding protein interacting protein 2B	-71182737	-71227103
ENSG00000144451	48.1536	18.6035	28.0919	30.7895	-1.37246	0.43192	-3.17759	0.00148505	0.0573966	Not Sig	SPAG16	79582	sperm associated antigen 16	213284378	213317985
ENSG00000153317	3349.92	6173.38	5056.73	4935.51	0.881893	0.277681	3.17592	0.00149364	0.0575472	Not Sig	ASAP1	50807	ArfGAP with SH3 domain, ankyrin repeat and PH domain 1	-130052104	-130443674
ENSG00000179840	5.55185	19.1167	22.8927	16.3688	1.77827	0.559956	3.17573	0.00149459	0.0575472	Not Sig	PIK3CD-AS1	644997	PIK3CD antisense RNA 1	-9652609	-9654586
ENSG00000130518	219.957	88.3683	119.24	138.65	-1.31537	0.414317	-3.17479	0.00149948	0.0576267	Not Sig	IQCN	80726	IQ motif containing N	-18257097	-18274452
ENSG00000236936	0.137041	10.3614	4.12326	5.11073	5.56566	1.75356	3.17391	0.00150398	0.0576706	Not Sig	#N/A	#N/A	#N/A	#N/A	#N/A
ENSG00000266709	83.2013	349.782	157.933	202.66	2.07125	0.652756	3.17309	0.00150826	0.0576706	Not Sig	MGC12916	84815	uncharacterized protein MGC12916	14303739	14305745
ENSG00000214595	79.2884	24.5722	41.574	46.9377	-1.68477	0.531052	-3.17252	0.00151122	0.0576706	Not Sig	EML6	400954	EMAP like 6	54725011	54972020
ENSG00000182487	322.074	642.775	656.115	551.234	0.996717	0.314284	3.17139	0.00151711	0.0576706	Not Sig	NCF1B	654816	neutrophil cytosolic factor 1B pseudogene	73220638	73235945
ENSG00000281106	21.5691	1.55964	8.70642	10.0639	-3.76878	1.18839	-3.17133	0.00151742	0.0576706	Not Sig	TMEM272	283521	transmembrane protein 272	-51813346	-51845177
ENSG00000159713	4.11282	44.8905	15.983	22.5396	3.44718	1.08699	3.1713	0.00151757	0.0576706	Not Sig	TPPP3	51673	tubulin polymerization promoting protein family member 3	-67389808	-67393498
ENSG00000135407	192.863	105.977	98.0181	129.257	-0.862075	0.271928	-3.17023	0.00152319	0.0577008	Not Sig	AVIL	10677	advillin	-57797375	-57816069
ENSG00000159958	441.551	56.1253	104.509	188.687	-2.97507	0.938614	-3.16964	0.00152627	0.0577008	Not Sig	TNFRSF13C	115650	TNF receptor superfamily member 13C	-41922031	-41926806
ENSG00000108106	264.73	451.031	338.791	355.857	0.768609	0.242499	3.16953	0.00152685	0.0577008	Not Sig	UBE2S	27338	ubiquitin conjugating enzyme E2 S	-55399744	-55407788
ENSG00000120688	517.285	705.247	607.889	614.783	0.446619	0.140978	3.16802	0.00153483	0.0578953	Not Sig	WBP4	11193	WW domain binding protein 4	41061508	41084006
ENSG00000166432	603.614	239.675	355.085	389.25	-1.33225	0.420643	-3.16718	0.00153923	0.0579541	Not Sig	ZMAT1	84460	zinc finger matrin-type 1	-101882289	-101932027
ENSG00000168758	1139.76	381.138	563.052	672.393	-1.58005	0.499138	-3.16557	0.00154782	0.0580659	Not Sig	SEMA4C	54910	semaphorin 4C	-96859717	-96870080
ENSG00000204789	47.7352	6.18065	16.0218	22.0914	-2.93944	0.928572	-3.16555	0.00154789	0.0580659	Not Sig	#N/A	#N/A	#N/A	#N/A	#N/A
ENSG00000104332	0	3.30516	10.0682	4.68069	4.41968	1.39664	3.16452	0.00155339	0.0581652	Not Sig	SFRP1	6422	secreted frizzled related protein 1	-41261961	-41309473
ENSG00000189067	6751.89	12779.8	9449.12	9805.67	0.920455	0.291089	3.16211	0.0015663	0.0585411	Not Sig	LITAF	9516	lipopolysaccharide induced TNF factor	-11547721	-11586373
ENSG00000255398	167.7	1100.81	332.855	552.093	2.71429	0.858952	3.16	0.00157767	0.0588584	Not Sig	HCAR3	8843	hydroxycarboxylic acid receptor 3	-122714755	-122716811
ENSG00000182175	33.7477	6.52887	11.096	16.293	-2.36225	0.747744	-3.15917	0.00158217	0.0589187	Not Sig	RGMA	56963	repulsive guidance molecule BMP co-receptor a	-93035270	-93089211
ENSG00000136048	1803.55	4048.62	2362.46	2784.94	1.16646	0.369537	3.15653	0.00159657	0.0593417	Not Sig	DRAM1	55332	DNA damage regulated autophagy modulator 1	101877579	101923612
ENSG00000100890	178.78	129.189	158.457	154.31	-0.463774	0.146949	-3.15603	0.00159935	0.0593417	Not Sig	PRORP	9692	protein only RNase P catalytic subunit	35122551	35277622
ENSG00000112339	1011.52	1243.24	1151.07	1141.47	0.297252	0.094227	3.15464	0.00160696	0.0595159	Not Sig	HBS1L	10767	HBS1 like translational GTPase	-134960382	-135054822
ENSG00000240710	26.9936	5.26152	6.7143	12.2896	-2.33555	0.740842	-3.15256	0.00161845	0.0598327	Not Sig	#N/A	#N/A	#N/A	#N/A	#N/A
ENSG00000105352	55.8522	204.734	289.402	189.703	1.87527	0.595006	3.15169	0.00162328	0.0598938	Not Sig	CEACAM4	1089	CEA cell adhesion molecule 4	-41618970	-41627074
ENSG00000165209	485.634	197.228	195.885	283.279	-1.29954	0.412394	-3.15121	0.00162597	0.0598938	Not Sig	STRBP	55342	spermatid perinuclear RNA binding protein	-123121628	-123268586
ENSG00000271303	69.4996	157.534	97.1834	110.001	1.17853	0.37423	3.14922	0.00163706	0.0601938	Not Sig	SRXN1	140809	sulfiredoxin 1	-646623	-653200
ENSG00000234771	624.967	285.02	365.465	415.16	-1.13203	0.359547	-3.1485	0.00164108	0.0602331	Not Sig	#N/A	#N/A	#N/A	#N/A	#N/A
ENSG00000169951	540.003	410.613	445.734	461.722	-0.395943	0.125886	-3.14525	0.00165942	0.0607968	Not Sig	ZNF764	92595	zinc finger protein 764	-30553763	-30558374
ENSG00000274173	1.85615	12.6319	9.0595	8.14883	2.74511	0.873758	3.14173	0.00167954	0.0614237	Not Sig	#N/A	#N/A	#N/A	#N/A	#N/A
ENSG00000184271	453.27	155.872	195.158	258.841	-1.53931	0.49011	-3.14075	0.00168514	0.061448	Not Sig	POU6F1	5463	POU class 6 homeobox 1	-51186935	-51218062
ENSG00000248503	10.4631	26.7485	23.7561	20.8155	1.34676	0.428952	3.13965	0.00169153	0.061448	Not Sig	#N/A	#N/A	#N/A	#N/A	#N/A
ENSG00000173868	49.701	137.603	1540.09	92.2777	1.46928	0.468015	3.13939	0.00169301	0.061448	Not Sig	PHOSPHO1	162466	phosphoethanolamine/phosphocholine phosphatase 1	-49223369	-49230766
ENSG00000107929	4217.1	5450.09	5114.91	4962.88	0.369957	0.117845	3.13936	0.0016932	0.061448	Not Sig	LARP4B	23185	La ribonucleoprotein 4B	-806913	-931705
ENSG00000026751	6170.45	15451.2	6996.53	9707.83	1.32423	0.421865	3.139	0.00169526	0.061448	Not Sig	SLAMF7	57823	SLAM family member 7	160739056	160754818
ENSG00000280149	25.9744	9.28322	13.2169	15.6674	-1.49451	0.476836	-3.13423	0.00172308	0.0623456	Not Sig	#N/A	#N/A	#N/A	#N/A	#N/A
ENSG00000237803	0.277172	4.07002	11.4259	5.50672	3.73953	1.1935	3.13323	0.00172893	0.0624464	Not Sig	LINC00211	101929559	long intergenic non-protein coding RNA 211	-37826246	-37875863
ENSG00000151014	76.9255	170.474	131.186	128.658	1.14767	0.366408	3.13223	0.00173482	0.0625096	Not Sig	NOCT	25819	nocturnin	139015780	139045939
ENSG00000271020	14.6735	29.3543	22.4784	22.5435	0.990474	0.316288	3.13156	0.0017388	0.0625096	Not Sig	#N/A	#N/A	#N/A	#N/A	#N/A
ENSG00000179862	62.7581	301.559	248.881	211.482	2.26431	0.723197	3.13097	0.00174228	0.0625096	Not Sig	CITED4	163732	Cbp/p300 interacting transactivator with Glu/Asp rich carboxy-terminal domain 4	-40861053	-40862363
ENSG00000179846	8.77942	1.72262	2.55555	4.13118	-2.31369	0.738994	-3.13086	0.00174293	0.0625096	Not Sig	NKPD1	284353	NTPase KAP family P-loop domain containing 1	-45149749	-45160150
ENSG00000121211	2.36281	20.9118	16.4539	13.7869	3.14418	1.00524	3.12781	0.00176115	0.0630523	Not Sig	MND1	84057	meiotic nuclear divisions 1	153344687	153415118
ENSG00000181585	5.46874	0.160067	2.85092	2.69447	-4.40071	1.40737	-3.1269	0.00176661	0.0631151	Not Sig	TMIE	259236	transmembrane inner ear	46701391	46710886
ENSG00000141968	3773.02	5825.62	4906.24	4888.05	0.626603	0.200456	3.12588	0.00177272	0.0631151	Not Sig	VAV1	7409	vav guanine nucleotide exchange factor 1	6772707	6857361
ENSG00000157554	60.1996	359.89	291.787	246.147	2.58045	0.82564	3.12539	0.00177569	0.0631151	Not Sig	ERG	2078	ETS transcription factor ERG	-38380027	-38498504
ENSG00000238241	41.965	3.83136	18.2504	20.3181	-3.46653	1.10925	-3.12511	0.00177737	0.0631151	Not Sig	#N/A	#N/A	#N/A	#N/A	#N/A
ENSG00000006327	158.873	430.759	337.408	316.52	1.43873	0.460409	3.12491	0.00177861	0.0631151	Not Sig	TNFRSF12A	51330	TNF receptor superfamily member 12A	3020367	3022382
ENSG00000276853	3.82515	18.5835	18.8402	14.2459	2.27499	0.728128	3.12444	0.00178146	0.0631151	Not Sig	#N/A	#N/A	#N/A	#N/A	#N/A
ENSG00000205746	101.279	65.2843	105.779	90.256	-0.631193	0.202056	-3.12385	0.00178502	0.0631314	Not Sig	PKD1P4	353512	polycystin 1, transient receptor potential channel interacting pseudogene 4	#N/A	#N/A
ENSG00000197208	219.794	569.704	568.95	464.467	1.37421	0.440112	3.12242	0.00179374	0.0632584	Not Sig	SLC22A4	6583	solute carrier family 22 member 4	132294393	132344189
ENSG00000228232	85.7215	164.408	118.393	124.697	0.939312	0.300846	3.12224	0.00179481	0.0632584	Not Sig	#N/A	#N/A	#N/A	#N/A	#N/A
ENSG00000087116	102.486	826.781	1850.49	967.79	3.01222	0.965496	3.11987	0.00180929	0.0636588	Not Sig	ADAMTS2	9509	ADAM metallopeptidase with thrombospondin type 1 motif 2	-37616	-110168
ENSG00000260807	133.609	24.3629	42.07	63.3343	-2.45661	0.787922	-3.11783	0.00182188	0.0639699	Not Sig	CEROX1	115804232	cytoplasmic endogenous regulator of oxidative phosphorylation 1	-975760	-981613
ENSG00000168398	3.8492	0.287379	0.654929	1.48457	-3.46272	1.11085	-3.11717	0.00182594	#N/A	#N/A	BDKRB2	624	bradykinin receptor B2	96204838	96244164
ENSG00000269896	27.0089	8.46239	12.1269	15.3089	-1.66863	0.535374	-3.11676	0.00182848	0.0639699	Not Sig	LOC100129534	100129534	small nuclear ribonucleoprotein polypeptide N pseudogene	-2350414	-2352661
ENSG00000080298	401.171	252.202	276.992	305.569	-0.667809	0.214275	-3.11659	0.00182954	0.0639699	Not Sig	RFX3	5991	regulatory factor X3	-3218296	-3526001
ENSG00000165238	8.40174	25.4806	20.5748	18.6399	1.58877	0.509808	3.11641	0.00183067	0.0639699	Not Sig	WNK2	65268	WNK lysine deficient protein kinase 2	93184929	93320572
ENSG00000235954	281.6	165.094	192.24	209.547	-0.768596	0.246833	-3.11384	0.00184672	0.0644206	Not Sig	TTC28-AS1	284900	TTC28 antisense RNA 1	27919375	28002681
ENSG00000234975	209.773	406.094	285.9	305.13	0.952446	0.305936	3.11321	0.00185061	0.0644462	Not Sig	FTH1P2	2497	ferritin heavy chain 1 pseudogene 2	#N/A	#N/A
ENSG00000269404	234.909	90.4788	69.1523	126.344	-1.37664	0.442433	-3.11152	0.00186125	0.0644653	Not Sig	SPIB	6689	Spi-B transcription factor	50418937	50431052
ENSG00000154359	351.264	963.065	565.056	640.222	1.45475	0.467556	3.1114	0.00186203	0.0644653	Not Sig	LONRF1	91694	LON peptidase N-terminal domain and ring finger 1	-5917252	-5950889
ENSG00000245958	224.922	126.982	167.981	170.714	-0.823091	0.264573	-3.11101	0.00186448	0.0644653	Not Sig	SEPTIN7P14	645513	septin 7 pseudogene 14	119454782	119499592
ENSG00000184985	7.87011	32.8091	29.4679	24.158	2.06485	0.663781	3.11074	0.00186617	0.0644653	Not Sig	SORCS2	57537	sortilin related VPS10 domain containing receptor 2	7192537	7742827
ENSG00000128159	4099.63	2838.15	3044.41	3288.78	-0.530378	0.170533	-3.11013	0.00187007	0.0644653	Not Sig	TUBGCP6	85378	tubulin gamma complex associated protein 6	-50217693	-50245023
ENSG00000211459	18677.4	44120.4	39737.3	34953.4	1.24016	0.398819	3.10958	0.00187355	0.0644653	Not Sig	#N/A	#N/A	#N/A	#N/A	#N/A
ENSG00000023330	1537.38	3150.06	2037.6	2276.9	1.03487	0.332865	3.10899	0.00187726	0.0644653	Not Sig	ALAS1	211	5'-aminolevulinate synthase 1	52198082	52214327
ENSG00000016391	17.7339	113.606	81.8565	73.7319	2.67931	0.861834	3.10885	0.00187817	0.0644653	Not Sig	CHDH	55349	choline dehydrogenase	-53812334	-53846419
ENSG00000108465	1352.88	895.287	1227.35	1148.79	-0.595055	0.191461	-3.10797	0.00188375	0.0644653	Not Sig	CDK5RAP3	80279	CDK5 regulatory subunit associated protein 3	47971112	47981781
ENSG00000102760	1131.55	3325.08	1739.97	2112.23	1.55499	0.500342	3.10785	0.00188455	0.0644653	Not Sig	RGCC	28984	regulator of cell cycle	41457549	41470871
ENSG00000196092	301.341	29.6631	39.388	114.57	-3.34361	1.07593	-3.10763	0.00188591	0.0644653	Not Sig	PAX5	5079	paired box 5	-36833270	-37034268
ENSG00000180422	18.4377	1.59445	3.09349	7.17209	-3.48525	1.12185	-3.10671	0.00189181	0.064559	Not Sig	LINC00304	283860	long intergenic non-protein coding RNA 304	89159219	89163675
ENSG00000185950	903.983	1843.22	1844.21	1561.8	1.02795	0.331096	3.1047	0.00190475	0.0648919	Not Sig	IRS2	8660	insulin receptor substrate 2	-109752694	-109786583
ENSG00000096006	235.656	2116.46	2545.97	1702.55	3.16689	1.02027	3.10398	0.00190935	0.06494	Not Sig	CRISP3	10321	cysteine rich secretory protein 3	-49727380	-49744388
ENSG00000135636	802.391	3192.42	2752.55	2321.46	1.99226	0.641974	3.10333	0.00191355	0.0649748	Not Sig	DYSF	8291	dysferlin	71466698	71686763
ENSG00000186417	1.54756	10.1953	12.1454	8.28349	2.7297	0.879943	3.10213	0.00192132	0.0650907	Not Sig	GLDN	342035	gliomedin	51377245	51408001
ENSG00000260686	35.0786	16.2113	25.7789	25.2202	-1.09842	0.354121	-3.10182	0.00192334	0.0650907	Not Sig	#N/A	#N/A	#N/A	#N/A	#N/A
ENSG00000206560	1100.88	2492.42	1766.38	1820.85	1.1788	0.380148	3.1009	0.00192936	0.0651742	Not Sig	ANKRD28	23243	ankyrin repeat domain 28	-15667235	-15797979
ENSG00000148110	2768.05	4132.57	3399.04	3466.48	0.578228	0.186518	3.10013	0.00193438	0.0651742	Not Sig	MFSD14B	84641	major facilitator superfamily domain containing 14B	94374568	94461037
ENSG00000198932	570.109	90.3541	199.677	272.544	-2.65701	0.857107	-3.09997	0.00193539	0.0651742	Not Sig	GPRASP1	9737	G protein-coupled receptor associated sorting protein 1	102651365	102659082
ENSG00000126262	524.814	1527.04	758.263	957.3	1.54069	0.497168	3.09893	0.00194221	0.0652962	Not Sig	FFAR2	2867	free fatty acid receptor 2	35448256	35451767
ENSG00000258919	13.5755	1.15017	7.46205	7.08692	-3.53913	1.14239	-3.09802	0.0019482	0.0653896	Not Sig	#N/A	#N/A	#N/A	#N/A	#N/A
ENSG00000147883	184.881	553.036	290.654	350.756	1.58035	0.510307	3.09687	0.00195576	0.0655357	Not Sig	CDKN2B	1030	cyclin dependent kinase inhibitor 2B	-22002902	-22009313
ENSG00000137070	683.802	215.861	320.371	392.822	-1.66289	0.537221	-3.09536	0.00196573	0.0657618	Not Sig	IL11RA	3590	interleukin 11 receptor subunit alpha	34652184	34661901
ENSG00000213373	3.70652	34.8295	69.0735	37.478	3.23579	1.04559	3.09472	0.00197	0.0657967	Not Sig	LINC00671	388387	long intergenic non-protein coding RNA 671	-42874673	-42898734
ENSG00000198736	803.438	2224	1689.07	1610.6	1.46898	0.474852	3.09355	0.00197774	0.0658857	Not Sig	MSRB1	51734	methionine sulfoxide reductase B1	-1938228	-1943199
ENSG00000230043	379.752	558.117	466.86	472.668	0.554767	0.179357	3.09308	0.00198092	0.0658857	Not Sig	#N/A	#N/A	#N/A	#N/A	#N/A
ENSG00000108688	88.4099	358.737	116.134	192.728	2.02032	0.653219	3.09286	0.00198235	0.0658857	Not Sig	CCL7	6354	C-C motif chemokine ligand 7	34270220	34272242
ENSG00000115226	0.442301	7.40567	3.66822	4.00855	4.10874	1.32943	3.0906	0.0019975	0.0662813	Not Sig	FNDC4	64838	fibronectin type III domain containing 4	-27491882	-27495200
ENSG00000164761	8.95348	1.25446	5.20709	4.94759	-2.86597	0.92764	-3.08953	0.00200476	0.0664141	Not Sig	TNFRSF11B	4982	TNF receptor superfamily member 11b	-118923556	-118951885
ENSG00000131143	5946.19	7965.68	7230.37	7102.48	0.421723	0.136562	3.08814	0.00201413	0.0665771	Not Sig	COX4I1	1327	cytochrome c oxidase subunit 4I1	85799694	85807054
ENSG00000083457	1656.12	840.668	865.059	1093.84	-0.978063	0.316792	-3.08739	0.0020192	0.0665771	Not Sig	ITGAE	3682	integrin subunit alpha E	-3714627	-3801188
ENSG00000135535	9711.78	12265.8	11245.9	11142.6	0.336829	0.109099	3.08735	0.00201946	0.0665771	Not Sig	CD164	8763	CD164 molecule	-109366513	-109381739
ENSG00000225051	6.57487	0.874116	2.1456	3.02936	-2.75332	0.892841	-3.08377	0.00204397	0.0672761	Not Sig	#N/A	#N/A	#N/A	#N/A	#N/A
ENSG00000225968	70.3104	218.839	186.285	162.886	1.63771	0.532221	3.07713	0.00209003	0.0686421	Not Sig	ELFN1	392617	extracellular leucine rich repeat and fibronectin type III domain containing 1	1688118	1747945
ENSG00000247828	208.88	93.1357	132.957	141.796	-1.16188	0.377661	-3.07652	0.00209432	0.0686421	Not Sig	TMEM161B-AS1	100505894	TMEM161B antisense RNA 1	88268881	88436674
ENSG00000178075	76.2221	16.7409	12.9419	33.2556	-2.18272	0.709693	-3.07557	0.00210097	0.0686421	Not Sig	GRAMD1C	54762	GRAM domain containing 1C	113897499	113947174
ENSG00000127947	5135.31	8706.73	6976	7029.55	0.761634	0.247647	3.07548	0.00210162	0.0686421	Not Sig	PTPN12	5782	protein tyrosine phosphatase non-receptor type 12	77538042	77640069
ENSG00000089558	16.1181	44.5438	35.1459	32.7268	1.46273	0.475757	3.07454	0.0021083	0.0686421	Not Sig	KCNH4	23415	potassium voltage-gated channel subfamily H member 4	-42156890	-42181142
ENSG00000260188	4.6258	31.5892	25.4861	21.3641	2.77891	0.903878	3.07443	0.00210907	0.0686421	Not Sig	#N/A	#N/A	#N/A	#N/A	#N/A
ENSG00000008083	3246.74	7406.32	5588.89	5522.35	1.18974	0.386983	3.07439	0.00210932	0.0686421	Not Sig	JARID2	3720	jumonji and AT-rich interaction domain containing 2	15248854	15522042
ENSG00000101152	7847.95	10542.6	9635.66	9416.79	0.425851	0.138544	3.07375	0.00211384	0.0686421	Not Sig	DNAJC5	80331	DnaJ heat shock protein family (Hsp40) member C5	63895125	63936010
ENSG00000184702	4.73941	36.025	43.9971	29.4295	2.93096	0.95365	3.07341	0.00211627	0.0686421	Not Sig	SEPTIN5	5413	septin 5	19718442	19723319
ENSG00000170542	1964.9	11216.1	4299.9	6020.08	2.51302	0.817826	3.07281	0.00212057	0.0686421	Not Sig	SERPINB9	5272	serpin family B member 9	-2887269	-2903309
ENSG00000112159	2694.74	1553.16	1678.65	1939.56	-0.794666	0.258635	-3.07254	0.00212247	0.0686421	Not Sig	MDN1	23195	midasin AAA ATPase 1	-89642497	-89819794
ENSG00000197321	1452.38	2791.06	2525.17	2296.4	0.942448	0.306896	3.0709	0.00213413	0.068792	Not Sig	SVIL	6840	supervillin	-29457337	-29634971
ENSG00000162415	138.65	14.7708	14.1951	51.733	-3.22885	1.05144	-3.07089	0.00213419	0.068792	Not Sig	ZSWIM5	57643	zinc finger SWIM-type containing 5	-45016398	-45206605
ENSG00000181631	124.537	646.914	509.049	441.948	2.37695	0.774131	3.07047	0.00213721	0.068792	Not Sig	P2RY13	53829	purinergic receptor P2Y13	-151326312	-151329549
ENSG00000148572	958.897	1526.87	1207.47	1244.69	0.670919	0.21867	3.06818	0.00215364	0.0690514	Not Sig	NRBF2	29982	nuclear receptor binding factor 2	63133246	63155031
ENSG00000151689	521.203	815.386	700.537	686.934	0.645556	0.210405	3.06815	0.00215386	0.0690514	Not Sig	INPP1	3628	inositol polyphosphate-1-phosphatase	190343588	190371665
ENSG00000227076	5.28507	17.8724	15.2064	13.1631	1.75736	0.572814	3.06794	0.00215542	0.0690514	Not Sig	#N/A	#N/A	#N/A	#N/A	#N/A
ENSG00000261596	74.2999	137.862	116.605	111.353	0.893533	0.291449	3.06583	0.00217065	0.0693543	Not Sig	#N/A	#N/A	#N/A	#N/A	#N/A
ENSG00000134070	857.218	3180.85	1351.68	1843.55	1.89159	0.61702	3.06569	0.00217168	0.0693543	Not Sig	IRAK2	3656	interleukin 1 receptor associated kinase 2	10164918	10243745
ENSG00000115687	2041.92	432.134	1118.07	1155.15	-2.24017	0.731036	-3.06438	0.00218122	0.0694575	Not Sig	PASK	23178	PAS domain containing serine/threonine kinase	-241106098	-241149472
ENSG00000197385	16.6846	3.17957	3.58752	7.37386	-2.37726	0.775788	-3.06431	0.00218172	0.0694575	Not Sig	ZNF860	344787	zinc finger protein 860	31981749	31991715
ENSG00000181754	218.159	37.2439	72.2384	103.767	-2.54855	0.831832	-3.06378	0.00218559	0.0694726	Not Sig	AMIGO1	57463	adhesion molecule with Ig like domain 1	-109504177	-109509727
ENSG00000187556	5.44053	23.3142	16.281	15.4905	2.09726	0.684702	3.06303	0.00219107	0.0694832	Not Sig	NANOS3	342977	nanos C2HC-type zinc finger 3	13865202	13880757
ENSG00000160408	55.734	21.1158	17.553	30.2543	-1.3974	0.456267	-3.06268	0.00219364	0.0694832	Not Sig	ST6GALNAC6	30815	ST6 N-acetylgalactosaminide alpha-2,6-sialyltransferase 6	-127885320	-127899648
ENSG00000011422	3983.83	10652.3	5976.58	7015.24	1.41891	0.463415	3.06186	0.0021997	0.0694832	Not Sig	PLAUR	5329	plasminogen activator, urokinase receptor	-43646094	-43670346
ENSG00000137203	1.38181	13.3872	2.18568	5.86506	3.2646	1.06644	3.0612	0.0022045	0.0694832	Not Sig	TFAP2A	7020	transcription factor AP-2 alpha	-10396676	-10420060
ENSG00000236279	0.277153	8.58753	4.37373	4.61959	4.81294	1.57245	3.0608	0.00220749	0.0694832	Not Sig	CLEC2L	154790	C-type lectin domain family 2 member L	139523684	139544985
ENSG00000159904	48.6174	4.11156	5.63201	17.9955	-3.55013	1.15988	-3.06076	0.00220774	0.0694832	Not Sig	ZNF890P	645700	zinc finger protein 890, pseudogene	-5121309	-5144546
ENSG00000274184	8.67862	1.75618	3.61945	4.48506	-2.23	0.728641	-3.06049	0.00220976	0.0694832	Not Sig	#N/A	#N/A	#N/A	#N/A	#N/A
ENSG00000170006	232.86	914.31	901.709	705.465	1.97299	0.645788	3.05516	0.00224937	0.0706199	Not Sig	TMEM154	201799	transmembrane protein 154	-152618627	-152679997
ENSG00000120057	8.79797	0.261999	1.40358	3.22234	-4.67147	1.52966	-3.05392	0.00225873	0.0707821	Not Sig	SFRP5	6425	secreted frizzled related protein 5	-97766750	-97771999
ENSG00000131634	462.934	64.7908	208.256	234.446	-2.83654	0.928931	-3.05355	0.00226148	0.0707821	Not Sig	TMEM204	79652	transmembrane protein 204	1528677	1555568
ENSG00000197549	5.46416	0.123423	0.12235	1.72527	-4.39683	1.4407	-3.05187	0.00227424	#N/A	#N/A	PRAMENP	649179	PRAME N-terminal like, pseudogene	-21991098	-22043934
ENSG00000167748	22.4441	5.42417	7.90635	11.3989	-2.03523	0.667181	-3.05049	0.00228472	0.0713141	Not Sig	KLK1	3816	kallikrein 1	-50819145	-50823787
ENSG00000228278	5.31164	97.643	109.081	73.9471	4.19958	1.37674	3.05039	0.00228546	0.0713141	Not Sig	ORM2	5005	orosomucoid 2	114329868	114333251
ENSG00000121577	47.1254	22.4618	23.1861	30.1144	-1.0719	0.351512	-3.04939	0.00229308	0.0714427	Not Sig	POPDC2	64091	popeye domain containing 2	-119642055	-119660589
ENSG00000146122	2.82505	39.7899	27.7936	24.5018	3.8167	1.25247	3.04734	0.00230875	0.0717905	Not Sig	DAAM2	23500	dishevelled associated activator of morphogenesis 2	39792996	39904877
ENSG00000179820	2050.07	5674.14	5129.96	4396.46	1.46872	0.482021	3.04701	0.00231128	0.0717905	Not Sig	MYADM	91663	myeloid associated differentiation marker	53867882	53876435
ENSG00000117407	5.6294	0.859076	3.23978	3.12342	-2.67269	0.877599	-3.04546	0.00232328	0.0720536	Not Sig	ARTN	9048	artemin	43933800	43937240
ENSG00000165309	0	6.3092	3.05496	3.27746	5.32861	1.75097	3.04323	0.00234052	0.072478	Not Sig	ARMC3	219681	armadillo repeat containing 3	22928023	23038523
ENSG00000104312	740.09	1329.3	792.522	964.666	0.844393	0.277526	3.04257	0.00234567	0.0725215	Not Sig	RIPK2	8767	receptor interacting serine/threonine kinase 2	89757815	89791064
ENSG00000142235	92.5834	16.3405	28.5067	43.4716	-2.49741	0.820939	-3.04214	0.00234903	0.0725215	Not Sig	LMTK3	114783	lemur tyrosine kinase 3	-48485270	-48513189
ENSG00000135604	1081.89	2625.31	1488.13	1764.27	1.27882	0.420528	3.04099	0.00235803	0.0726894	Not Sig	STX11	8676	syntaxin 11	144150516	144191939
ENSG00000185291	2319.21	4180.61	3056.43	3228.73	0.850053	0.279755	3.03856	0.0023771	0.072944	Not Sig	IL3RA	3563	interleukin 3 receptor subunit alpha	1336784	1382689
ENSG00000050030	17.4256	2.21122	5.18098	7.81496	-2.94567	0.969487	-3.03839	0.00237849	0.072944	Not Sig	NEXMIF	340533	neurite extension and migration factor	-74732855	-74925452
ENSG00000272316	54.9965	20.7721	28.0379	33.5824	-1.39534	0.459278	-3.03812	0.00238058	0.072944	Not Sig	#N/A	#N/A	#N/A	#N/A	#N/A
ENSG00000164935	37.4409	182.398	47.6859	91.7616	2.28333	0.751629	3.03784	0.00238279	0.072944	Not Sig	DCSTAMP	81501	dendrocyte expressed seven transmembrane protein	104339795	104356689
ENSG00000117519	79.1138	22.8858	17.5045	37.8708	-1.79069	0.589568	-3.03729	0.00238717	0.072944	Not Sig	CNN3	1266	calponin 3	-94896948	-94925808
ENSG00000177663	7390.58	11608.3	10926.2	10104.3	0.651419	0.214486	3.03712	0.0023885	0.072944	Not Sig	IL17RA	23765	interleukin 17 receptor A	17084958	17115694
ENSG00000240849	754.63	1394.27	1095.78	1097.9	0.885492	0.29159	3.03677	0.00239131	0.072944	Not Sig	PEDS1	387521	plasmanylethanolamine desaturase 1	-50118253	-50153723
ENSG00000154025	5.98267	38.5143	23.9187	23.6464	2.67877	0.882369	3.03588	0.00239834	0.0730129	Not Sig	SLC5A10	125206	solute carrier family 5 member 10	18952164	19020691
ENSG00000185483	11.0579	1.62439	6.44622	6.1421	-2.75522	0.907682	-3.03545	0.0024018	0.0730129	Not Sig	ROR1	4919	receptor tyrosine kinase like orphan receptor 1	63774016	64143369
ENSG00000168646	89.5459	13.4214	53.9359	50.4388	-2.73677	0.901697	-3.03513	0.0024043	0.0730129	Not Sig	AXIN2	8313	axin 2	-65528564	-65561648
ENSG00000259342	3.02003	12.3819	5.64306	7.21474	2.03511	0.670906	3.03338	0.00241832	0.0731715	Not Sig	#N/A	#N/A	#N/A	#N/A	#N/A
ENSG00000174292	44.4629	5.51873	17.1948	21.2886	-3.00522	0.990781	-3.03318	0.00241988	0.0731715	Not Sig	TNK1	8711	tyrosine kinase non receptor 1	7381088	7389766
ENSG00000176340	1713.1	2528.51	2107.6	2136.57	0.561688	0.185193	3.03299	0.0024214	0.0731715	Not Sig	COX8A	1351	cytochrome c oxidase subunit 8A	63974619	63976543
ENSG00000188001	391.754	186.481	210.563	256.492	-1.07045	0.352971	-3.03269	0.00242387	0.0731715	Not Sig	TPRG1	285386	tumor protein p63 regulated 1	189171970	189325304
ENSG00000196182	5270.96	9614.37	7853.6	7695.08	0.867083	0.286021	3.03154	0.0024331	0.0733416	Not Sig	STK40	83931	serine/threonine kinase 40	-36339627	-36385924
ENSG00000225756	140.956	15.9144	36.2358	60.5393	-3.14402	1.03742	-3.03061	0.00244064	0.0734603	Not Sig	DBH-AS1	138948	DBH antisense RNA 1	-133654586	-133657408
ENSG00000186792	39.9752	162.954	68.9819	93.1701	2.02956	0.669902	3.02964	0.00244847	0.073472	Not Sig	HYAL3	8372	hyaluronidase 3	-50292831	-50299405
ENSG00000156738	1170.85	113.766	145.248	441.91	-3.36299	1.11004	-3.02962	0.0024486	0.073472	Not Sig	MS4A1	931	membrane spanning 4-domains A1	60455846	60470752
ENSG00000161180	10.9943	3.88785	9.91283	8.12852	-1.4633	0.48309	-3.02904	0.00245333	0.073472	Not Sig	CCDC116	164592	coiled-coil domain containing 116	21632796	21635802
ENSG00000186625	479.296	640.361	587.663	573.597	0.416735	0.137592	3.02878	0.00245543	0.073472	Not Sig	KATNA1	11104	katanin catalytic subunit A1	-149594874	-149648714
ENSG00000123094	57.0572	127.66	81.1897	90.2145	1.16103	0.383425	3.02805	0.00246134	0.073541	Not Sig	RASSF8	11228	Ras association domain family member 8	25958681	26072869
ENSG00000270977	6.31141	0.943461	0.807665	2.50632	-2.65103	0.875807	-3.02696	0.00247027	#N/A	#N/A	#N/A	#N/A	#N/A	#N/A	#N/A
ENSG00000046604	356.412	114.356	90.776	178.72	-1.63924	0.542275	-3.0229	0.00250367	0.0746964	Not Sig	DSG2	1829	desmoglein 2	31498176	31549007
ENSG00000276649	61.2543	107.441	125.062	99.7522	0.811374	0.268542	3.02141	0.00251602	0.0749553	Not Sig	#N/A	#N/A	#N/A	#N/A	#N/A
ENSG00000183018	19.4168	84.4037	75.0924	61.6487	2.12259	0.70266	3.0208	0.0025211	0.0749971	Not Sig	SPNS2	124976	sphingolipid transporter 2	4498880	4539035
ENSG00000254477	5.33991	16.4743	15.2988	12.7226	1.63225	0.540561	3.01956	0.00253144	0.0751207	Not Sig	#N/A	#N/A	#N/A	#N/A	#N/A
ENSG00000284308	11.2191	2.78265	4.44524	5.89548	-1.99936	0.662169	-3.01942	0.00253261	0.0751207	Not Sig	C2orf81	388963	chromosome 2 open reading frame 81	-74414176	-74421619
ENSG00000153933	647.68	330.584	422.371	457.838	-0.970451	0.321676	-3.01686	0.00255409	0.0756476	Not Sig	DGKE	8526	diacylglycerol kinase epsilon	56834150	56869567
ENSG00000184371	293.013	1027.69	387.626	583.264	1.81016	0.600165	3.0161	0.00256048	0.0756819	Not Sig	CSF1	1435	colony stimulating factor 1	109910848	109925202
ENSG00000262061	25.2192	3.68748	6.37988	11.0893	-2.76076	0.915419	-3.01584	0.00256266	0.0756819	Not Sig	#N/A	#N/A	#N/A	#N/A	#N/A
ENSG00000072195	59.1968	7.45973	22.9232	28.3931	-2.98597	0.990608	-3.01428	0.00257592	0.0758654	Not Sig	SPEG	10290	striated muscle enriched protein kinase	219460811	219466862
ENSG00000114268	845.251	1625.93	1430.24	1323.24	0.943903	0.313149	3.01423	0.00257631	0.0758654	Not Sig	PFKFB4	5210	6-phosphofructo-2-kinase/fructose-2,6-biphosphatase 4	-48517683	-48556803
ENSG00000075826	830.423	401.251	565.593	587.522	-1.04827	0.347884	-3.01329	0.00258435	0.0759927	Not Sig	SEC31B	25956	SEC31 homolog B, COPII coat complex component	-100486646	-100519861
ENSG00000263535	9.73632	46.3575	17.1084	25.134	2.24937	0.746801	3.01201	0.00259525	0.0760836	Not Sig	#N/A	#N/A	#N/A	#N/A	#N/A
ENSG00000087074	5335.79	12567	10153.7	9552.97	1.23585	0.410325	3.01187	0.00259642	0.0760836	Not Sig	PPP1R15A	23645	protein phosphatase 1 regulatory subunit 15A	48872391	48876062
ENSG00000145979	165.474	308.084	252.661	245.903	0.896462	0.297668	3.01161	0.00259863	0.0760836	Not Sig	TBC1D7	51256	TBC1 domain family member 7	-13304950	-13328537
ENSG00000128272	5249.66	8879.53	7659.2	7363.45	0.758208	0.251847	3.01059	0.00260737	0.0762302	Not Sig	ATF4	468	activating transcription factor 4	39520558	39522686
ENSG00000218980	92.7055	190.326	141.735	144.033	1.03707	0.344725	3.00841	0.00262619	0.0765962	Not Sig	#N/A	#N/A	#N/A	#N/A	#N/A
ENSG00000135541	275.324	173.473	199.689	213.204	-0.663295	0.220491	-3.00827	0.0026274	0.0765962	Not Sig	AHI1	54806	Abelson helper integration site 1	-135283971	-135497765
ENSG00000283709	15.3705	0.950043	3.83631	6.28636	-3.96557	1.31888	-3.00678	0.00264034	0.0768635	Not Sig	FAM238C	387644	family with sequence similarity 238 member C	-26931205	-26942001
ENSG00000183955	515.58	772.371	786.057	700.123	0.583661	0.19419	3.00562	0.00265043	0.0770475	Not Sig	KMT5A	387893	lysine methyltransferase 5A	123384131	123409353
ENSG00000042832	40.3573	15.8592	18.2314	24.0389	-1.35161	0.449868	-3.00445	0.00266062	0.0771026	Not Sig	TG	7038	thyroglobulin	132866957	133134899
ENSG00000243426	0	4.47342	0.6844	1.80524	4.82125	1.60472	3.00442	0.00266084	#N/A	#N/A	RN7SL454P	106479388	RNA, 7SL, cytoplasmic 454, pseudogene	#N/A	#N/A
ENSG00000123975	116.972	220.585	150.938	165.125	0.915958	0.304907	3.00405	0.00266408	0.0771026	Not Sig	CKS2	1164	CDC28 protein kinase regulatory subunit 2	89311194	89316703
ENSG00000198019	43.8907	173.821	44.7339	89.6612	1.98432	0.660632	3.00367	0.00266742	0.0771026	Not Sig	FCGR1B	2210	Fc fragment of IgG receptor Ib	121087344	121097161
ENSG00000188396	1.1478	7.00993	4.64198	4.42251	2.61303	0.869996	3.00349	0.002669	0.0771026	Not Sig	DYNLT4	343521	dynein light chain Tctex-type 4	-44805909	-44807285
ENSG00000254429	0.576073	5.05623	2.6918	2.88463	3.14305	1.04668	3.00289	0.00267433	0.0771026	Not Sig	#N/A	#N/A	#N/A	#N/A	#N/A
ENSG00000277075	6.71419	16.3332	11.209	11.654	1.29213	0.430327	3.00268	0.00267615	0.0771026	Not Sig	H2AC8	3012	H2A clustered histone 8	26216920	26217483
ENSG00000147416	14482.6	24728.1	19473.3	19815.3	0.771822	0.257087	3.00218	0.00268057	0.0771026	Not Sig	ATP6V1B2	526	ATPase H+ transporting V1 subunit B2	20197380	20221696
ENSG00000140009	32.6335	4.25701	4.37276	12.8105	-2.93332	0.977261	-3.00158	0.00268585	0.0771026	Not Sig	ESR2	2100	estrogen receptor 2	-64226706	-64338613
ENSG00000179051	5618.24	7837.81	7128.66	6923.74	0.480245	0.16003	3.00097	0.00269118	0.0771026	Not Sig	RCC2	55920	regulator of chromosome condensation 2	-17406759	-17438536
ENSG00000169021	1170.42	1684.52	1358.37	1416.14	0.525097	0.174987	3.00078	0.00269288	0.0771026	Not Sig	UQCRFS1	7386	ubiquinol-cytochrome c reductase, Rieske iron-sulfur polypeptide 1	-29205319	-29213151
ENSG00000008056	20.5182	230.116	132.138	132.944	3.48733	1.16218	3.00067	0.00269389	0.0771026	Not Sig	SYN1	6853	synapsin I	-47571900	-47619857
ENSG00000239998	1523.23	3585.21	2756.52	2676.57	1.23491	0.411847	2.99846	0.00271346	0.0774587	Not Sig	LILRA2	11027	leukocyte immunoglobulin like receptor A2	479377	496677
ENSG00000136371	20.8391	41.0636	33.0462	32.1901	0.977763	0.326094	2.99841	0.00271392	0.0774587	Not Sig	MTHFS	10588	methenyltetrahydrofolate synthetase	-79843546	-79896997
ENSG00000231684	37.5991	80.0103	66.6518	62.6115	1.08567	0.362212	2.99732	0.00272365	0.0774686	Not Sig	#N/A	#N/A	#N/A	#N/A	#N/A
ENSG00000165521	74.1242	22.4958	37.6202	43.2779	-1.71623	0.572593	-2.9973	0.00272381	0.0774686	Not Sig	EML5	161436	EMAP like 5	-88612430	-88792953
ENSG00000159216	2490.26	3968.98	4006	3538.32	0.67234	0.224343	2.99693	0.00272717	0.0774686	Not Sig	RUNX1	861	RUNX family transcription factor 1	-34787800	-34888699
ENSG00000102539	0.431611	5.39466	6.8492	4.41483	3.66089	1.22168	2.9966	0.00273013	0.0774686	Not Sig	MLNR	2862	motilin receptor	49220337	49222377
ENSG00000100612	1878.99	2783.61	2488.14	2408.81	0.56701	0.18924	2.99625	0.00273325	0.0774686	Not Sig	DHRS7	51635	dehydrogenase/reductase 7	-60144118	-60165493
ENSG00000111679	10423.2	17778.9	13742.4	14159.4	0.770346	0.257242	2.99464	0.00274773	0.0777649	Not Sig	PTPN6	5777	protein tyrosine phosphatase non-receptor type 6	6946576	6961316
ENSG00000203644	169.954	273.852	244.959	232.57	0.686537	0.229304	2.994	0.00275344	0.0777649	Not Sig	#N/A	#N/A	#N/A	#N/A	#N/A
ENSG00000151247	515.45	932.225	660.472	712.079	0.854518	0.285428	2.99381	0.00275513	0.0777649	Not Sig	EIF4E	1977	eukaryotic translation initiation factor 4E	-98871683	-98930637
ENSG00000116815	1460.78	2491.31	2071.59	2035.25	0.769948	0.257271	2.99275	0.00276476	0.0778562	Not Sig	CD58	965	CD58 molecule	-116518699	-116571093
ENSG00000232187	6.1327	15.042	10.7645	10.8721	1.29048	0.431247	2.99243	0.00276768	0.0778562	Not Sig	#N/A	#N/A	#N/A	#N/A	#N/A
ENSG00000162366	3.11314	94.8967	62.6286	56.0678	4.93395	1.64894	2.99219	0.00276982	0.0778562	Not Sig	PDZK1IP1	10158	PDZK1 interacting protein 1	-47183581	-47190036
ENSG00000274029	18.0462	46.2829	20.8202	28.8999	1.34884	0.451454	2.98777	0.00281017	0.078875	Not Sig	#N/A	#N/A	#N/A	#N/A	#N/A
ENSG00000155966	91.7303	427.019	427.695	326.669	2.21936	0.742911	2.98738	0.00281379	0.078875	Not Sig	AFF2	2334	AF4/FMR2 family member 2	148500616	149000663
ENSG00000105612	2781.26	5404.21	4695.76	4369.37	0.958311	0.320862	2.98668	0.00282028	0.078892	Not Sig	DNASE2	1777	deoxyribonuclease 2, lysosomal	-12875208	-12881449
ENSG00000244560	115.301	52.3922	68.3284	76.8424	-1.13211	0.379079	-2.98648	0.00282213	0.078892	Not Sig	LOC155060	155060	AI894139 pseudogene	149285280	149297312
ENSG00000228218	20.3701	37.6356	30.7669	30.0519	0.879117	0.294517	2.98495	0.00283626	0.0791785	Not Sig	#N/A	#N/A	#N/A	#N/A	#N/A
ENSG00000276644	37.3762	160.168	137.528	115.406	2.101	0.704172	2.98364	0.00284842	0.0794094	Not Sig	DACH1	1602	dachshund family transcription factor 1	-71437965	-71867192
ENSG00000185215	15968.7	30464	21413.4	22947.7	0.931845	0.312408	2.98279	0.00285637	0.0795225	Not Sig	TNFAIP2	7127	TNF alpha induced protein 2	103123460	103137439
ENSG00000183117	7.35919	0.443557	23.0274	2.363	-4.0065	1.34339	-2.98238	0.00286015	#N/A	#N/A	CSMD1	64478	CUB and Sushi multiple domains 1	-2935360	-4994914
ENSG00000157856	1.45436	8.50227	11.3468	7.38347	2.57835	0.864747	2.98163	0.00286722	0.0795962	Not Sig	DRC1	92749	dynein regulatory complex subunit 1	26401919	26456711
ENSG00000148925	728.251	996.853	853.463	866.086	0.452585	0.151804	2.98137	0.00286957	0.0795962	Not Sig	BTBD10	84280	BTB domain containing 10	-13388008	-13463222
ENSG00000228049	16.1655	6.30411	15.8579	12.6064	-1.32437	0.444293	-2.98085	0.00287449	0.0795962	Not Sig	POLR2J2	246721	RNA polymerase II subunit J2	-102636747	-102671735
ENSG00000144597	1447.33	2759.16	2105.78	2136.93	0.930737	0.31224	2.98084	0.00287462	0.0795962	Not Sig	EAF1	85403	ELL associated factor 1	15427597	15442613
ENSG00000131148	650.116	846.024	761.367	757.621	0.379493	0.127381	2.9792	0.00289006	0.079736	Not Sig	EMC8	10328	ER membrane protein complex subunit 8	-85778624	-85799544
ENSG00000167996	148061	282986	201280	213911	0.934538	0.31373	2.9788	0.00289381	0.079736	Not Sig	FTH1	2495	ferritin heavy chain 1	-61964284	-61967634
ENSG00000173660	1403.67	1940.74	1735.53	1707.8	0.46731	0.156885	2.97868	0.00289488	0.079736	Not Sig	UQCRH	7388	ubiquinol-cytochrome c reductase hinge protein	46303697	46316775
ENSG00000188878	141.117	56.0115	74.5219	88.0219	-1.33281	0.447455	-2.97864	0.0028953	0.079736	Not Sig	FBF1	85302	Fas binding factor 1	-75909573	-75938232
ENSG00000255624	21.703	4.57728	10.7287	11.868	-2.25474	0.757463	-2.9767	0.00291372	0.0801352	Not Sig	#N/A	#N/A	#N/A	#N/A	#N/A
ENSG00000089902	3105.89	5317.3	4897.57	4506.97	0.775675	0.260666	2.97575	0.00292275	0.0802753	Not Sig	RCOR1	23186	REST corepressor 1	102592648	102730559
ENSG00000204271	202.6	89.3467	143.984	142.446	-1.17895	0.396326	-2.9747	0.00293275	0.0803804	Not Sig	SPIN3	169981	spindlin family member 3	-56975119	-56995541
ENSG00000184465	348.454	165.706	200.275	232.629	-1.07135	0.360206	-2.97428	0.00293678	0.0803804	Not Sig	WDR27	253769	WD repeat domain 27	-169457207	-169702063
ENSG00000180626	191.478	82.9847	99.0745	121.164	-1.20313	0.40454	-2.97406	0.00293891	0.0803804	Not Sig	ZNF594	84622	zinc finger protein 594	-5179534	-5191868
ENSG00000198648	849.837	499.067	596.039	638.238	-0.767192	0.258029	-2.97328	0.00294638	0.0803804	Not Sig	STK39	27347	serine/threonine kinase 39	-167954021	-168247595
ENSG00000186301	19.0065	5.844	8.59638	10.7561	-1.68304	0.566086	-2.97313	0.00294782	0.0803804	Not Sig	#N/A	#N/A	#N/A	#N/A	#N/A
ENSG00000235304	20.7211	2.5596	5.68827	9.10307	-3.01977	1.01593	-2.97243	0.00295456	0.0803804	Not Sig	LINC01281	286442	long intergenic non-protein coding RNA 1281	-39304955	-39327362
ENSG00000224272	0.571703	17.4736	8.34973	9.20968	4.93305	1.66019	2.97139	0.00296459	0.0803804	Not Sig	#N/A	#N/A	#N/A	#N/A	#N/A
ENSG00000140612	2858.91	4222.93	3471.2	3550.62	0.562708	0.189401	2.97099	0.00296841	0.0803804	Not Sig	SEC11A	23478	SEC11 homolog A, signal peptidase complex subunit	-84669536	-84716460
ENSG00000163393	337.862	840.66	945.28	726.438	1.31542	0.442759	2.97096	0.00296868	0.0803804	Not Sig	SLC22A15	55356	solute carrier family 22 member 15	115976512	116070054
ENSG00000258101	0.880916	4.68697	3.94344	3.28492	2.46216	0.828831	2.97065	0.00297175	0.0803804	Not Sig	#N/A	#N/A	#N/A	#N/A	#N/A
ENSG00000198598	152.784	485.166	473.145	381.244	1.66695	0.561367	2.96945	0.00298336	0.0803804	Not Sig	MMP17	4326	matrix metallopeptidase 17	131828392	131851771
ENSG00000151327	531.336	895.296	723.144	725.855	0.752264	0.25335	2.96926	0.00298515	0.0803804	Not Sig	FAM177A1	283635	family with sequence similarity 177 member A1	35046243	35083383
ENSG00000241155	2.24438	8.92501	8.84143	6.89157	1.96734	0.66261	2.96908	0.00298689	0.0803804	Not Sig	ARHGAP31-AS1	100874246	ARHGAP31 antisense RNA 1	-119314292	-119322760
ENSG00000112245	2009.1	2900.59	2506.44	2495.19	0.529613	0.178384	2.96895	0.0029882	0.0803804	Not Sig	PTP4A1	7803	protein tyrosine phosphatase 4A1	63572479	63583588
ENSG00000170271	32.4757	146.586	329.824	82.8413	2.17479	0.732515	2.96894	0.0029883	0.0803804	Not Sig	FAXDC2	10826	fatty acid hydroxylase domain containing 2	-154818491	-154850603
ENSG00000198355	3520.62	8122.37	4878.21	5606.39	1.20601	0.406228	2.96881	0.0029896	0.0803804	Not Sig	PIM3	415116	Pim-3 proto-oncogene, serine/threonine kinase	49960771	49964072
ENSG00000249667	10.6868	0.160067	3.47541	4.47846	-5.36356	1.80689	-2.96838	0.00299369	0.0803846	Not Sig	LINC01259	106144599	long intergenic non-protein coding RNA 1259	38509766	38518056
ENSG00000143595	0.140112	26.1434	31.1019	20.0779	7.53583	2.54041	2.96639	0.00301321	0.0808025	Not Sig	AQP10	89872	aquaporin 10	154321092	154325325
ENSG00000227376	19.0887	38.4334	31.0551	30.0476	0.997507	0.336351	2.96567	0.00302024	0.0808846	Not Sig	#N/A	#N/A	#N/A	#N/A	#N/A
ENSG00000124831	8301.75	13467.1	10973.2	11044.6	0.697926	0.235394	2.96493	0.0030275	0.0809501	Not Sig	LRRFIP1	9208	LRR binding FLII interacting protein 1	237692204	237765915
ENSG00000175548	320.892	202.181	210.865	240.834	-0.664672	0.224202	-2.96461	0.00303062	0.0809501	Not Sig	ALG10B	144245	ALG10 alpha-1,2-glucosyltransferase B	38316773	38329721
ENSG00000182979	2196.96	1643.57	1903.84	1900.68	-0.418515	0.141229	-2.96338	0.00304286	0.0811707	Not Sig	MTA1	9112	metastasis associated 1	105419826	105470729
ENSG00000104147	9.02839	46.6968	24.8879	27.7632	2.36931	0.799842	2.96223	0.00305424	0.0813192	Not Sig	OIP5	11339	Opa interacting protein 5	-41309267	-41332621
ENSG00000163354	24.657	7.06811	13.8005	14.7011	-1.79964	0.607604	-2.96187	0.00305777	0.0813192	Not Sig	DCST2	127579	DC-STAMP domain containing 2	-155018526	-155033781
ENSG00000260078	14.2261	58.0036	83.6842	53.8585	2.03243	0.686264	2.96158	0.00306064	0.0813192	Not Sig	LOC643802	643802	u3 small nucleolar ribonucleoprotein protein MPP10-like	-53365391	-53371212
ENSG00000278828	18.8466	93.3503	59.2599	59.0675	2.3079	0.77938	2.96121	0.00306437	0.0813192	Not Sig	H3C10	8357	H3 clustered histone 10	27810050	27810536
ENSG00000276980	30.5458	86.0962	48.7385	56.3559	1.49461	0.504974	2.95977	0.00307871	0.0815939	Not Sig	#N/A	#N/A	#N/A	#N/A	#N/A
ENSG00000168610	7349.65	11662.5	8642.46	9311.64	0.666099	0.225115	2.95893	0.00308708	0.0816706	Not Sig	STAT3	6774	signal transducer and activator of transcription 3	-42313323	-42388442
ENSG00000076685	3684.93	4920.52	4595.23	4435.99	0.417101	0.140976	2.95868	0.00308961	0.0816706	Not Sig	NT5C2	22978	5'-nucleotidase, cytosolic II	-103088037	-103193272
ENSG00000115468	10.0653	1.18144	3.87723	4.79012	-3.08532	1.04396	-2.9554	0.00312267	0.0823749	Not Sig	EFHD1	80303	EF-hand domain family member D1	232606056	232682781
ENSG00000177595	772.7	499.127	590.267	613.098	-0.629376	0.213003	-2.95478	0.00312893	0.0823749	Not Sig	PIDD1	55367	p53-induced death domain protein 1	-799183	-805231
ENSG00000248367	40.7249	11.1517	20.1916	23.1876	-1.85241	0.626933	-2.95472	0.00312953	0.0823749	Not Sig	#N/A	#N/A	#N/A	#N/A	#N/A
ENSG00000114948	38.5261	6.71303	12.368	18.2362	-2.51236	0.850398	-2.95433	0.00313347	0.0823749	Not Sig	ADAM23	8745	ADAM metallopeptidase domain 23	206443531	206621127
ENSG00000101400	160.938	75.3923	58.7563	95.2334	-1.0942	0.370408	-2.95404	0.00313644	0.0823749	Not Sig	SNTA1	6640	syntrophin alpha 1	-33407956	-33443763
ENSG00000099326	1034.7	690.035	915.581	872.376	-0.583509	0.197563	-2.95354	0.00314157	0.0824035	Not Sig	MZF1	7593	myeloid zinc finger 1	-58561916	-58573575
ENSG00000144935	34.008	7.7666	9.71111	16.3196	-2.13062	0.72177	-2.95194	0.00315788	0.0827252	Not Sig	TRPC1	7220	transient receptor potential cation channel subfamily C member 1	142724423	142807887
ENSG00000259319	31.6832	61.1424	79.6339	58.7767	0.954245	0.323328	2.95132	0.00316415	0.0827832	Not Sig	#N/A	#N/A	#N/A	#N/A	#N/A
ENSG00000116147	5.66859	0	0.532894	1.88709	-4.86015	1.647	-2.95091	0.00316841	#N/A	#N/A	TNR	7143	tenascin R	-175315194	-175743595
ENSG00000235151	8.63055	64.7678	20.2841	32.3573	2.90369	0.984666	2.94891	0.00318899	0.083326	Not Sig	#N/A	#N/A	#N/A	#N/A	#N/A
ENSG00000107968	991.734	2549.93	1749.49	1802.31	1.36234	0.462104	2.94813	0.00319703	0.0834294	Not Sig	MAP3K8	1326	mitogen-activated protein kinase kinase kinase 8	30434645	30461833
ENSG00000137266	439.568	134.612	144.288	229.485	-1.7066	0.579014	-2.94743	0.00320432	0.0835128	Not Sig	SLC22A23	63027	solute carrier family 22 member 23	-3268973	-3445013
ENSG00000100284	3298.64	5402.6	4169.93	4339.98	0.711729	0.241509	2.94701	0.00320868	0.0835197	Not Sig	TOM1	10043	target of myb1 membrane trafficking protein	35299893	35347973
ENSG00000225486	0.137041	2.43227	1.27281	1.33789	3.43934	1.16769	2.94541	0.00322523	#N/A	#N/A	#N/A	#N/A	#N/A	#N/A	#N/A
ENSG00000119729	3112.05	5617.7	4213.7	4374.61	0.852011	0.289326	2.94481	0.00323151	0.0840069	Not Sig	RHOQ	23433	ras homolog family member Q	46542489	46584688
ENSG00000135476	244.372	634.038	378.112	427.564	1.37552	0.467277	2.94369	0.00324321	0.0842039	Not Sig	ESPL1	9700	extra spindle pole bodies like 1, separase	53268298	53293637
ENSG00000084110	85.038	235.077	226.974	187.229	1.46756	0.49884	2.94195	0.00326148	0.0844774	Not Sig	HAL	3034	histidine ammonia-lyase	-95972661	-95996365
ENSG00000166889	2623	3692.75	3179.13	3192.06	0.493282	0.167691	2.94162	0.00326506	0.0844774	Not Sig	PATL1	219988	PAT1 homolog 1, processing body mRNA decay factor	-59636715	-59669037
ENSG00000178860	818.258	2908.71	931.326	1589.49	1.82971	0.622031	2.94151	0.00326617	0.0844774	Not Sig	MSC	9242	musculin	-71841559	-71844412
ENSG00000235145	0.137041	2.34881	1.38343	1.3474	3.46745	1.17881	2.94149	0.00326633	#N/A	#N/A	RPSAP16	100270872	ribosomal protein SA pseudogene 16	#N/A	#N/A
ENSG00000102349	125.76	59.1167	71.229	83.349	-1.08671	0.369615	-2.94011	0.003281	0.084646	Not Sig	KLF8	11279	Kruppel like factor 8	56232355	56291530
ENSG00000181649	66.0055	227.785	121.411	142.02	1.78601	0.607499	2.93994	0.00328273	0.084646	Not Sig	PHLDA2	7262	pleckstrin homology like domain family A member 2	-2928272	-2929420
ENSG00000013619	84.0254	268.309	129.566	164.464	1.67462	0.569653	2.93972	0.00328513	0.084646	Not Sig	MAMLD1	10046	mastermind like domain containing 1	150445453	150514178
ENSG00000205927	77.5266	321.506	182.926	199.809	2.05224	0.698278	2.93901	0.00329267	0.0846544	Not Sig	OLIG2	10215	oligodendrocyte transcription factor 2	33025934	33029183
ENSG00000175352	738.163	2675.56	1668.5	1741.87	1.85781	0.632177	2.93875	0.00329537	0.0846544	Not Sig	NRIP3	56675	nuclear receptor interacting protein 3	-8980575	-9004001
ENSG00000134780	1614.41	2925.26	2278.55	2305.66	0.857483	0.29184	2.9382	0.00330126	0.0846544	Not Sig	DAGLA	747	diacylglycerol lipase alpha	61680390	61747001
ENSG00000245849	247.749	119.691	184.068	180.64	-1.04795	0.356675	-2.93812	0.00330205	0.0846544	Not Sig	RAD51-AS1	100505648	RAD51 antisense RNA 1	-40693754	-40695105
ENSG00000176593	206.359	95.9238	111.306	134.438	-1.10266	0.375376	-2.9375	0.00330873	0.0847057	Not Sig	LOC100128398	100128398	uncharacterized LOC100128398	58002893	58007206
ENSG00000111261	10.9513	68.7201	92.6824	59.7762	2.65142	0.902715	2.93716	0.00331235	0.0847057	Not Sig	MANSC1	54682	MANSC domain containing 1	-12326055	-12350242
ENSG00000124762	3830.09	11971.9	5952.59	7422.6	1.64419	0.560067	2.9357	0.00332796	0.0849983	Not Sig	CDKN1A	1026	cyclin dependent kinase inhibitor 1A	36678713	36687332
ENSG00000135423	21.6781	2.57082	9.12525	10.5971	-3.04506	1.03758	-2.93477	0.00333796	0.0851451	Not Sig	GLS2	27165	glutaminase 2	-56470951	-56488161
ENSG00000102678	45.7266	11.3582	14.861	22.8947	-2.00202	0.682263	-2.93438	0.00334218	0.0851451	Not Sig	FGF9	2254	fibroblast growth factor 9	21671072	21704496
ENSG00000278969	9.48938	36.6877	32.2497	26.9749	1.94988	0.664624	2.93381	0.00334828	0.0851451	Not Sig	#N/A	#N/A	#N/A	#N/A	#N/A
ENSG00000171604	1657.23	2893.76	2702.18	2455.75	0.804175	0.27413	2.93355	0.00335111	0.0851451	Not Sig	CXXC5	51523	CXXC finger protein 5	139648950	139683882
ENSG00000118961	441.562	288.542	280.555	331.653	-0.611949	0.208631	-2.93317	0.00335522	0.0851451	Not Sig	LDAH	60526	lipid droplet associated hydrolase	-20684030	-20823101
ENSG00000176371	267.197	177.073	176.204	203.806	-0.590691	0.201406	-2.93284	0.00335874	0.0851451	Not Sig	ZSCAN2	54993	zinc finger and SCAN domain containing 2	84601008	84616611
ENSG00000125735	598.549	1695.5	1111.21	1161.91	1.50199	0.512229	2.93225	0.00336513	0.0852012	Not Sig	TNFSF14	8740	TNF superfamily member 14	-6661252	-6670158
ENSG00000137936	437.184	1057.18	573.865	702.019	1.27369	0.434567	2.93093	0.00337945	0.0853688	Not Sig	BCAR3	8412	BCAR3 adaptor protein, NSP family member	-93561740	-93585162
ENSG00000254815	68.276	9.45949	14.3238	28.807	-2.84399	0.970461	-2.93056	0.00338352	0.0853688	Not Sig	LMNTD2-AS1	692247	LMNTD2 antisense RNA 1	559261	560106
ENSG00000166900	1491.37	2647.6	2500.72	2249.32	0.828097	0.28258	2.93049	0.0033843	0.0853688	Not Sig	STX3	6809	syntaxin 3	59755375	59805878
ENSG00000029993	144.365	332.018	281.212	257.94	1.20228	0.410394	2.92957	0.00339432	0.0854914	Not Sig	HMGB3	3149	high mobility group box 3	150983334	150990768
ENSG00000185684	512.379	339.227	392.239	409.727	-0.593852	0.202748	-2.92901	0.00340042	0.0854914	Not Sig	EP400P1	347918	EP400 pseudogene 1	132084282	132126340
ENSG00000168214	5490.75	8392.72	6626.63	6904	0.61204	0.208967	2.92889	0.00340172	0.0854914	Not Sig	RBPJ	3516	recombination signal binding protein for immunoglobulin kappa J region	26321013	26434921
ENSG00000225675	7.10204	1.1751	2.01334	3.24657	-2.58605	0.883188	-2.92809	0.00341052	0.085522	Not Sig	LINC01771	105378732	long intergenic non-protein coding RNA 1771	53328232	53336509
ENSG00000155090	1649.18	3691.63	3190.28	2903.42	1.16243	0.397004	2.92802	0.00341132	0.085522	Not Sig	KLF10	7071	Kruppel like factor 10	-102648776	-102653964
ENSG00000166579	1459.64	2114.22	1585.82	1732.91	0.534344	0.182634	2.92576	0.0034362	0.0860399	Not Sig	NDEL1	81565	nudE neurodevelopment protein 1 like 1	8435883	8468163
ENSG00000125772	4065.36	7566.89	7758.43	6583.47	0.896305	0.306432	2.92497	0.00344486	0.0861511	Not Sig	GPCPD1	56261	glycerophosphocholine phosphodiesterase 1	-5544438	-5611006
ENSG00000122085	1651.39	747.17	1041.99	1121.63	-1.1442	0.391466	-2.92285	0.00346838	0.0866331	Not Sig	MTERF4	130916	mitochondrial transcription termination factor 4	-241072167	-241102287
ENSG00000224080	11.5551	32.2371	22.3311	22.5654	1.46979	0.503114	2.92138	0.00348481	0.0869164	Not Sig	#N/A	#N/A	#N/A	#N/A	#N/A
ENSG00000134627	135.247	360.554	257.567	256.916	1.41495	0.484392	2.92108	0.00348824	0.0869164	Not Sig	PIWIL4	143689	piwi like RNA-mediated gene silencing 4	94567367	94621421
ENSG00000005206	1714.28	1132.06	1392.04	1397.72	-0.598282	0.204866	-2.92036	0.00349629	0.0870106	Not Sig	SPPL2B	56928	signal peptide peptidase like 2B	2328683	2355095
ENSG00000133962	18.8395	2.27447	4.00065	7.84813	-3.05691	1.04699	-2.91972	0.0035035	0.0870839	Not Sig	CATSPERB	79820	cation channel sperm associated auxiliary subunit beta	-44833	-199881
ENSG00000267568	5.91089	0	2.23021	2.55384	-4.92081	1.68725	-2.91648	0.00354011	#N/A	#N/A	LOC105371899	105371899	uncharacterized LOC105371899	-76950473	-76969199
ENSG00000115956	10630	22758.1	13551.5	15897.3	1.09823	0.376656	2.91572	0.00354867	0.088052	Not Sig	PLEK	5341	pleckstrin	68365281	68397453
ENSG00000250635	6.19129	18.3118	14.0372	13.1795	1.5658	0.537059	2.91551	0.00355107	0.088052	Not Sig	CXXC5-AS1	111082989	CXXC5 antisense RNA 1	-139648998	-139649728
ENSG00000127920	29.7037	313.386	167.309	177.154	3.39927	1.16642	2.91428	0.00356511	0.0882289	Not Sig	GNG11	2791	G protein subunit gamma 11	93921734	93928610
ENSG00000266904	40.8058	9.79267	18.1716	22.0292	-2.04934	0.703244	-2.91413	0.00356686	0.0882289	Not Sig	#N/A	#N/A	#N/A	#N/A	#N/A
ENSG00000101331	2.63445	22.7769	8.84892	11.8594	3.11566	1.06942	2.91341	0.00357508	0.0882535	Not Sig	CCM2L	140706	CCM2 like scaffold protein	32010437	32032179
ENSG00000237438	43.9835	8.03196	25.1745	24.8173	-2.4593	0.844286	-2.91288	0.00358116	0.0882535	Not Sig	#N/A	#N/A	#N/A	#N/A	#N/A
ENSG00000173210	27.0935	148.797	114.765	100.375	2.45783	0.843803	2.9128	0.003582	0.0882535	Not Sig	ABLIM3	22885	actin binding LIM protein family member 3	149141446	149260438
ENSG00000188868	74.2267	43.6409	51.4024	55.5331	-0.758477	0.26044	-2.91229	0.00358784	0.0882535	Not Sig	ZNF563	147837	zinc finger protein 563	-12317489	-12333633
ENSG00000102934	23.8635	4.704	10.6616	12.537	-2.34066	0.803809	-2.91196	0.0035917	0.0882535	Not Sig	PLLP	51090	plasmolipin	-57256096	-57284672
ENSG00000186814	270.538	158.626	171.316	196.641	-0.767296	0.263515	-2.91178	0.0035938	0.0882535	Not Sig	ZSCAN30	100101467	zinc finger and SCAN domain containing 30	-35251063	-35290229
ENSG00000111640	28270.8	52025.7	42148.9	41442.4	0.879912	0.302386	2.90989	0.00361553	0.0885153	Not Sig	GAPDH	2597	glyceraldehyde-3-phosphate dehydrogenase	6534516	6538371
ENSG00000180316	24.9078	99.7468	67.7043	66.0802	2.00076	0.687596	2.90978	0.00361678	0.0885153	Not Sig	PNPLA1	285848	patatin like phospholipase domain containing 1	36243167	36308595
ENSG00000197122	8004.28	19368.1	11033.1	13041.7	1.27482	0.438125	2.90972	0.00361747	0.0885153	Not Sig	SRC	6714	SRC proto-oncogene, non-receptor tyrosine kinase	37344684	37405432
ENSG00000182013	33.9392	2.18444	3.04539	12.0122	-3.93744	1.35354	-2.909	0.00362584	0.0886138	Not Sig	PNMA8A	55228	PNMA family member 8A	-46466490	-46471563
ENSG00000246223	74.3039	7.44581	29.8832	35.3563	-3.31282	1.13897	-2.9086	0.00363048	0.0886212	Not Sig	LINC01550	388011	long intergenic non-protein coding RNA 1550	-97933075	-97978124
ENSG00000124216	6.24851	48.8387	91.7845	51.0927	2.96494	1.0196	2.90794	0.00363815	0.0887022	Not Sig	SNAI1	6615	snail family transcriptional repressor 1	49982979	49988883
ENSG00000196262	6363.36	8119.7	6940.19	7179.97	0.351504	0.120906	2.90725	0.00364617	0.0887726	Not Sig	PPIA	5478	peptidylprolyl isomerase A	44796680	44803117
ENSG00000170037	1215.18	1556.04	1437.13	1412.17	0.356979	0.122802	2.90695	0.00364974	0.0887726	Not Sig	CNTROB	116840	centrobin, centriole duplication and spindle assembly protein	7932205	7949920
ENSG00000015171	1809.83	1215.51	1539.33	1507.14	-0.574047	0.197544	-2.90592	0.00366179	0.0888735	Not Sig	ZMYND11	10771	zinc finger MYND-type containing 11	134799	254628
ENSG00000242992	1.88682	8.46301	3.13843	4.62655	2.16477	0.744969	2.90585	0.0036626	0.0888735	Not Sig	#N/A	#N/A	#N/A	#N/A	#N/A
ENSG00000213453	8.89299	20.4737	14.954	15.0676	1.1945	0.411141	2.90533	0.00366871	0.088916	Not Sig	#N/A	#N/A	#N/A	#N/A	#N/A
ENSG00000135334	1575.65	2465.49	2037.26	2048.65	0.645644	0.222323	2.90408	0.00368328	0.0890924	Not Sig	AKIRIN2	55122	akirin 2	-87674859	-87702233
ENSG00000164398	123.578	13.5614	75.8479	68.3666	-3.18762	1.09768	-2.90396	0.00368471	0.0890924	Not Sig	ACSL6	23305	acyl-CoA synthetase long chain family member 6	-131949973	-132011817
ENSG00000133401	46.33	12.4503	7.7457	20.9676	-1.88705	0.649966	-2.9033	0.00369249	0.0891393	Not Sig	PDZD2	23037	PDZ domain containing 2	31639130	32110932
ENSG00000242960	201.512	376.137	286.646	292.427	0.900236	0.310099	2.90306	0.00369539	0.0891393	Not Sig	#N/A	#N/A	#N/A	#N/A	#N/A
ENSG00000118900	3704.24	4931.55	4725.1	4491.1	0.412834	0.142228	2.90262	0.00370053	0.089158	Not Sig	UBN1	29855	ubinuclein 1	4848379	4882401
ENSG00000284052	25.6603	49.559	47.617	41.7097	0.947435	0.326541	2.90143	0.00371463	0.0892911	Not Sig	#N/A	#N/A	#N/A	#N/A	#N/A
ENSG00000140807	790.161	164.323	218.833	371.153	-2.2652	0.780777	-2.90121	0.0037172	0.0892911	Not Sig	NKD1	85407	NKD inhibitor of WNT signaling pathway 1	50548395	50649249
ENSG00000234420	804.871	436.92	540.119	583.425	-0.880767	0.30363	-2.90079	0.00372226	0.0892911	Not Sig	ZNF37BP	100129482	zinc finger protein 37B, pseudogene	-42513510	-42552870
ENSG00000204872	0.664975	12.3891	4.69136	6.17766	4.18722	1.44353	2.90068	0.00372356	0.0892911	Not Sig	NAT8B	51471	N-acetyltransferase 8B (putative, gene/pseudogene)	-73700508	-73701340
ENSG00000140199	4521.25	6229.8	6068.86	5660.91	0.462379	0.159428	2.90023	0.00372884	0.0893126	Not Sig	SLC12A6	9990	solute carrier family 12 member 6	-34229783	-34337781
ENSG00000129911	1301.47	1875.91	1846.8	1693.39	0.527308	0.181884	2.89914	0.00374191	0.0894641	Not Sig	KLF16	83855	Kruppel like factor 16	-1852398	-1863579
ENSG00000147669	583.962	782.652	697.651	693.295	0.4228	0.145845	2.89897	0.00374393	0.0894641	Not Sig	POLR2K	5440	RNA polymerase II, I and III subunit K	100150635	100154003
ENSG00000136158	108.237	353.522	121.156	198.609	1.70705	0.589025	2.8981	0.00375429	0.0895336	Not Sig	SPRY2	10253	sprouty RTK signaling antagonist 2	-80335976	-80339659
ENSG00000174669	118.594	35.5928	43.906	63.4029	-1.73519	0.598785	-2.89786	0.0037572	0.0895336	Not Sig	SLC29A2	3177	solute carrier family 29 member 2	-66362520	-66371820
ENSG00000125967	225.398	126.724	157.274	167.019	-0.828334	0.285906	-2.89722	0.00376481	0.0895336	Not Sig	NECAB3	63941	N-terminal EF-hand calcium binding protein 3	-33657086	-33674428
ENSG00000015475	2684.03	5710.96	3998.01	4203.35	1.08926	0.375973	2.89718	0.00376533	0.0895336	Not Sig	BID	637	BH3 interacting domain death agonist	-17734139	-17774665
ENSG00000279198	52.3667	81.4733	65.982	67.3193	0.630045	0.21749	2.89689	0.00376877	0.0895336	Not Sig	#N/A	#N/A	#N/A	#N/A	#N/A
ENSG00000185519	5.48963	0.588416	0.537452	2.04094	-3.19184	1.1022	-2.89589	0.0037808	#N/A	#N/A	FAM131C	348487	family with sequence similarity 131 member C	-16057768	-16073651
ENSG00000166924	24.9415	2.71852	2.40154	9.27447	-3.18595	1.10016	-2.89589	0.00378088	0.0897168	Not Sig	NYAP1	222950	neuronal tyrosine phosphorylated phosphoinositide-3-kinase adaptor 1	100483926	100494801
ENSG00000240003	0.571703	4.4187	2.17286	2.47856	2.96715	1.02546	2.89348	0.00380998	#N/A	#N/A	RPL7P24	100127893	ribosomal protein L7 pseudogene 24	#N/A	#N/A
ENSG00000250673	16.7106	2.87104	8.84142	9.11253	-2.50788	0.867039	-2.89247	0.00382228	0.0905734	Not Sig	REELD1	345051	reeler domain containing 1	146214537	146232267
ENSG00000168754	12.2734	1.96812	1.42642	4.87011	-2.6086	0.902003	-2.892	0.00382796	0.0905734	Not Sig	FAM178B	51252	family with sequence similarity 178 member B	-96875881	-96898133
ENSG00000159128	6367.11	11877.4	9846.26	9513.39	0.89947	0.31104	2.89181	0.0038303	0.0905734	Not Sig	IFNGR2	3460	interferon gamma receptor 2	9450	32087
ENSG00000110080	190.869	273.368	219.139	229.638	0.518877	0.17948	2.891	0.00384018	0.0906316	Not Sig	ST3GAL4	6484	ST3 beta-galactoside alpha-2,3-sialyltransferase 4	126355685	126414638
ENSG00000231160	115.818	28.4227	39.7884	58.6193	-2.02279	0.699714	-2.89088	0.00384164	0.0906316	Not Sig	#N/A	#N/A	#N/A	#N/A	#N/A
ENSG00000278431	5.20438	0.406913	0.251717	1.79183	-3.5172	1.21691	-2.89028	0.00384896	#N/A	#N/A	#N/A	#N/A	#N/A	#N/A	#N/A
ENSG00000133019	7.33023	49.0152	4.668	20.9882	2.74912	0.951289	2.88989	0.00385379	0.0908132	Not Sig	CHRM3	1131	cholinergic receptor muscarinic 3	239386567	239915449
ENSG00000250420	15.0512	1.0564	2.91251	5.90447	-3.83108	1.32626	-2.88864	0.0038691	0.0909971	Not Sig	AACSP1	729522	acetoacetyl-CoA synthetase pseudogene 1	-178764860	-178818435
ENSG00000140932	5.25499	24.284	23.372	18.2561	2.21034	0.765352	2.88801	0.00387693	0.0909971	Not Sig	CMTM2	146225	CKLF like MARVEL transmembrane domain containing 2	66579462	66588274
ENSG00000132510	3076.14	8160.38	4912.01	5498.18	1.40746	0.487453	2.88737	0.00388472	0.0909971	Not Sig	KDM6B	23135	lysine demethylase 6B	7839916	7854790
ENSG00000163328	557.237	208.915	259	330.942	-1.41497	0.490182	-2.88662	0.00389405	0.0909971	Not Sig	GPR155	151556	G protein-coupled receptor 155	-174431571	-174487029
ENSG00000124243	204.978	44.2048	61.3681	98.4439	-2.21232	0.766422	-2.88656	0.00389476	0.0909971	Not Sig	BCAS4	55653	breast carcinoma amplified sequence 4	50794893	50877177
ENSG00000233070	0.137041	3.93724	9.36093	4.69547	4.18913	1.45132	2.88643	0.00389638	0.0909971	Not Sig	ZFY-AS1	107987337	ZFY antisense RNA 1	-2966818	-3002626
ENSG00000142632	172.897	88.8492	119.968	124.955	-0.958683	0.332172	-2.88611	0.0039004	0.0909971	Not Sig	ARHGEF19	128272	Rho guanine nucleotide exchange factor 19	-16197853	-16212652
ENSG00000051341	32.5279	153.991	107.906	101.422	2.24397	0.77759	2.8858	0.00390424	0.0909971	Not Sig	POLQ	10721	DNA polymerase theta	-121431430	-121545988
ENSG00000110076	215.911	68.7375	44.6784	104.469	-1.65009	0.571823	-2.88567	0.00390581	0.0909971	Not Sig	NRXN2	9379	neurexin 2	-64606173	-64723197
ENSG00000245719	2.47519	28.3893	20.4979	17.8531	3.52777	1.22267	2.88531	0.00391029	0.0909971	Not Sig	LOC101929076	101929076	uncharacterized LOC101929076	-67834307	-67838879
ENSG00000167785	561.701	362.047	385.183	430.041	-0.632719	0.219292	-2.88528	0.00391064	0.0909971	Not Sig	ZNF558	148156	zinc finger protein 558	-8809575	-8822063
ENSG00000148834	3915.51	6741.29	5556.52	5478.88	0.783798	0.271697	2.88482	0.00391634	0.091026	Not Sig	GSTO1	9446	glutathione S-transferase omega 1	104254193	104267464
ENSG00000261373	19.5523	7.92941	11.9534	12.8247	-1.27613	0.442524	-2.88374	0.0039298	0.0911427	Not Sig	VPS9D1-AS1	100128881	VPS9D1 antisense RNA 1	89711855	89718165
ENSG00000147437	54.7398	28.953	38.4581	40.0158	-0.912319	0.316371	-2.8837	0.0039303	0.0911427	Not Sig	GNRH1	2796	gonadotropin releasing hormone 1	-25419257	-25425040
ENSG00000256235	547.094	1154.4	1082.08	946.899	1.07735	0.373763	2.88244	0.00394613	0.0914026	Not Sig	SMIM3	85027	small integral membrane protein 3	150777945	150796736
ENSG00000185168	17.186	51.7972	48.5674	40.2834	1.58859	0.551192	2.88209	0.00395046	0.0914026	Not Sig	#N/A	#N/A	#N/A	#N/A	#N/A
ENSG00000176170	2475.15	5534.67	4368.12	4208.52	1.16096	0.403157	2.87968	0.00398085	0.0920013	Not Sig	SPHK1	8877	sphingosine kinase 1	76384608	76387855
ENSG00000278705	0.558517	3.7637	1.37135	1.96482	2.73896	0.951134	2.87968	0.00398085	#N/A	#N/A	H4C2	8366	H4 clustered histone 2	-26026895	-26027283
ENSG00000285106	27.5169	85.0621	48.6355	55.0492	1.62506	0.564426	2.87914	0.00398766	0.0920546	Not Sig	#N/A	#N/A	#N/A	#N/A	#N/A
ENSG00000114812	510.038	90.7736	234.285	266.782	-2.49092	0.865454	-2.87817	0.00399993	0.0922334	Not Sig	VIPR1	7433	vasoactive intestinal peptide receptor 1	42502611	42537573
ENSG00000173585	19.7043	2.4471	13.0696	11.3421	-2.98027	1.0359	-2.877	0.00401482	0.0924723	Not Sig	CCR9	10803	C-C motif chemokine receptor 9	45886503	45903175
ENSG00000161381	158.503	26.1153	77.578	83.8437	-2.59868	0.903842	-2.87515	0.00403833	0.0928589	Not Sig	PLXDC1	57125	plexin domain containing 1	-39063312	-39151637
ENSG00000124635	7.5392	42.1556	23.3221	25.179	2.47997	0.862608	2.87497	0.00404071	0.0928589	Not Sig	H2BC11	8970	H2B clustered histone 11	-27132315	-27132795
ENSG00000204099	11.3996	124.548	25.9868	56.1072	3.44839	1.19978	2.8742	0.00405059	0.0929812	Not Sig	NEU4	129807	neuraminidase 4	23493	29511
ENSG00000110944	74.8283	79.7336	44.0393	47.1199	-1.50093	0.522328	-2.87353	0.00405913	0.0930726	Not Sig	IL23A	51561	interleukin 23 subunit alpha	56338883	56340410
ENSG00000226564	96.3099	181.634	129.307	137.722	0.913561	0.318066	2.87224	0.00407574	0.0933487	Not Sig	#N/A	#N/A	#N/A	#N/A	#N/A
ENSG00000178188	2774.52	2049.17	2336.69	2367.41	-0.43704	0.152182	-2.87183	0.00408104	0.0933616	Not Sig	SH2B1	25970	SH2B adaptor protein 1	28863756	28874213
ENSG00000139793	1107.67	646.753	584.583	763.269	-0.775708	0.270153	-2.87137	0.00408703	0.0933616	Not Sig	MBNL2	10150	muscleblind like splicing regulator 2	97222332	97394120
ENSG00000231682	11.5833	0.953323	3.31634	4.96937	-3.63424	1.26579	-2.87113	0.00409003	0.0933616	Not Sig	LINC01891	105373934	long intergenic non-protein coding RNA 1891	-234444589	-234454595
ENSG00000155749	35.2049	17.5356	24.675	25.3351	-0.99543	0.346752	-2.87073	0.00409524	0.093376	Not Sig	FLACC1	130540	flagellum associated containing coiled-coil domains 1	-201288270	-201357345
ENSG00000196705	682.491	503.932	525.212	564.948	-0.436907	0.152242	-2.86982	0.00410701	0.0934335	Not Sig	ZNF431	170959	zinc finger protein 431	21142039	21196053
ENSG00000144485	295.56	107.453	147.251	177.815	-1.45862	0.50832	-2.86949	0.00411135	0.0934335	Not Sig	HES6	55502	hes family bHLH transcription factor 6	-238238266	-238240038
ENSG00000270673	6.6751	13.4524	8.37929	9.64362	1.00193	0.349169	2.86948	0.0041115	0.0934335	Not Sig	YTHDF3-DT	101410533	YTHDF3 divergent transcript	-63167724	-63168442
ENSG00000163016	4.35347	0.272155	2.70962	2.34966	-3.6649	1.27723	-2.86941	0.00411236	#N/A	#N/A	ALMS1P1	200420	ALMS1 pseudogene 1	73644918	73685567
ENSG00000137571	298.861	89.6244	75.6799	147.515	-1.73659	0.605319	-2.86888	0.00411931	0.0934781	Not Sig	SLCO5A1	81796	solute carrier organic anion transporter family member 5A1	-69672332	-69833169
ENSG00000188340	0.280224	3.21508	11.4733	5.22502	3.41082	1.18901	2.86862	0.00412262	0.0934781	Not Sig	OR6N2	81442	olfactory receptor family 6 subfamily N member 2	-158776681	-158777635
ENSG00000121413	439.849	177.376	231.051	274.904	-1.30946	0.456642	-2.8676	0.00413603	0.0936594	Not Sig	ZSCAN18	65982	zinc finger and SCAN domain containing 18	-58107604	-58118426
ENSG00000232021	29.011	1.38962	10.1897	12.756	-4.36292	1.52161	-2.86731	0.00413979	0.0936594	Not Sig	LEF1-AS1	641518	LEF1 antisense RNA 1	108167524	108176430
ENSG00000161010	824.027	374.788	480.561	546.58	-1.13633	0.396546	-2.86557	0.00416254	0.0940698	Not Sig	MRNIP	51149	MRN complex interacting protein	-602835	-624377
ENSG00000156411	977.251	1242.44	1149.01	1130.18	0.346067	0.120798	2.86484	0.00417214	0.094145	Not Sig	ATP5MJ	9556	ATP synthase membrane subunit j	-103912287	-103921529
ENSG00000110400	578.127	1067.37	847.891	843.781	0.884832	0.308892	2.86454	0.00417619	0.094145	Not Sig	NECTIN1	5818	nectin cell adhesion molecule 1	-119638097	-119729200
ENSG00000204482	3702.5	5652.42	4661.41	4720.59	0.610393	0.213154	2.86362	0.00418834	0.094145	Not Sig	LST1	7940	leukocyte specific transcript 1	31586276	31588909
ENSG00000122359	7804.78	10859.7	10549.8	9834.76	0.476551	0.166453	2.86298	0.00419678	0.094145	Not Sig	ANXA11	311	annexin A11	-80150888	-80205808
ENSG00000218565	29.4654	116.102	82.4558	78.335	1.97843	0.691075	2.86283	0.00419878	0.094145	Not Sig	LOC100129844	100129844	DnaJ heat shock protein family (Hsp40) member C7 pseudogene	#N/A	#N/A
ENSG00000162599	63.8392	32.8073	53.6615	49.4159	-0.947856	0.331121	-2.86257	0.00420227	0.094145	Not Sig	NFIA	4774	nuclear factor I A	61081738	61462788
ENSG00000223855	6.07371	39.6713	10.8008	19.4874	2.7024	0.944121	2.86235	0.00420512	0.094145	Not Sig	HRAT92	441307	heart tissue-associated transcript 92	520390	525232
ENSG00000174099	60.0042	224.74	161.43	153.161	1.90646	0.666106	2.86209	0.00420854	0.094145	Not Sig	MSRB3	253827	methionine sulfoxide reductase B3	65278682	65466907
ENSG00000254281	21.173	65.3183	44.8353	44.9057	1.62113	0.566491	2.86171	0.00421369	0.094145	Not Sig	#N/A	#N/A	#N/A	#N/A	#N/A
ENSG00000164406	52.031	25.8553	27.4819	34.2773	-1.00149	0.349966	-2.86167	0.00421419	0.094145	Not Sig	LEAP2	116842	liver enriched antimicrobial peptide 2	132873667	132875032
ENSG00000183655	243.319	111.658	109.875	150.532	-1.125	0.393201	-2.86112	0.00422143	0.094145	Not Sig	KLHL25	64410	kelch like family member 25	-85759325	-85794925
ENSG00000099985	125.442	539.266	484.818	396.062	2.10393	0.735384	2.861	0.00422307	0.094145	Not Sig	OSM	5008	oncostatin M	-30262829	-30266240
ENSG00000154582	809.579	1249.89	1028.7	1040.38	0.626202	0.218911	2.86053	0.00422932	0.094145	Not Sig	ELOC	6921	elongin C	-73945135	-73972191
ENSG00000163719	2964.72	4223.12	3843.71	3712.81	0.510181	0.178357	2.86045	0.00423046	0.094145	Not Sig	MTMR14	64419	myotubularin related protein 14	9649504	9702393
ENSG00000271304	0	4.03499	3.48351	2.63148	4.69315	1.64176	2.85861	0.00425496	0.0944856	Not Sig	#N/A	#N/A	#N/A	#N/A	#N/A
ENSG00000197771	3604.87	4522.9	4360.73	4190.73	0.327157	0.114446	2.85861	0.00425502	0.0944856	Not Sig	MCMBP	79892	minichromosome maintenance complex binding protein	-119829403	-119873628
ENSG00000132196	327.305	199.024	214.9	243.065	-0.718888	0.251564	-2.85767	0.00426761	0.094662	Not Sig	HSD17B7	51478	hydroxysteroid 17-beta dehydrogenase 7	162790701	162798143
ENSG00000106105	2202.14	3125.88	2662.07	2686.43	0.505126	0.176783	2.85732	0.00427238	0.0946649	Not Sig	GARS1	2617	glycyl-tRNA synthetase 1	30594734	30634032
ENSG00000168356	9.99093	2.34768	2.10068	4.5542	-2.06926	0.724956	-2.85433	0.00431282	0.0950722	Not Sig	SCN11A	11280	sodium voltage-gated channel alpha subunit 11	-38845763	-38950561
ENSG00000269837	113.667	57.5003	59.8759	75.1817	-0.983469	0.344577	-2.85413	0.00431542	0.0950722	Not Sig	#N/A	#N/A	#N/A	#N/A	#N/A
ENSG00000173391	9676.76	23943.5	21217.9	18709.5	1.30704	0.457951	2.85411	0.00431576	0.0950722	Not Sig	OLR1	4973	oxidized low density lipoprotein receptor 1	-10158299	-10172191
ENSG00000234684	71.6919	29.2957	34.1493	43.7133	-1.29268	0.453024	-2.85344	0.0043249	0.0950722	Not Sig	SDCBP2-AS1	100507495	SDCBP2 antisense RNA 1	1325342	1378735
ENSG00000236779	22.1689	37.9634	22.36	27.7639	0.762021	0.267058	2.85339	0.00432552	0.0950722	Not Sig	#N/A	#N/A	#N/A	#N/A	#N/A
ENSG00000091640	1244.91	1603.59	1470.53	1449.41	0.365005	0.127944	2.85285	0.00433287	0.0950722	Not Sig	SPAG7	9552	sperm associated antigen 7	-4959225	-4967817
ENSG00000173991	79.9669	38.7185	45.6826	53.5305	-1.04403	0.365963	-2.85282	0.00433329	0.0950722	Not Sig	TCAP	8557	titin-cap	39665348	39666554
ENSG00000166851	76.258	252.392	187.928	176.989	1.72718	0.605468	2.85264	0.00433581	0.0950722	Not Sig	PLK1	5347	polo like kinase 1	23678888	23690367
ENSG00000125124	954.866	497.306	610.642	674.241	-0.94104	0.329888	-2.8526	0.00433626	0.0950722	Not Sig	BBS2	583	Bardet-Biedl syndrome 2	-56484385	-56520024
ENSG00000261770	26.763	10.7874	11.8553	15.9538	-1.29778	0.454975	-2.85242	0.00433878	0.0950722	Not Sig	#N/A	#N/A	#N/A	#N/A	#N/A
ENSG00000186854	292.066	58.3075	116.19	148.694	-2.32423	0.814894	-2.85218	0.00434201	0.0950722	Not Sig	TRABD2A	129293	TraB domain containing 2A	-84835918	-84881084
ENSG00000257878	3.12606	9.88972	13.6021	9.15997	1.68493	0.590911	2.85142	0.00435247	0.0951993	Not Sig	#N/A	#N/A	#N/A	#N/A	#N/A
ENSG00000119699	69.0166	23.4799	28.5138	38.9028	-1.54537	0.542165	-2.85037	0.0043668	0.0954104	Not Sig	TGFB3	7043	transforming growth factor beta 3	-75958060	-75983011
ENSG00000257151	67.8064	17.0335	16.6089	32.1168	-1.9877	0.697762	-2.84868	0.00439004	0.0958156	Not Sig	#N/A	#N/A	#N/A	#N/A	#N/A
ENSG00000107679	1102.86	689.821	738.219	830.671	-0.676867	0.23767	-2.84792	0.00440053	0.0959419	Not Sig	PLEKHA1	59338	pleckstrin homology domain containing A1	122386068	122442600
ENSG00000162889	5006.88	7477.93	6566.58	6417.64	0.578663	0.203257	2.84696	0.00441388	0.0961302	Not Sig	MAPKAPK2	9261	MAPK activated protein kinase 2	206684904	206734281
ENSG00000236778	78.5026	34.073	50.5865	53.1816	-1.19916	0.421497	-2.84501	0.00444095	0.0966168	Not Sig	INTS6-AS1	100507398	INTS6 antisense RNA 1	51453344	51454715
ENSG00000198576	2.36503	12.9452	7.09599	7.72392	2.43947	0.85784	2.84373	0.00445889	0.0969038	Not Sig	ARC	23237	activity regulated cytoskeleton associated protein	-142611048	-142614479
ENSG00000082684	5.10144	0.138576	2.78744	2.55454	-4.29906	1.51179	-2.8437	0.00445933	#N/A	#N/A	SEMA5B	54437	semaphorin 5B	-122909192	-123028605
ENSG00000147684	1306.29	1878.27	1756.95	1664.21	0.523868	0.184303	2.84243	0.00447708	0.0971954	Not Sig	NDUFB9	4715	NADH:ubiquinone oxidoreductase subunit B9	124539122	124549979
ENSG00000101084	527.833	756.588	623.323	641.319	0.519303	0.182727	2.84196	0.00448376	0.0972085	Not Sig	RAB5IF	55969	RAB5 interacting factor	36605778	36612557
ENSG00000162517	1391.26	1991.25	1637.97	1687.61	0.517028	0.181959	2.84145	0.00449086	0.0972085	Not Sig	PEF1	553115	penta-EF-hand domain containing 1	-31629861	-31644617
ENSG00000170909	2195.58	3804.82	3556.49	3235.13	0.793216	0.279167	2.84137	0.00449197	0.0972085	Not Sig	OSCAR	126014	osteoclast associated Ig-like receptor	-69045	-77107
ENSG00000182885	331.934	1596.93	1467.81	1172.24	2.26645	0.797907	2.84049	0.00450443	0.0973748	Not Sig	ADGRG3	222487	adhesion G protein-coupled receptor G3	57668305	57689378
ENSG00000165702	21.7197	115.977	113.021	86.6653	2.41754	0.851492	2.83918	0.00452301	0.0976103	Not Sig	GFI1B	8328	growth factor independent 1B transcriptional repressor	132978693	132991687
ENSG00000104320	2075.73	3207.68	2338.45	2563.86	0.627649	0.221078	2.83904	0.00452489	0.0976103	Not Sig	NBN	4683	nibrin	-89933335	-89984724
ENSG00000272030	39.3522	20.7668	31.7683	30.1929	-0.922789	0.325158	-2.83797	0.0045401	0.0978351	Not Sig	#N/A	#N/A	#N/A	#N/A	#N/A
ENSG00000006451	2442.44	4011.59	2819.2	3123.51	0.715809	0.252289	2.83726	0.00455021	0.0979325	Not Sig	RALA	5898	RAS like proto-oncogene A	39623571	39708118
ENSG00000228839	19.0082	3.75649	8.78807	10.093	-2.32885	0.820903	-2.83694	0.00455479	0.0979325	Not Sig	PIK3IP1-DT	101929760	PIK3IP1 divergent transcript	31335348	31338021
ENSG00000154814	510.466	208.019	282.545	324.837	-1.29464	0.456399	-2.83665	0.00455902	0.0979325	Not Sig	OXNAD1	92106	oxidoreductase NAD binding domain containing 1	16265211	16306087
ENSG00000251393	0.745502	7.42414	4.60583	4.43414	3.33616	1.17646	2.83576	0.00457166	0.0981009	Not Sig	#N/A	#N/A	#N/A	#N/A	#N/A
ENSG00000180279	7.50098	1.20443	2.70275	3.61781	-2.64706	0.934107	-2.83379	0.00459993	0.0986038	Not Sig	LINC01869	284365	long intergenic non-protein coding RNA 1869	50817680	50818878
ENSG00000101367	6115.33	8980.9	7499.65	7602.79	0.554364	0.195662	2.83328	0.00460734	0.098659	Not Sig	MAPRE1	22919	microtubule associated protein RP/EB family member 1	32819953	32850405
ENSG00000100206	1.42609	7.50768	4.63876	4.67908	2.41132	0.851559	2.83165	0.0046308	0.0990573	Not Sig	DMC1	11144	DNA meiotic recombinase 1	-38569281	-38570183
ENSG00000133624	847.734	464.699	593.676	624.751	-0.866597	0.306209	-2.83008	0.00465358	0.0994403	Not Sig	ZNF767P	79970	zinc finger family member 767, pseudogene	-149547153	-149624790
ENSG00000279207	136.169	59.6114	73.3604	87.391	-1.19052	0.420873	-2.8287	0.0046737	0.0997659	Not Sig	#N/A	#N/A	#N/A	#N/A	#N/A
ENSG00000259354	43.7696	142.486	70.2247	87.5797	1.7022	0.601878	2.82816	0.0046817	0.0998206	Not Sig	#N/A	#N/A	#N/A	#N/A	#N/A
ENSG00000232517	0.83766	6.42243	1.78206	3.12287	2.90863	1.02856	2.82786	0.00468605	0.0998206	Not Sig	CSPG4BP	727930	chondroitin sulfate proteoglycan family member 4B, pseudogene	#N/A	#N/A
ENSG00000182858	981.182	744.261	759.032	820.507	-0.398108	0.140833	-2.82681	0.00470139	0.100043	Not Sig	ALG12	79087	ALG12 alpha-1,6-mannosyltransferase	-49900228	-49918438
ENSG00000108830	4.81561	0.301037	1.21616	1.9757	-3.8061	1.34666	-2.82633	0.00470842	#N/A	#N/A	RND2	8153	Rho family GTPase 2	43025230	43032041
ENSG00000107077	1588.92	1249.99	1326.4	1378.41	-0.345568	0.122294	-2.82571	0.00471756	0.100205	Not Sig	KDM4C	23081	lysine demethylase 4C	6757972	7175648
ENSG00000100346	341.106	40.6848	235.817	199.107	-3.06684	1.08536	-2.82563	0.00471882	0.100205	Not Sig	CACNA1I	8911	calcium voltage-gated channel subunit alpha1 I	39570752	39689735
ENSG00000079393	2.38612	24.2651	26.4858	18.4787	3.34692	1.18482	2.82483	0.00473058	0.10035	Not Sig	DUSP13	51207	dual specificity phosphatase 13	-75094431	-75099486
ENSG00000122862	23530.4	50962.2	40700.5	39141.1	1.1149	0.394996	2.82256	0.00476418	0.100958	Not Sig	SRGN	5552	serglycin	69087602	69104804
ENSG00000099957	4.46388	0.301037	1.92759	2.11918	-3.70068	1.31124	-2.82229	0.00476824	#N/A	#N/A	P2RX6	9127	purinergic receptor P2X 6	21015152	21028013
ENSG00000110047	3883.27	11787.2	5992.65	7387.92	1.60184	0.567639	2.82193	0.00477349	0.10105	Not Sig	EHD1	10938	EH domain containing 1	-64852726	-64879713
ENSG00000242083	1.07214	5.00844	0.832787	2.36607	2.1499	0.762138	2.82088	0.00478921	#N/A	#N/A	RPL7AP31	728315	ribosomal protein L7a pseudogene 31	#N/A	#N/A
ENSG00000203760	81.8317	157.192	124.769	123.236	0.942947	0.334278	2.82084	0.00478975	0.101103	Not Sig	CENPW	387103	centromere protein W	126340114	126348875
ENSG00000225873	4.03209	21.4671	25.3422	17.5929	2.42018	0.857967	2.82084	0.00478987	0.101103	Not Sig	C3orf86	102724231	chromosome 3 putative open reading frame 86	-44421131	-44439898
ENSG00000165886	429.246	816.746	725.953	668.718	0.928474	0.329156	2.82077	0.00479083	0.101103	Not Sig	UBTD1	80019	ubiquitin domain containing 1	97498923	97571206
ENSG00000258297	202.589	113.331	143.179	150.555	-0.835529	0.296291	-2.81996	0.00480293	0.101253	Not Sig	#N/A	#N/A	#N/A	#N/A	#N/A
ENSG00000215311	2.10913	8.3084	3.60841	4.80362	1.95566	0.693612	2.81953	0.00480935	0.101284	Not Sig	#N/A	#N/A	#N/A	#N/A	#N/A
ENSG00000283646	34.8933	273.418	372.824	236.653	2.97007	1.05374	2.81861	0.00482328	0.101473	Not Sig	LINC02009	105377068	long intergenic non-protein coding RNA 2009	-46416515	-46423667
ENSG00000073756	323.583	1176.75	749.085	771.116	1.86252	0.660909	2.81811	0.00483065	0.101523	Not Sig	PTGS2	5743	prostaglandin-endoperoxide synthase 2	-186671790	-186680423
ENSG00000260461	58.1756	26.7464	41.4679	41.3277	-1.11692	0.396903	-2.81409	0.00489162	0.102699	Not Sig	#N/A	#N/A	#N/A	#N/A	#N/A
ENSG00000153904	1.18898	6.92283	4.72396	4.43307	2.49092	0.885282	2.8137	0.00489747	0.102716	Not Sig	DDAH1	23576	dimethylarginine dimethylaminohydrolase 1	-85318484	-85578200
ENSG00000137807	38.1671	171.892	110.85	110.41	2.17222	0.772153	2.81319	0.00490521	0.102773	Not Sig	KIF23	9493	kinesin family member 23	69414348	69448427
ENSG00000102053	22.1949	4.22795	5.53377	10.0751	-2.39533	0.851608	-2.81272	0.0049125	0.10282	Not Sig	ZC3H12B	340554	zinc finger CCCH-type containing 12B	65488734	65507887
ENSG00000167578	191.342	140.905	163.454	163.928	-0.44187	0.157167	-2.81146	0.00493176	0.102892	Not Sig	RAB4B	53916	RAB4B, member RAS oncogene family	40778246	40796942
ENSG00000226650	1.38608	7.85822	4.56927	4.76544	2.5053	0.891138	2.81135	0.00493341	0.102892	Not Sig	KIF4B	285643	kinesin family member 4B	155013754	155018134
ENSG00000279348	92.5315	54.9205	66.4243	70.2301	-0.74565	0.265239	-2.81124	0.00493517	0.102892	Not Sig	#N/A	#N/A	#N/A	#N/A	#N/A
ENSG00000111837	10.7958	34.839	26.4129	24.6769	1.68531	0.59953	2.81106	0.00493792	0.102892	Not Sig	MAK	4117	male germ cell associated kinase	-10762722	-10838539
ENSG00000177879	1373.04	1892.55	1735.13	1681.6	0.463108	0.164772	2.81059	0.00494508	0.102892	Not Sig	AP3S1	1176	adaptor related protein complex 3 subunit sigma 1	115841945	115914080
ENSG00000275793	33.1358	16.4983	21.3926	23.2026	-0.997738	0.355002	-2.81052	0.00494621	0.102892	Not Sig	RIMBP3	85376	RIMS binding protein 3	-18605814	-18611919
ENSG00000206047	0.280263	4.07159	3.67089	2.79395	3.75457	1.33611	2.81007	0.00495311	0.102931	Not Sig	DEFA1	1667	defensin alpha 1	-6977648	-6980092
ENSG00000119185	1069.55	1364.84	1033.51	1160.29	0.351118	0.124974	2.80952	0.00496155	0.103001	Not Sig	ITGB1BP1	9270	integrin subunit beta 1 binding protein 1	-9403475	-9423528
ENSG00000202538	0.267038	3.91741	6.05887	3.57181	3.66518	1.30488	2.80882	0.00497238	0.103121	Not Sig	RNU4-2	26834	RNA, U4 small nuclear 2	-120291762	-120291903
ENSG00000182117	1357.15	2114.06	1878.56	1804.56	0.639283	0.22765	2.80819	0.00498213	0.103179	Not Sig	NOP10	55505	NOP10 ribonucleoprotein	-34341720	-34343136
ENSG00000165568	42.735	16.8162	22.5392	26.5949	-1.35247	0.481653	-2.80798	0.00498528	0.103179	Not Sig	AKR1E2	83592	aldo-keto reductase family 1 member E2	4826176	4848059
ENSG00000148848	615.064	183.01	217.54	324.712	-1.74851	0.62284	-2.80732	0.00499555	0.103286	Not Sig	ADAM12	8038	ADAM metallopeptidase domain 12	-126041343	-126388477
ENSG00000123405	113.504	549.962	927.741	551.247	2.27698	0.811207	2.8069	0.00500201	0.103286	Not Sig	NFE2	4778	nuclear factor, erythroid 2	-54292106	-54301037
ENSG00000106479	993.852	493.974	595.599	679.506	-1.00805	0.359187	-2.80648	0.0050086	0.103286	Not Sig	ZNF862	643641	zinc finger protein 862	149838374	149867479
ENSG00000181408	5.66071	23.0814	14.2816	14.7753	2.03256	0.724274	2.80635	0.00501069	0.103286	Not Sig	UTS2R	2837	urotensin 2 receptor	82371764	82377458
ENSG00000169239	382.66	234.38	231.713	277.93	-0.706539	0.251845	-2.80545	0.00502463	0.103405	Not Sig	CA5B	11238	carbonic anhydrase 5B	15738269	15788411
ENSG00000186481	33.1197	6.29326	4.66656	13.7719	-2.39206	0.852701	-2.80527	0.00502746	0.103405	Not Sig	#N/A	#N/A	#N/A	#N/A	#N/A
ENSG00000163534	123.125	14.5944	20.7701	49.3149	-3.07517	1.09632	-2.805	0.00503167	0.103405	Not Sig	FCRL1	115350	Fc receptor like 1	-157794403	-157820120
ENSG00000132932	12.6614	1.45015	7.39774	4.74685	-3.11262	1.11051	-2.80288	0.00506488	0.103983	Not Sig	ATP8A2	51761	ATPase phospholipid transporting 8A2	25468773	26025851
ENSG00000229425	57.0007	17.9793	14.9544	28.627	-1.65313	0.589975	-2.80203	0.00507815	0.10411	Not Sig	LOC101927745	101927745	uncharacterized LOC101927745	#N/A	#N/A
ENSG00000169744	15.1493	1.15127	6.84201	7.34245	-3.65111	1.30317	-2.80172	0.00508314	0.10411	Not Sig	LDB2	9079	LIM domain binding 2	-16501540	-16898645
ENSG00000233155	23.1019	49.6934	36.3637	37.0506	1.10183	0.393299	2.80151	0.00508636	0.10411	Not Sig	#N/A	#N/A	#N/A	#N/A	#N/A
ENSG00000278959	19.6387	5.86332	3.59642	9.20252	-1.70698	0.609527	-2.80051	0.00510227	0.104174	Not Sig	#N/A	#N/A	#N/A	#N/A	#N/A
ENSG00000284874	4.80239	27.8424	45.4937	27.1083	2.53843	0.906449	2.80041	0.00510383	0.104174	Not Sig	SEPT5-GP1BB	100526833	SEPT5-GP1BB readthrough	19718468	19724774
ENSG00000131089	531.7	290.18	328.925	376.196	-0.871996	0.311389	-2.80034	0.0051048	0.104174	Not Sig	ARHGEF9	23229	Cdc42 guanine nucleotide exchange factor 9	-63634966	-63755216
ENSG00000155096	5596.3	8172.6	7870.33	7293.92	0.546254	0.195122	2.79954	0.00511748	0.104277	Not Sig	AZIN1	51582	antizyme inhibitor 1	-102826301	-102864200
ENSG00000163126	24.9355	8.21659	12.36	14.6824	-1.59247	0.568866	-2.79938	0.00512009	0.104277	Not Sig	ANKRD23	200539	ankyrin repeat domain 23	-96837911	-96844021
ENSG00000198535	9.47903	2.94562	1.99115	4.57158	-1.71063	0.611498	-2.79744	0.00515101	0.104647	Not Sig	C2CD4A	145741	C2 calcium dependent domain containing 4A	62066976	62070917
ENSG00000151148	1982.99	1659.33	1829.8	1816.09	-0.256968	0.0918635	-2.79728	0.00515356	0.104647	Not Sig	UBE3B	89910	ubiquitin protein ligase E3B	109477633	109536702
ENSG00000225850	3.03847	9.80302	8.1609	7.19891	1.68918	0.603933	2.79696	0.00515861	0.104647	Not Sig	#N/A	#N/A	#N/A	#N/A	#N/A
ENSG00000150477	128.129	79.4048	79.6067	94.0929	-0.688394	0.246222	-2.79583	0.00517663	0.104647	Not Sig	KIAA1328	57536	KIAA1328	36829126	36886406
ENSG00000246560	25.0258	14.8525	18.0495	19.0234	-0.741535	0.265243	-2.79569	0.00517897	0.104647	Not Sig	UBE2D3-AS1	105377348	UBE2D3 antisense RNA 1	102828054	102844106
ENSG00000001617	1.12408	11.8218	9.657	7.8548	3.38675	1.21144	2.79564	0.00517972	0.104647	Not Sig	SEMA3F	6405	semaphorin 3F	50155057	50189075
ENSG00000233006	15.7892	5.41557	7.18757	9.14787	-1.53139	0.547861	-2.79521	0.00518658	0.104647	Not Sig	MIR3936HG	553103	MIR3936 host gene	-132311275	-132369916
ENSG00000222014	26.128	40.2037	32.4719	33.2749	0.618187	0.221161	2.79519	0.00518698	0.104647	Not Sig	RAB6C	84084	RAB6C, member RAS oncogene family	129979665	129982738
ENSG00000125740	50.5103	813.741	1170.72	133.411	1.7279	0.618198	2.79505	0.00518909	0.104647	Not Sig	FOSB	2354	FosB proto-oncogene, AP-1 transcription factor subunit	45467995	45475179
ENSG00000248966	4.08238	10.9758	16.3315	10.7823	1.41236	0.505312	2.79503	0.00518954	0.104647	Not Sig	#N/A	#N/A	#N/A	#N/A	#N/A
ENSG00000166482	1.44124	29.6009	13.9558	15.6772	4.36253	1.56133	2.7941	0.00520443	0.104756	Not Sig	MFAP4	4239	microfibril associated protein 4	-19383445	-19387190
ENSG00000283433	3.33064	10.2076	5.75489	6.58608	1.6261	0.582021	2.79389	0.00520779	0.104756	Not Sig	RNA5SP532	112441442	RNA, 5S ribosomal pseudogene 532	#N/A	#N/A
ENSG00000132849	220.267	46.0071	102.122	117.925	-2.25924	0.808741	-2.79352	0.00521373	0.104756	Not Sig	PATJ	10207	PATJ crumbs cell polarity complex component	61742479	62163915
ENSG00000183386	1223.62	2495.2	2083.64	1969.68	1.028	0.368007	2.79342	0.00521545	0.104756	Not Sig	FHL3	2275	four and a half LIM domains 3	-37996769	-38005514
ENSG00000117525	79.7592	295.142	127.448	171.834	1.88706	0.675778	2.79243	0.00523142	0.104934	Not Sig	F3	2152	coagulation factor III, tissue factor	-94529175	-94541857
ENSG00000182700	267.361	138.04	121.062	170.894	-0.952507	0.341128	-2.79223	0.00523462	0.104934	Not Sig	IGIP	492311	IgA inducing protein	140125936	140129392
ENSG00000011198	506.455	901.438	810.311	751.049	0.832213	0.29814	2.79135	0.00524889	0.105117	Not Sig	ABHD5	51099	abhydrolase domain containing 5, lysophosphatidic acid acyltransferase	43690937	43722725
ENSG00000127954	278.338	1799.86	568.197	912.322	2.69289	0.964836	2.79103	0.00525406	0.105117	Not Sig	STEAP4	79689	STEAP4 metalloreductase	-88270895	-88306894
ENSG00000240219	77.411	23.0462	29.0212	41.4469	-1.74141	0.624075	-2.79039	0.00526443	0.105168	Not Sig	#N/A	#N/A	#N/A	#N/A	#N/A
ENSG00000232546	9.28908	2.40683	4.87379	5.33494	-1.90804	0.683984	-2.7896	0.00527728	0.105168	Not Sig	#N/A	#N/A	#N/A	#N/A	#N/A
ENSG00000255837	12.67	4.74209	5.5052	7.38755	-1.36346	0.488794	-2.78943	0.00528004	0.105168	Not Sig	TAS2R20	259295	taste 2 receptor member 20	-10995961	-10998304
ENSG00000124102	4.85191	42.4553	22.5907	24.2217	3.12663	1.12095	2.78927	0.00528278	0.105168	Not Sig	PI3	5266	peptidase inhibitor 3	45174901	45176544
ENSG00000186265	141.002	34.63	53.3646	73.0987	-2.02623	0.726463	-2.78917	0.00528436	0.105168	Not Sig	BTLA	151888	B and T lymphocyte associated	-112463965	-112499472
ENSG00000198455	307.674	212.394	246.477	252.907	-0.536495	0.192363	-2.78898	0.0052875	0.105168	Not Sig	ZXDB	158586	zinc finger X-linked duplicated B	57592010	57597477
ENSG00000170142	2403.48	3388.4	2922.49	2929.86	0.495246	0.177675	2.78737	0.0053137	0.105586	Not Sig	UBE2E1	7324	ubiquitin conjugating enzyme E2 E1	23805954	23891640
ENSG00000249592	143.352	76.0926	88.5858	100.643	-0.909695	0.326447	-2.78665	0.00532558	0.105719	Not Sig	LOC100129917	100129917	uncharacterized LOC100129917	-780148	-781848
ENSG00000271933	0.418406	3.67294	2.56379	2.30838	3.08758	1.10837	2.7857	0.0053413	#N/A	#N/A	#N/A	#N/A	#N/A	#N/A	#N/A
ENSG00000135926	7647.67	11998	9707.24	9891.15	0.64967	0.23322	2.78565	0.00534197	0.105941	Not Sig	TMBIM1	64114	transmembrane BAX inhibitor motif containing 1	-218274191	-218292577
ENSG00000115828	1155.87	2071.73	1397.35	1560.94	0.841853	0.302253	2.78526	0.00534847	0.105967	Not Sig	QPCT	25797	glutaminyl-peptide cyclotransferase	37344629	37373322
ENSG00000234160	37.8401	20.238	19.0833	25.1145	-0.892711	0.320657	-2.78401	0.00536918	0.106232	Not Sig	#N/A	#N/A	#N/A	#N/A	#N/A
ENSG00000211752	76.5748	6.44307	14.3356	30.245	-3.57078	1.28296	-2.78324	0.00538191	0.106232	Not Sig	TRBV27	28560	T cell receptor beta variable 27	#N/A	#N/A
ENSG00000259409	1.70103	9.02713	8.80899	6.75295	2.41618	0.868173	2.78306	0.00538488	0.106232	Not Sig	#N/A	#N/A	#N/A	#N/A	#N/A
ENSG00000072952	11.3865	52.6058	52.8793	40.3358	2.20804	0.793493	2.78268	0.00539122	0.106232	Not Sig	IRAG1	10335	inositol 1,4,5-triphosphate receptor associated 1	-10573095	-10693755
ENSG00000113163	2906.94	4257.91	4204.21	3833.83	0.550621	0.197877	2.78265	0.00539175	0.106232	Not Sig	CERT1	10087	ceramide transporter 1	-75371102	-75511981
ENSG00000151023	3.52132	36.7472	16.3271	19.6324	3.38178	1.21535	2.78257	0.00539304	0.106232	Not Sig	ENKUR	219670	enkurin, TRPC channel interacting protein	-24981985	-25016158
ENSG00000174469	13.9906	2.20763	4.09677	6.40371	-2.6865	0.965681	-2.78198	0.00540286	0.106257	Not Sig	CNTNAP2	26047	contactin associated protein 2	2412	204591
ENSG00000104885	3874.4	7824.18	4708.88	5548.89	1.01392	0.364476	2.78187	0.00540474	0.106257	Not Sig	DOT1L	84444	DOT1 like histone lysine methyltransferase	2163932	2232578
ENSG00000226824	79.1126	39.6293	61.4828	59.123	-0.995709	0.357972	-2.78153	0.00541041	0.106266	Not Sig	#N/A	#N/A	#N/A	#N/A	#N/A
ENSG00000029363	4314.39	3763.54	3743.56	3921.8	-0.197649	0.0710689	-2.7811	0.00541753	0.106303	Not Sig	BCLAF1	9774	BCL2 associated transcription factor 1	-136256626	-136289846
ENSG00000229944	171.397	284.692	220.955	228.395	0.730804	0.262846	2.78035	0.00543011	0.106395	Not Sig	#N/A	#N/A	#N/A	#N/A	#N/A
ENSG00000226138	75.3516	125.163	106.291	103.615	0.731123	0.263002	2.77991	0.00543739	0.106395	Not Sig	#N/A	#N/A	#N/A	#N/A	#N/A
ENSG00000179776	4.02061	30.4124	43.9865	27.2458	2.91461	1.04847	2.77988	0.00543783	0.106395	Not Sig	CDH5	1003	cadherin 5	66366690	66404784
ENSG00000118193	19.07	174.58	100.768	59.4543	1.46806	0.528311	2.77879	0.00545624	0.106653	Not Sig	KIF14	9928	kinesin family member 14	-200551496	-200618838
ENSG00000213185	34.649	18.729	24.6934	25.5925	-0.896116	0.322548	-2.77824	0.0054654	0.106676	Not Sig	FAM24B	196792	family with sequence similarity 24 member B	-122849093	-122879641
ENSG00000124224	584.441	847.06	667.137	705.301	0.535119	0.192625	2.77803	0.00546899	0.106676	Not Sig	#N/A	#N/A	#N/A	#N/A	#N/A
ENSG00000175895	1767.19	2562.06	2331.34	2242.85	0.535607	0.192818	2.77778	0.00547312	0.106676	Not Sig	PLEKHF2	79666	pleckstrin homology and FYVE domain containing 2	95133784	95156685
ENSG00000166451	150.663	254.606	146.116	185.452	0.756286	0.272432	2.77605	0.00550232	0.107143	Not Sig	CENPN	55839	centromere protein N	81006497	81031485
ENSG00000162194	167.189	120.315	151.46	145.278	-0.468944	0.168951	-2.77561	0.00550981	0.107186	Not Sig	LBHD1	79081	LBH domain containing 1	-62662816	-62671783
ENSG00000154864	6.21051	0.632452	1.16748	2.49313	-3.32374	1.19754	-2.77546	0.00551233	#N/A	#N/A	PIEZO2	63895	piezo type mechanosensitive ion channel component 2	-10670246	-11149569
ENSG00000111229	6440.23	8631.64	7532.87	7589.65	0.422476	0.15223	2.77525	0.00551597	0.107204	Not Sig	ARPC3	10094	actin related protein 2/3 complex subunit 3	-110434890	-110450411
ENSG00000261055	0	3.18562	1.86568	1.76795	4.34668	1.56625	2.77521	0.00551662	#N/A	#N/A	#N/A	#N/A	#N/A	#N/A	#N/A
ENSG00000186231	12.0097	1.60721	4.45755	5.72558	-2.85149	1.02831	-2.77299	0.00555437	0.107848	Not Sig	KLHL32	114792	kelch like family member 32	96924619	97140754
ENSG00000172667	960.623	782.266	832.435	853.332	-0.296817	0.107054	-2.77258	0.00556138	0.107881	Not Sig	ZMAT3	64393	zinc finger matrin-type 3	-179017224	-179071809
ENSG00000273837	60.0482	130.984	118.732	105.415	1.12679	0.40645	2.77227	0.00556673	0.107882	Not Sig	#N/A	#N/A	#N/A	#N/A	#N/A
ENSG00000106615	1283.55	2063.49	1656.51	1687.07	0.684854	0.247147	2.77103	0.00558787	0.108113	Not Sig	RHEB	6009	Ras homolog, mTORC1 binding	-151466011	-151519895
ENSG00000157388	11.8628	28.1212	30.4884	24.0722	1.25248	0.452004	2.77096	0.00558921	0.108113	Not Sig	CACNA1D	776	calcium voltage-gated channel subunit alpha1 D	53494610	53813730
ENSG00000229151	6.9668	0.246846	1.14116	2.57584	-4.33508	1.56451	-2.7709	0.00559024	#N/A	#N/A	#N/A	#N/A	#N/A	#N/A	#N/A
ENSG00000120915	120.847	16.0899	41.6515	56.4636	-2.90727	1.04946	-2.77025	0.00560137	0.108208	Not Sig	EPHX2	2053	epoxide hydrolase 2	27491142	27545564
ENSG00000196458	340.465	208.275	254.803	264.217	-0.706472	0.255045	-2.76999	0.00560578	0.108208	Not Sig	ZNF605	100289635	zinc finger protein 605	-132918305	-132956306
ENSG00000168056	1609.02	553.451	811.131	960.309	-1.53948	0.555822	-2.76974	0.00561004	0.108208	Not Sig	LTBP3	4054	latent transforming growth factor beta binding protein 3	-65538558	-65558228
ENSG00000181751	111.767	215.962	211.897	183.281	0.9503	0.343158	2.76928	0.00561805	0.10826	Not Sig	MACIR	90355	macrophage immunometabolism regulator	103259029	103278660
ENSG00000173406	6.07177	0.545489	2.42817	2.86231	-3.39062	1.22485	-2.7682	0.00563674	0.108475	Not Sig	DAB1	1600	DAB adaptor protein 1	-56994777	-58250503
ENSG00000094804	32.0096	91.9328	64.3402	64.2984	1.52445	0.550769	2.76785	0.0056428	0.108475	Not Sig	CDC6	990	cell division cycle 6	40287878	40304657
ENSG00000065809	4193.91	8947.38	6665.26	6722.6	1.09314	0.394961	2.76771	0.00564517	0.108475	Not Sig	FAM107B	83641	family with sequence similarity 107 member B	-14518556	-14774897
ENSG00000248401	0	3.77922	2.06147	2.04424	4.60236	1.66323	2.76713	0.00565529	#N/A	#N/A	LOC391674	391674	aminomethyltransferase pseudogene	#N/A	#N/A
ENSG00000155158	963.571	302.342	512.177	574.153	-1.67184	0.604349	-2.76635	0.00566871	0.108825	Not Sig	TTC39B	158219	tetratricopeptide repeat domain 39B	-15163621	-15250218
ENSG00000112218	17.6929	5.15918	6.5716	9.41363	-1.77559	0.642083	-2.76536	0.00568596	0.109054	Not Sig	GPR63	81491	G protein-coupled receptor 63	-96794124	-96837477
ENSG00000259773	0	2.16133	1.80784	1.38921	3.80026	1.3746	2.76464	0.00569865	#N/A	#N/A	#N/A	#N/A	#N/A	#N/A	#N/A
ENSG00000198198	3871.77	3264.8	3673.53	3589.95	-0.245825	0.0889727	-2.76293	0.00572849	0.109739	Not Sig	SZT2	23334	SZT2 subunit of KICSTOR complex	43389898	43454247
ENSG00000204149	346.569	238.199	276.997	284.29	-0.539782	0.195381	-2.76271	0.00573241	0.109739	Not Sig	AGAP6	414189	ArfGAP with GTPase domain, ankyrin repeat and PH domain 6	49988317	50010516
ENSG00000250067	217.502	132.979	139.844	160.739	-0.70828	0.256525	-2.76105	0.00576156	0.110193	Not Sig	YJEFN3	374887	YjeF N-terminal domain containing 3	19528910	19537581
ENSG00000267655	15.7648	39.8833	31.9997	29.8885	1.33307	0.482927	2.76041	0.00577297	0.11028	Not Sig	#N/A	#N/A	#N/A	#N/A	#N/A
ENSG00000176533	216.923	87.8782	129.201	141.054	-1.30054	0.471183	-2.76016	0.00577722	0.11028	Not Sig	GNG7	2788	G protein subunit gamma 7	-2511218	-2702694
ENSG00000260398	10.2455	1.32539	3.63742	4.81062	-2.94039	1.06541	-2.75988	0.00578232	0.11028	Not Sig	#N/A	#N/A	#N/A	#N/A	#N/A
ENSG00000178425	436.736	236.501	301.575	319.347	-0.883795	0.320475	-2.75777	0.00581976	0.110891	Not Sig	NT5DC1	221294	5'-nucleotidase domain containing 1	116100852	116249497
ENSG00000277969	202.978	383.586	272.33	290.464	0.916889	0.332582	2.75688	0.00583556	0.11099	Not Sig	#N/A	#N/A	#N/A	#N/A	#N/A
ENSG00000140105	6196.6	21487.8	8919.04	12501.4	1.79396	0.650724	2.75687	0.00583584	0.11099	Not Sig	WARS1	7453	tryptophanyl-tRNA synthetase 1	-100333789	-100376327
ENSG00000124602	95.3812	43.2817	42.7224	58.7158	-1.13699	0.41252	-2.75621	0.00584759	0.111084	Not Sig	UNC5CL	222643	unc-5 family C-terminal like	-41026895	-41039221
ENSG00000112486	6.08479	0.932202	1.66164	2.73328	-2.73311	0.991727	-2.75591	0.00585285	0.111084	Not Sig	CCR6	1235	C-C motif chemokine receptor 6	167122752	167139141
ENSG00000214894	53.6228	20.7596	36.0347	35.9649	-1.3827	0.501763	-2.75567	0.00585714	0.111084	Not Sig	LINC00243	401247	long intergenic non-protein coding RNA 243	-30812865	-30830659
ENSG00000205755	793.642	321.173	264.847	443.2	-1.30506	0.473684	-2.75513	0.00586693	0.111167	Not Sig	CRLF2	64109	cytokine receptor like factor 2	-1190495	-1212723
ENSG00000088053	1.7041	30.1444	21.9359	18.7393	4.12962	1.49905	2.75482	0.00587252	0.111169	Not Sig	GP6	51206	glycoprotein VI platelet	-55013706	-55038264
ENSG00000183666	112.372	70.3886	90.2203	89.9246	-0.673123	0.244458	-2.75354	0.00589552	0.111501	Not Sig	GUSBP1	728411	GUSB pseudogene 1	21459479	21474456
ENSG00000162894	1746.83	344.946	896.027	958.389	-2.34016	0.850018	-2.75307	0.00590388	0.111556	Not Sig	FCMR	9214	Fc fragment of IgM receptor	-206903317	-206921941
ENSG00000169592	2527.71	1734.19	1956.67	2050.12	-0.543302	0.197382	-2.75255	0.0059134	0.111633	Not Sig	INO80E	283899	INO80 complex subunit E	29996240	30005791
ENSG00000144118	2842.95	4164.09	3661.62	3591.88	0.550607	0.200094	2.75173	0.00592805	0.111684	Not Sig	RALB	5899	RAS like proto-oncogene B	120252851	120294710
ENSG00000119899	1004.45	1886.97	1427.96	1461.56	0.909737	0.330625	2.75157	0.00593103	0.111684	Not Sig	SLC17A5	26503	solute carrier family 17 member 5	-73593378	-73653992
ENSG00000085465	55.8869	20.0148	30.8227	34.5592	-1.48106	0.538276	-2.75149	0.00593256	0.111684	Not Sig	OVGP1	5016	oviductal glycoprotein 1	-111414318	-111427735
ENSG00000248476	21.4155	43.7643	24.6587	30.3727	1.02428	0.37238	2.75063	0.00594816	0.111875	Not Sig	#N/A	#N/A	#N/A	#N/A	#N/A
ENSG00000162542	497.61	331.442	363.258	392.428	-0.585061	0.212785	-2.74954	0.00596794	0.112054	Not Sig	TMCO4	255104	transmembrane and coiled-coil domains 4	-19682212	-19799916
ENSG00000080371	2719.95	3878.4	3391.02	3360.28	0.5117	0.186107	2.7495	0.00596867	0.112054	Not Sig	RAB21	23011	RAB21, member RAS oncogene family	71754862	71800286
ENSG00000198814	1445.03	3314.57	2236.48	2376.38	1.1977	0.435775	2.74844	0.00598805	0.112241	Not Sig	GK	2710	glycerol kinase	30653422	30731460
ENSG00000276462	110.813	18.4575	17.9613	45.9905	-2.58173	0.939374	-2.74835	0.00598962	0.112241	Not Sig	LOC440896	440896	uncharacterized LOC440896	-41100966	-41124814
ENSG00000139496	1964.76	2695.46	2340.04	2351.85	0.455973	0.165992	2.74697	0.00601494	0.112511	Not Sig	NUP58	9818	nucleoporin 58	25301624	25342421
ENSG00000227603	22.6757	9.32244	17.7045	16.2621	-1.27847	0.465414	-2.74696	0.00601507	0.112511	Not Sig	#N/A	#N/A	#N/A	#N/A	#N/A
ENSG00000126432	1902.43	3215.9	2694.41	2639.34	0.757466	0.27586	2.74584	0.00603565	0.112762	Not Sig	PRDX5	25824	peroxiredoxin 5	64318120	64321811
ENSG00000037280	44.7859	5.29487	28.9856	25.4339	-3.08548	1.12378	-2.74563	0.00603956	0.112762	Not Sig	FLT4	2324	fms related receptor tyrosine kinase 4	-180601505	-180649600
ENSG00000204104	326.499	263.021	295.322	293.37	-0.309278	0.112661	-2.74522	0.00604707	0.112799	Not Sig	TRAF3IP1	26146	TRAF3 interacting protein 1	238320543	238400900
ENSG00000122877	1511.45	4855.48	2616.92	3068.78	1.68365	0.613577	2.74399	0.00606972	0.113116	Not Sig	EGR2	1959	early growth response 2	-62811995	-62816366
ENSG00000211935	22.555	20.7569	54.008	12.3727	-2.31646	0.844282	-2.7437	0.00607511	0.113116	Not Sig	IGHV1-3	28473	immunoglobulin heavy variable 1-3	#N/A	#N/A
ENSG00000091262	5.35241	27.6676	21.0866	18.6697	2.37362	0.865327	2.74303	0.0060875	0.113243	Not Sig	ABCC6	368	ATP binding cassette subfamily C member 6	-16149564	-16223494
ENSG00000184005	9.03784	31.1426	55.6614	33.0927	1.78449	0.651031	2.74102	0.0061249	0.113835	Not Sig	ST6GALNAC3	256435	ST6 N-acetylgalactosaminide alpha-2,6-sialyltransferase 3	76074745	76634603
ENSG00000198208	28.9788	6.41455	14.7816	16.1123	-2.17691	0.794316	-2.74061	0.00613247	0.113872	Not Sig	RPS6KL1	83694	ribosomal protein S6 kinase like 1	-74903950	-74923260
ENSG00000007968	109.183	363.882	415.095	305.397	1.73756	0.634109	2.74016	0.00614099	0.113926	Not Sig	E2F2	1870	E2F transcription factor 2	-23506437	-23531233
ENSG00000185915	10.1493	0.749591	6.72195	5.65982	-3.75917	1.37254	-2.73884	0.00616556	0.114278	Not Sig	KLHL34	257240	kelch like family member 34	-21654689	-21658330
ENSG00000260898	38.036	72.1972	48.7339	53.7367	0.921666	0.336654	2.73773	0.00618654	0.114307	Not Sig	ADPGK-AS1	100287559	ADPGK antisense RNA 1	72782834	72798199
ENSG00000206503	52520.1	75521.6	53967.7	61077.3	0.524007	0.191404	2.7377	0.00618701	0.114307	Not Sig	HLA-A	3105	major histocompatibility complex, class I, A	1144512	1289979
ENSG00000108179	4755.28	11681.2	8933.77	8641.83	1.29658	0.473604	2.73768	0.00618742	0.114307	Not Sig	PPIF	10105	peptidylprolyl isomerase F	79347468	79355333
ENSG00000163734	538.768	1525.88	948.694	1027.73	1.50179	0.548614	2.73743	0.00619209	0.114307	Not Sig	CXCL3	2921	C-X-C motif chemokine ligand 3	-74036590	-74038689
ENSG00000136930	1920.82	2664	2094.62	2241.76	0.471728	0.172339	2.7372	0.00619641	0.114307	Not Sig	PSMB7	5695	proteasome 20S subunit beta 7	-124353464	-124415442
ENSG00000196440	183.047	113.189	146.217	145.706	-0.690718	0.252373	-2.73689	0.00620227	0.114307	Not Sig	ARMCX4	100131755	armadillo repeat containing X-linked 4	101485455	101535988
ENSG00000125968	5.09522	17.3244	27.9515	17.3751	1.77107	0.647165	2.73666	0.00620667	0.114307	Not Sig	ID1	3397	inhibitor of DNA binding 1, HLH protein	31605288	31606510
ENSG00000254614	53.561	181.422	127.235	124.098	1.75913	0.642866	2.73638	0.00621191	0.114307	Not Sig	LOC728975	728975	uncharacterized LOC728975	-65179870	-65181834
ENSG00000196693	601.989	314.384	470.917	455.452	-0.936437	0.34227	-2.73596	0.00621983	0.11433	Not Sig	ZNF33B	7582	zinc finger protein 33B	-42589108	-42638570
ENSG00000151240	72.1917	17.1712	25.0652	36.4402	-2.06824	0.756013	-2.73572	0.00622436	0.11433	Not Sig	DIP2C	22982	disco interacting protein 2 homolog C	-274200	-689668
ENSG00000160226	973.883	683.4	755.429	795.755	-0.510617	0.186677	-2.7353	0.00623242	0.114375	Not Sig	CFAP410	755	cilia and flagella associated protein 410	-44328943	-44338338
ENSG00000181274	1082.88	1776.33	1788.46	1572.54	0.714298	0.261169	2.735	0.00623807	0.114376	Not Sig	FRAT2	23401	FRAT regulator of WNT signaling pathway 2	-97332496	-97334729
ENSG00000151948	995.806	2047.36	1822.42	1653.16	1.03988	0.380286	2.73448	0.00624797	0.114454	Not Sig	GLT1D1	144423	glycosyltransferase 1 domain containing 1	128853477	128984966
ENSG00000085449	3471.73	5181.54	4469.05	4419.23	0.577636	0.21132	2.73346	0.0062672	0.114498	Not Sig	WDFY1	57590	WD repeat and FYVE domain containing 1	-223875347	-223945335
ENSG00000279766	1.776	8.1467	8.5614	6.38063	2.20545	0.806965	2.73302	0.00627568	0.114498	Not Sig	#N/A	#N/A	#N/A	#N/A	#N/A
ENSG00000173626	0.393965	14.1614	3.99447	6.47273	5.0942	1.86417	2.73269	0.00628193	0.114498	Not Sig	TRAPPC3L	100128327	trafficking protein particle complex subunit 3L	-116494988	-116545684
ENSG00000072401	924.925	1293.31	1000.12	1080.18	0.483254	0.1769	2.73179	0.00629905	0.114498	Not Sig	UBE2D1	7321	ubiquitin conjugating enzyme E2 D1	58334978	58370753
ENSG00000105695	1.56506	8.78022	3.84683	4.88899	2.48277	0.908879	2.73168	0.00630118	0.114498	Not Sig	MAG	4099	myelin associated glycoprotein	35292085	35313806
ENSG00000224040	1.6071	5.33465	3.53306	3.58583	1.76939	0.647782	2.73145	0.00630559	0.114498	Not Sig	#N/A	#N/A	#N/A	#N/A	#N/A
ENSG00000138942	1252.58	1681.25	1486.35	1484.43	0.424248	0.155321	2.73143	0.00630608	0.114498	Not Sig	RNF185	91445	ring finger protein 185	31160181	31207019
ENSG00000118985	1289.6	2454.47	2398.7	2085.49	0.928513	0.340016	2.73079	0.00631824	0.114498	Not Sig	ELL2	22936	elongation factor for RNA polymerase II 2	-95885097	-95961851
ENSG00000231808	26.0612	6.26449	7.34536	12.5818	-2.0541	0.752301	-2.73042	0.00632535	0.114498	Not Sig	#N/A	#N/A	#N/A	#N/A	#N/A
ENSG00000279161	16.7647	4.1782	12.4751	10.8581	-2.03687	0.746064	-2.73015	0.00633049	0.114498	Not Sig	#N/A	#N/A	#N/A	#N/A	#N/A
ENSG00000076770	1056.35	646.03	2539	821.105	-0.708693	0.259584	-2.73012	0.00633122	0.114498	Not Sig	MBNL3	55796	muscleblind like splicing regulator 3	-132369314	-132413575
ENSG00000173812	11947.8	21820.9	17654.5	17400.8	0.868946	0.318282	2.73011	0.00633129	0.114498	Not Sig	EIF1	10209	eukaryotic translation initiation factor 1	41688884	41692668
ENSG00000214954	45.1233	19.8176	22.1823	28.237	-1.17262	0.429575	-2.72973	0.00633865	0.114498	Not Sig	LRRC69	100130742	leucine rich repeat containing 69	91102618	91219254
ENSG00000167613	7898.23	11658	12354.3	10773.8	0.561729	0.2058	2.72949	0.00634314	0.114498	Not Sig	LAIR1	3903	leukocyte associated immunoglobulin like receptor 1	-336346	-353277
ENSG00000253731	8.77346	2.45316	6.81075	5.87441	-1.77116	0.648988	-2.72912	0.0063504	0.114498	Not Sig	PCDHGA6	56109	protocadherin gamma subfamily A, 6	141374083	141376540
ENSG00000071539	22.148	63.9648	40.9094	43.3504	1.53186	0.561311	2.72908	0.00635108	0.114498	Not Sig	TRIP13	9319	thyroid hormone receptor interactor 13	892883	918120
ENSG00000170264	45.1675	20.5611	19.153	27.4502	-1.13103	0.41445	-2.729	0.00635275	0.114498	Not Sig	FAM161A	84140	FAM161 centrosomal protein A	-61824847	-61854060
ENSG00000267764	3.99922	14.2748	14.9754	11.4373	1.83602	0.672894	2.72855	0.00636143	0.114498	Not Sig	#N/A	#N/A	#N/A	#N/A	#N/A
ENSG00000183578	85.4403	200.864	142.098	145.669	1.23473	0.452528	2.72852	0.00636189	0.114498	Not Sig	TNFAIP8L3	388121	TNF alpha induced protein 8 like 3	-51056600	-51105276
ENSG00000223361	27.5265	54.6928	39.6622	41.2822	0.988789	0.362394	2.72849	0.00636255	0.114498	Not Sig	FTH1P10	2502	ferritin heavy chain 1 pseudogene 10	#N/A	#N/A
ENSG00000197603	300.628	173.791	221.84	228.66	-0.789122	0.289253	-2.72814	0.00636924	0.114517	Not Sig	CPLANE1	65250	ciliogenesis and planar polarity effector 1	-37106227	-37249428
ENSG00000228784	145.729	59.5456	81.6856	93.1495	-1.29002	0.472937	-2.72767	0.00637835	0.114572	Not Sig	LINC00954	400946	long intergenic non-protein coding RNA 954	19868853	19885047
ENSG00000166736	8.60494	0.519287	0.261195	2.85465	-4.22005	1.54732	-2.72732	0.00638504	0.114572	Not Sig	HTR3A	3359	5-hydroxytryptamine receptor 3A	113977499	113990312
ENSG00000121621	12.8465	50.3425	30.7578	32.2391	1.97305	0.723544	2.72692	0.00639284	0.114572	Not Sig	KIF18A	81930	kinesin family member 18A	-28020618	-28108156
ENSG00000006652	882.809	1320.23	1218.17	1153.28	0.580342	0.212827	2.72682	0.00639475	0.114572	Not Sig	IFRD1	3475	interferon related developmental regulator 1	112423143	112477203
ENSG00000122484	613.923	431.738	470.112	499.824	-0.506883	0.185916	-2.72642	0.00640264	0.114613	Not Sig	RPAP2	79871	RNA polymerase II associated protein 2	92299058	92402056
ENSG00000124209	1502.57	1925.49	1615.21	1690.02	0.35708	0.131083	2.72408	0.00644811	0.115039	Not Sig	RAB22A	57403	RAB22A, member RAS oncogene family	58309714	58367507
ENSG00000118369	530.893	327.394	398.029	413.166	-0.697349	0.256029	-2.72371	0.00645533	0.115039	Not Sig	USP35	57558	ubiquitin specific peptidase 35	78188918	78215232
ENSG00000151150	374.064	62.8567	107.82	171.956	-2.57316	0.94475	-2.72365	0.00645659	0.115039	Not Sig	ANK3	288	ankyrin 3	-60026297	-60733528
ENSG00000206149	213.959	146.524	181.357	178.946	-0.541893	0.198959	-2.72364	0.00645669	0.115039	Not Sig	HERC2P9	440248	hect domain and RLD 2 pseudogene 9	-20431091	-20440487
ENSG00000172159	56.3032	155.89	110.825	110.241	1.46933	0.539492	2.72354	0.00645864	0.115039	Not Sig	FRMD3	257019	FERM domain containing 3	-83244623	-83467742
ENSG00000249825	39.4921	13.0504	22.226	24.1944	-1.59249	0.584732	-2.72346	0.00646029	0.115039	Not Sig	THBS4-AS1	101929215	THBS4 antisense RNA 1	-80066349	-80083665
ENSG00000204623	358.637	183.789	267.675	265.604	-0.962898	0.353796	-2.72162	0.00649627	0.115579	Not Sig	ZNRD1ASP	80862	zinc ribbon domain containing 1 antisense, pseudogene	-30054600	-30061189
ENSG00000135454	16.1463	4.34857	2.8817	7.37447	-1.87437	0.688989	-2.72047	0.00651898	0.115882	Not Sig	B4GALNT1	2583	beta-1,4-N-acetyl-galactosaminyltransferase 1	-57623408	-57632679
ENSG00000008394	664.428	1315.56	1114.61	1049.89	0.985655	0.362424	2.71962	0.00653571	0.115936	Not Sig	MGST1	4257	microsomal glutathione S-transferase 1	16347141	16364410
ENSG00000258824	22.7711	10.0464	11.5212	14.38	-1.19586	0.439739	-2.71947	0.00653858	0.115936	Not Sig	#N/A	#N/A	#N/A	#N/A	#N/A
ENSG00000278267	17.1732	7.86344	12.3844	12.2387	-1.1351	0.417436	-2.71923	0.00654348	0.115936	Not Sig	MIR6859-1	102466751	microRNA 6859-1	-17368	-17436
ENSG00000259162	27.2599	6.97602	8.81195	13.7038	-1.97225	0.725316	-2.71916	0.00654475	0.115936	Not Sig	#N/A	#N/A	#N/A	#N/A	#N/A
ENSG00000188785	651.659	378.478	425.952	477.048	-0.783951	0.288343	-2.71882	0.0065516	0.115957	Not Sig	ZNF548	147694	zinc finger protein 548	57389849	57402551
ENSG00000163617	196.057	107.849	134.492	143.637	-0.861311	0.316891	-2.718	0.00656772	0.115962	Not Sig	CCDC191	57577	coiled-coil domain containing 191	-113964136	-114056526
ENSG00000145901	9325.47	21624.8	15380.2	15749.4	1.21342	0.446455	2.7179	0.00656978	0.115962	Not Sig	TNIP1	10318	TNFAIP3 interacting protein 1	-151029944	-151087685
ENSG00000149292	232.939	125.109	147.164	165.177	-0.895981	0.329662	-2.71788	0.00657017	0.115962	Not Sig	TTC12	54970	tetratricopeptide repeat domain 12	113314582	113373296
ENSG00000236144	323.736	175.56	210.84	232.361	-0.881318	0.324293	-2.71766	0.00657459	0.115962	Not Sig	TMEM147-AS1	100506469	TMEM147 antisense RNA 1	-35540737	-35546029
ENSG00000189420	159.97	334.758	277.975	262.448	1.06595	0.392349	2.71685	0.00659065	0.116091	Not Sig	ZFP92	139735	ZFP92 zinc finger protein	153418322	153421628
ENSG00000114529	9.41304	2.89354	4.86161	5.53822	-1.74054	0.640678	-2.71672	0.00659331	0.116091	Not Sig	C3orf52	79669	chromosome 3 open reading frame 52	112086388	112118210
ENSG00000100906	10653.3	22694.5	15587.1	16594.6	1.09103	0.401667	2.71625	0.00660251	0.116153	Not Sig	NFKBIA	4792	NFKB inhibitor alpha	-35401513	-35404749
ENSG00000187650	308.722	171.683	217.44	228.81	-0.845531	0.311395	-2.7153	0.00662154	0.116359	Not Sig	VMAC	400673	vimentin type intermediate filament associated coiled-coil protein	5904871	5910853
ENSG00000177917	664.562	857.365	736.324	757.159	0.366931	0.135145	2.7151	0.00662561	0.116359	Not Sig	ARL6IP6	151188	ADP ribosylation factor like GTPase 6 interacting protein 6	152718619	152762385
ENSG00000254528	14.2073	65.6988	30.3426	37.8767	2.20703	0.813011	2.71464	0.00663474	0.116419	Not Sig	#N/A	#N/A	#N/A	#N/A	#N/A
ENSG00000278864	81.0166	34.5222	49.2254	53.6167	-1.22748	0.452344	-2.7136	0.00665565	0.116677	Not Sig	#N/A	#N/A	#N/A	#N/A	#N/A
ENSG00000011638	282.959	399.386	358.208	350.046	0.497426	0.183326	2.71334	0.0066609	0.116677	Not Sig	LDAF1	57146	lipid droplet assembly factor 1	21158673	21180616
ENSG00000108958	6.57919	12.9022	12.4758	10.8561	0.975253	0.359522	2.71264	0.00667498	0.116824	Not Sig	#N/A	#N/A	#N/A	#N/A	#N/A
ENSG00000116954	969.353	1464.38	1265.68	1246.32	0.595059	0.219413	2.71205	0.00668676	0.116929	Not Sig	RRAGC	64121	Ras related GTP binding C	-38838199	-38859772
ENSG00000230002	14.9152	27.7391	23.1728	22.2937	0.893014	0.329352	2.71143	0.00669939	0.117009	Not Sig	ALMS1-IT1	100874291	ALMS1 intronic transcript 1	73457102	73459477
ENSG00000112697	5759.38	7383.03	6648.26	6638.77	0.358225	0.132146	2.71082	0.00671169	0.117009	Not Sig	TMEM30A	55754	transmembrane protein 30A	-75252924	-75284792
ENSG00000108474	438.055	236.174	268.431	308.028	-0.890471	0.328513	-2.71061	0.00671603	0.117009	Not Sig	PIGL	9487	phosphatidylinositol glycan anchor biosynthesis class L	16217209	16326411
ENSG00000213020	548.285	445.417	485.739	490.39	-0.299207	0.110384	-2.7106	0.00671615	0.117009	Not Sig	ZNF611	81856	zinc finger protein 611	-52702812	-52735054
ENSG00000141098	491.087	798.985	774.094	697.903	0.702321	0.25912	2.71041	0.00671998	0.117009	Not Sig	GFOD2	81577	glucose-fructose oxidoreductase domain containing 2	-67680435	-67719316
ENSG00000222012	4.8526	0	0.408084	1.59861	-4.6378	1.71128	-2.71013	0.00672562	#N/A	#N/A	LOC105375614	105375614	uncharacterized LOC105375614	#N/A	#N/A
ENSG00000106366	635.852	2307.6	2130.29	1744.02	1.85964	0.686468	2.70899	0.00674878	0.117405	Not Sig	SERPINE1	5054	serpin family E member 1	101127103	101139247
ENSG00000176054	8.54534	2.49346	5.40071	5.32656	-1.72204	0.635796	-2.70848	0.00675918	0.117405	Not Sig	RPL23P2	54028	ribosomal protein L23 pseudogene 2	#N/A	#N/A
ENSG00000152229	2871	4892.92	3554.46	3817.88	0.769095	0.284017	2.70792	0.00677069	0.117405	Not Sig	PSTPIP2	9050	proline-serine-threonine phosphatase interacting protein 2	-45983535	-46072260
ENSG00000101558	3360.05	4286.14	4126.45	3952.42	0.35113	0.12967	2.70787	0.00677162	0.117405	Not Sig	VAPA	9218	VAMP associated protein A	9914015	9960021
ENSG00000277782	9.79172	22.1898	20.3644	17.8315	1.16812	0.431405	2.70772	0.00677473	0.117405	Not Sig	#N/A	#N/A	#N/A	#N/A	#N/A
ENSG00000128524	5075.59	7924.55	6982.86	6740.27	0.642731	0.237381	2.7076	0.00677725	0.117405	Not Sig	ATP6V1F	9296	ATPase H+ transporting V1 subunit F	128862855	128865847
ENSG00000067955	3134.56	3881.65	3868.39	3652.88	0.308145	0.113823	2.70723	0.00678479	0.117436	Not Sig	CBFB	865	core-binding factor subunit beta	67029148	67101055
ENSG00000224660	829.031	462.371	467.88	574.297	-0.841955	0.311038	-2.70692	0.00679107	0.117444	Not Sig	SH3BP5-AS1	100505696	SH3BP5 antisense RNA 1	15254183	15264498
ENSG00000232742	50.9058	87.6217	75.6583	72.4197	0.777863	0.287391	2.70664	0.00679677	0.117444	Not Sig	#N/A	#N/A	#N/A	#N/A	#N/A
ENSG00000182759	2.19767	11.7573	5.86866	6.8284	2.42452	0.896025	2.70586	0.00681278	0.117621	Not Sig	MAFA	389692	MAF bZIP transcription factor A	-143428063	-143430732
ENSG00000149591	1237.64	635.49	831.085	884.594	-0.961526	0.355411	-2.70539	0.00682234	0.117687	Not Sig	TAGLN	6876	transgelin	117199293	117207465
ENSG00000134222	42.2716	128.048	119.983	99.4923	1.60128	0.592199	2.70395	0.00685207	0.1181	Not Sig	PSRC1	84722	proline and serine rich coiled-coil 1	-109279553	-109283168
ENSG00000136492	33.7145	129.126	103.561	91.5546	1.93691	0.716531	2.70317	0.00686811	0.118276	Not Sig	BRIP1	83990	BRCA1 interacting helicase 1	-61679138	-61863528
ENSG00000246898	33.2103	3.95182	18.5637	17.8435	-3.06704	1.1351	-2.702	0.00689245	0.118595	Not Sig	#N/A	#N/A	#N/A	#N/A	#N/A
ENSG00000114670	44.4105	23.9824	27.0364	31.1797	-0.883839	0.327156	-2.70158	0.00690104	0.118643	Not Sig	NEK11	79858	NIMA related kinase 11	131026876	131350465
ENSG00000274641	0.253853	3.31087	4.84663	2.93128	3.42918	1.26966	2.70087	0.00691585	0.118756	Not Sig	H2BC17	8348	H2B clustered histone 17	27893424	27893891
ENSG00000137309	6897.6	12970.8	9864.83	10061.7	0.911085	0.337351	2.70071	0.00691925	0.118756	Not Sig	HMGA1	3159	high mobility group AT-hook 1	34236872	34246231
ENSG00000117298	1277.25	3945.16	3154.25	2867.97	1.62698	0.602714	2.69942	0.00694605	0.119059	Not Sig	ECE1	1889	endothelin converting enzyme 1	-21217249	-21279615
ENSG00000060971	1853.52	2617.06	2381.17	2305.44	0.497595	0.18438	2.69875	0.00696013	0.119059	Not Sig	ACAA1	30	acetyl-CoA acyltransferase 1	-38122709	-38137242
ENSG00000274376	28.8845	2.84473	7.45435	12.27	-3.33453	1.23559	-2.69874	0.00696025	0.119059	Not Sig	ADAMTS7P1	390660	ADAMTS7 pseudogene 1	82293282	82334561
ENSG00000078900	4.73178	18.5898	17.2668	13.9694	1.96522	0.728247	2.69856	0.00696399	0.119059	Not Sig	TP73	7161	tumor protein p73	3690671	3736201
ENSG00000180573	282.391	946.919	677.763	653.356	1.74557	0.646875	2.69846	0.00696604	0.119059	Not Sig	H2AC6	8334	H2A clustered histone 6	26124171	26124690
ENSG00000168454	6.88937	15.8559	11.5541	11.6603	1.21022	0.448557	2.69803	0.00697508	0.119113	Not Sig	TXNDC2	84203	thioredoxin domain containing 2	9885972	9889275
ENSG00000160883	5546.86	10404.3	9561.97	8652.25	0.907462	0.33639	2.69765	0.00698315	0.119151	Not Sig	HK3	3101	hexokinase 3	-176880868	-176899346
ENSG00000184557	1226.92	4175.88	1862.72	2481.59	1.76698	0.655175	2.69696	0.00699753	0.119297	Not Sig	SOCS3	9021	suppressor of cytokine signaling 3	-78356780	-78360077
ENSG00000280128	194.291	104.511	129.305	140.123	-0.893742	0.331467	-2.69632	0.00701096	0.119358	Not Sig	#N/A	#N/A	#N/A	#N/A	#N/A
ENSG00000259094	0.431571	6.08497	2.11338	2.99889	3.82802	1.41976	2.69624	0.00701277	0.119358	Not Sig	#N/A	#N/A	#N/A	#N/A	#N/A
ENSG00000184221	256.316	701.305	648.395	549.29	1.45212	0.538635	2.69593	0.00701933	0.11937	Not Sig	OLIG1	116448	oligodendrocyte transcription factor 1	33070140	33072413
ENSG00000080986	30.509	118.786	71.2359	75.6604	1.96082	0.727544	2.69513	0.00703622	0.119557	Not Sig	NDC80	10403	NDC80 kinetochore complex component	2571556	2616635
ENSG00000143994	10.1195	2.15334	3.53157	5.02557	-2.17411	0.807338	-2.69294	0.00708259	0.120245	Not Sig	ABHD1	84696	abhydrolase domain containing 1	27123814	27130812
ENSG00000147044	590.382	381.87	425.088	459.55	-0.628428	0.233408	-2.6924	0.00709403	0.12028	Not Sig	CASK	8573	calcium/calmodulin dependent serine protein kinase	-41514935	-41923034
ENSG00000115271	1443.6	3435.96	2901.55	2651.21	1.25114	0.464712	2.69229	0.00709643	0.12028	Not Sig	GCA	25801	grancalcin	162318762	162363108
ENSG00000127314	3897.86	6592.07	4898.08	5190.91	0.757956	0.281702	2.69063	0.00713164	0.12074	Not Sig	RAP1B	5908	RAP1B, member of RAS oncogene family	68610898	68671901
ENSG00000163041	1830.4	2971.96	2712.07	2538.53	0.699203	0.259938	2.68988	0.00714769	0.12074	Not Sig	H3-3A	3020	H3.3 histone A	226062715	226072019
ENSG00000101052	402.374	489.593	458.944	452.7	0.283464	0.105401	2.6894	0.00715809	0.12074	Not Sig	IFT52	51098	intraflagellar transport 52	43590936	43647299
ENSG00000162747	98.5297	456.009	412.962	333.699	2.21052	0.821999	2.6892	0.00716229	0.12074	Not Sig	FCGR3B	2215	Fc fragment of IgG receptor IIIb	-161623197	-161631047
ENSG00000172738	6.63823	26.3819	15.0613	16.4966	1.97662	0.735047	2.68911	0.00716429	0.12074	Not Sig	TMEM217	221468	transmembrane protein 217	-37212177	-37258155
ENSG00000087303	44.7916	17.3157	11.5075	23.5256	-1.36029	0.505859	-2.68908	0.00716494	0.12074	Not Sig	NID2	22795	nidogen 2	-52004808	-52069059
ENSG00000006062	3971.11	2854.61	2888.16	3201.3	-0.476265	0.177111	-2.68908	0.00716503	0.12074	Not Sig	MAP3K14	9020	mitogen-activated protein kinase kinase kinase 14	-45263118	-45317020
ENSG00000197766	978.888	2417.33	2737.25	2097.77	1.30408	0.485197	2.68773	0.0071939	0.121127	Not Sig	CFD	1675	complement factor D	859663	863641
ENSG00000099940	1554.41	1937.29	1758.09	1759.7	0.317627	0.118235	2.6864	0.00722263	0.121496	Not Sig	SNAP29	9342	synaptosome associated protein 29	20859006	20891213
ENSG00000226981	26.6178	5.33324	1.73023	10.4576	-2.31393	0.861424	-2.68616	0.00722775	0.121496	Not Sig	#N/A	#N/A	#N/A	#N/A	#N/A
ENSG00000124713	26.2677	15.7949	30.0611	23.9299	-0.743359	0.276806	-2.68549	0.00724234	0.121642	Not Sig	GNMT	27232	glycine N-methyltransferase	42960753	42963880
ENSG00000204219	31.7976	3.091	12.8364	15.1139	-3.34269	1.24502	-2.68486	0.00725611	0.121733	Not Sig	TCEA3	6920	transcription elongation factor A3	-150887	-194727
ENSG00000258768	24.3657	9.54652	11.9546	14.8351	-1.33221	0.496254	-2.68454	0.00726291	0.121733	Not Sig	#N/A	#N/A	#N/A	#N/A	#N/A
ENSG00000229647	2.16227	9.79693	7.06914	6.5518	2.18726	0.814799	2.68442	0.00726566	0.121733	Not Sig	MYOSLID	105373853	myocardin-induced smooth muscle lncRNA, inducer of differentiation	207239810	207245887
ENSG00000240038	240.671	107.338	144.934	160.496	-1.16397	0.433816	-2.6831	0.00729435	0.121944	Not Sig	AMY2B	280	amylase alpha 2B	103554643	103579534
ENSG00000144130	6.64282	19.1389	11.384	12.6759	1.52171	0.567216	2.68276	0.00730167	0.121944	Not Sig	NT5DC4	284958	5'-nucleotidase domain containing 4	112721485	112742877
ENSG00000144724	5.45675	0.684064	2.93672	2.9043	-2.92308	1.08963	-2.68263	0.00730462	0.121944	Not Sig	PTPRG	5793	protein tyrosine phosphatase receptor type G	61561570	62297609
ENSG00000204420	15.3661	176.623	159.713	122.327	3.52288	1.3133	2.68245	0.00730843	0.121944	Not Sig	MPIG6B	80739	megakaryocyte and platelet inhibitory receptor G6b	31723343	31726708
ENSG00000233850	9.65485	0.344438	6.69209	5.35924	-4.80509	1.79145	-2.68224	0.00731316	0.121944	Not Sig	#N/A	#N/A	#N/A	#N/A	#N/A
ENSG00000159479	1461.97	1895.34	1696.04	1695.57	0.374352	0.139571	2.68216	0.00731495	0.121944	Not Sig	MED8	112950	mediator complex subunit 8	-43383916	-43389800
ENSG00000146242	25.1956	100.552	16.2408	48.4361	1.9971	0.744753	2.68156	0.00732807	0.121944	Not Sig	TPBG	7162	trophoblast glycoprotein	232797	237231
ENSG00000187116	458.997	1400.34	971.398	967.809	1.60913	0.600106	2.68141	0.0073312	0.121944	Not Sig	LILRA5	353514	leukocyte immunoglobulin like receptor A5	-292510	-294512
ENSG00000143167	126.536	22.1474	84.4148	75.2576	-2.51364	0.937446	-2.68137	0.00733208	0.121944	Not Sig	GPA33	10223	glycoprotein A33	-167052835	-167090377
ENSG00000203880	1774.95	1147.57	1366.03	1412.24	-0.629103	0.234712	-2.68032	0.00735518	0.122156	Not Sig	PCMTD2	55251	protein-L-isoaspartate (D-aspartate) O-methyltransferase domain containing 2	164285	183433
ENSG00000172939	2496.09	3920.93	3237.15	3254.15	0.651386	0.243073	2.67979	0.00736674	0.122156	Not Sig	OXSR1	9943	oxidative stress responsive kinase 1	38165536	38255484
ENSG00000234456	46.4398	103.234	104.665	86.6967	1.15178	0.429806	2.67977	0.00736729	0.122156	Not Sig	MAGI2-AS3	100505881	MAGI2 antisense RNA 3	79452956	79471208
ENSG00000138468	1236.51	708.081	913.757	938.596	-0.804256	0.300129	-2.6797	0.00736876	0.122156	Not Sig	SENP7	57337	SUMO specific peptidase 7	-101324204	-101513212
ENSG00000121481	551.269	783.071	690.066	680.979	0.505412	0.188657	2.679	0.00738414	0.122312	Not Sig	RNF2	6045	ring finger protein 2	185045557	185102603
ENSG00000238213	4.1712	0.297535	0.897686	1.66969	-3.5941	1.34162	-2.67892	0.00738605	#N/A	#N/A	TARDBPP2	440142	TARDBP pseudogene 2	#N/A	#N/A
ENSG00000128438	110.666	16.1454	22.6848	46.7903	-2.77456	1.03612	-2.67783	0.00740998	0.12264	Not Sig	#N/A	#N/A	#N/A	#N/A	#N/A
ENSG00000211782	23.7174	2.79273	5.60202	10.0534	-3.09361	1.15544	-2.67744	0.0074188	0.122661	Not Sig	TRAV8-1	28685	T cell receptor alpha variable 8-1	#N/A	#N/A
ENSG00000136002	12.4882	1.7414	4.67065	5.99067	-2.82875	1.0567	-2.67696	0.00742934	0.122661	Not Sig	ARHGEF4	50649	Rho guanine nucleotide exchange factor 4	130836913	131047253
ENSG00000185513	291.89	186.906	232.524	234.368	-0.641294	0.239581	-2.67673	0.0074344	0.122661	Not Sig	L3MBTL1	26013	L3MBTL histone methyl-lysine binding protein 1	43514440	43541895
ENSG00000184708	886.947	1003.66	1017.37	973.445	0.1785	0.0666866	2.67669	0.00743528	0.122661	Not Sig	EIF4ENIF1	56478	eukaryotic translation initiation factor 4E nuclear import factor 1	-31439366	-31489556
ENSG00000155016	171.272	79.8883	83.181	108.456	-1.09938	0.4108	-2.67618	0.00744659	0.122705	Not Sig	CYP2U1	113612	cytochrome P450 family 2 subfamily U member 1	107931548	107953461
ENSG00000132155	4340.67	5315.04	4996.65	4911.29	0.292101	0.109155	2.67603	0.00744995	0.122705	Not Sig	RAF1	5894	Raf-1 proto-oncogene, serine/threonine kinase	-12583600	-12664117
ENSG00000131979	931.842	3745.8	1395.22	2078.91	2.00704	0.7501	2.6757	0.00745731	0.122727	Not Sig	GCH1	2643	GTP cyclohydrolase 1	-54842016	-54902826
ENSG00000164241	82.4996	20.0646	31.9385	42.9509	-2.03554	0.76088	-2.67525	0.00746737	0.122729	Not Sig	C5orf63	401207	chromosome 5 open reading frame 63	-127051303	-127073492
ENSG00000232727	2.62624	6.8762	4.84488	4.89025	1.35377	0.506052	2.67515	0.00746948	0.122729	Not Sig	#N/A	#N/A	#N/A	#N/A	#N/A
ENSG00000282221	3.24699	0.451529	0.406384	1.27437	-2.81603	1.05333	-2.67346	0.00750739	#N/A	#N/A	#N/A	#N/A	#N/A	#N/A	#N/A
ENSG00000163191	13560.2	21877.5	16814.7	17610.3	0.690055	0.258203	2.67253	0.00752822	0.123526	Not Sig	S100A11	6282	S100 calcium binding protein A11	-152032505	-152037004
ENSG00000222041	216.401	477.125	341.146	351.315	1.14024	0.426664	2.67245	0.00753005	0.123526	Not Sig	CYTOR	112597	cytoskeleton regulator RNA	87469949	87521518
ENSG00000227962	5.2905	1.12933	0.731085	2.23829	-2.1678	0.811488	-2.67139	0.00755374	#N/A	#N/A	#N/A	#N/A	#N/A	#N/A	#N/A
ENSG00000003147	70.9559	195.482	193.648	157.482	1.46387	0.548164	2.67051	0.00757371	0.124142	Not Sig	ICA1	3382	islet cell autoantigen 1	-8113184	-8262167
ENSG00000278231	25.3863	53.3743	53.447	45.0033	1.06533	0.399047	2.66968	0.00759241	0.124349	Not Sig	#N/A	#N/A	#N/A	#N/A	#N/A
ENSG00000166405	138.349	18.4333	50.3001	65.5613	-2.90557	1.08847	-2.66941	0.00759857	0.12435	Not Sig	RIC3	79608	RIC3 acetylcholine receptor chaperone	-8106055	-8169025
ENSG00000198435	27.1176	116.353	54.3511	67.8816	2.10047	0.787013	2.66892	0.00760959	0.124378	Not Sig	NRARP	441478	NOTCH regulated ankyrin repeat protein	-137299630	-137302271
ENSG00000164104	1402.33	3560.73	3382.57	2850.85	1.34439	0.503744	2.66879	0.00761251	0.124378	Not Sig	HMGB2	3148	high mobility group box 2	-173331375	-173334358
ENSG00000120705	3526.91	5291.44	4366.25	4438.27	0.585164	0.219312	2.66818	0.00762635	0.124421	Not Sig	ETF1	2107	eukaryotic translation termination factor 1	-138506094	-138543236
ENSG00000196352	1023.93	2730.61	1835.54	1905.33	1.41503	0.530344	2.66814	0.00762732	0.124421	Not Sig	CD55	1604	CD55 molecule (Cromer blood group)	207321677	207360966
ENSG00000157978	1601.69	740.302	1024.94	1098.34	-1.11349	0.417385	-2.66778	0.00763543	0.124453	Not Sig	LDLRAP1	26119	low density lipoprotein receptor adaptor protein 1	25543605	25568886
ENSG00000135083	74.6894	14.0119	33.7034	39.1072	-2.41161	0.904068	-2.66751	0.00764148	0.124453	Not Sig	CCNJL	79616	cyclin J like	-160249105	-160339570
ENSG00000049245	2958.21	4247.62	3932.86	3750.63	0.521841	0.195697	2.66658	0.0076628	0.124701	Not Sig	VAMP3	9341	vesicle associated membrane protein 3	7771295	7781432
ENSG00000103257	1704.17	3424.2	2556.86	2604.62	1.00657	0.377537	2.66614	0.00767277	0.124739	Not Sig	SLC7A5	8140	solute carrier family 7 member 5	-87830022	-87869507
ENSG00000163171	1662.92	2960.42	2839.2	2528.74	0.831925	0.312072	2.66581	0.00768023	0.124739	Not Sig	CDC42EP3	10602	CDC42 effector protein 3	-37641943	-37672455
ENSG00000090020	1254.45	1798.09	1467.11	1519.16	0.519404	0.194851	2.66565	0.00768386	0.124739	Not Sig	SLC9A1	6548	solute carrier family 9 member A1	-27098808	-27155125
ENSG00000081041	678.9	1485.63	1126.74	1118	1.12967	0.423829	2.66539	0.00768988	0.124739	Not Sig	CXCL2	2920	C-X-C motif chemokine ligand 2	-74097039	-74099195
ENSG00000204311	25.414	9.62717	10.6817	14.7323	-1.3894	0.521325	-2.66514	0.00769574	0.124739	Not Sig	PJVK	494513	pejvakin	178452343	178461566
ENSG00000198162	2573.72	2091.52	2238.61	2287.66	-0.29938	0.112367	-2.6643	0.00771485	0.124937	Not Sig	MAN1A2	10905	mannosidase alpha class 1A member 2	117367448	117528870
ENSG00000168288	1343.4	1835.45	1550.03	1587.94	0.450161	0.168994	2.66376	0.0077272	0.124937	Not Sig	MMADHC	27249	metabolism of cobalamin associated D	-149569636	-149587775
ENSG00000137575	19346.5	31979.6	27206	26518.9	0.725075	0.272203	2.66373	0.00772801	0.124937	Not Sig	SDCBP	6386	syndecan binding protein	58552923	58582860
ENSG00000100031	283.864	546.026	336.02	393.875	0.943014	0.354046	2.66353	0.00773244	0.124937	Not Sig	GGT1	2678	gamma-glutamyltransferase 1	24583749	24629005
ENSG00000204619	1920.72	2591.81	2131.01	2229.2	0.431999	0.162226	2.66295	0.00774596	0.125022	Not Sig	PPP1R11	6992	protein phosphatase 1 regulatory inhibitor subunit 11	30067197	30070331
ENSG00000119953	1063.11	1344.34	1206.35	1211.68	0.33806	0.126958	2.66277	0.00774995	0.125022	Not Sig	SMNDC1	10285	survival motor neuron domain containing 1	-110290730	-110304920
ENSG00000243225	0.442807	9.69287	3.30979	4.68377	4.47767	1.68176	2.66249	0.00775654	0.12503	Not Sig	#N/A	#N/A	#N/A	#N/A	#N/A
ENSG00000112294	228.265	57.4476	280.29	186.687	-1.99022	0.747729	-2.66168	0.00777508	0.12523	Not Sig	ALDH5A1	7915	aldehyde dehydrogenase 5 family member A1	24494968	24537207
ENSG00000137747	102.328	63.9634	71.7193	78.1873	-0.677255	0.254531	-2.66079	0.00779578	0.125371	Not Sig	TMPRSS13	84000	transmembrane serine protease 13	-117900640	-117929402
ENSG00000092020	1031.9	1424.41	1369.86	1287.56	0.46464	0.174626	2.66077	0.00779615	0.125371	Not Sig	PPP2R3C	55012	protein phosphatase 2 regulatory subunit B''gamma	-35085467	-35122542
ENSG00000126456	2867.66	1990.6	2351.94	2380.19	-0.526551	0.197915	-2.6605	0.0078025	0.125374	Not Sig	IRF3	3661	interferon regulatory factor 3	-49659571	-49665857
ENSG00000103091	1135.11	888.212	967.63	990.078	-0.353562	0.132931	-2.65974	0.00782011	0.125559	Not Sig	WDR59	79726	WD repeat domain 59	-74908732	-74985146
ENSG00000234882	45.1916	15.3325	9.02519	22.0827	-1.5557	0.58506	-2.65904	0.00783629	0.125604	Not Sig	EIF3EP1	3647	eukaryotic translation initiation factor 3 subunit E pseudogene 1	#N/A	#N/A
ENSG00000173545	1094.17	1403.54	1301.77	1275.11	0.358836	0.134957	2.6589	0.00783959	0.125604	Not Sig	ZNF622	90441	zinc finger protein 622	-16451518	-16465800
ENSG00000022840	4889.91	6365.42	12011.6	5650.12	0.38032	0.14304	2.65882	0.00784137	0.125604	Not Sig	RNF10	9921	ring finger protein 10	120534355	120577588
ENSG00000197818	1479.18	2214.24	1989.18	1914.95	0.581712	0.218829	2.6583	0.00785365	0.125702	Not Sig	SLC9A8	23315	solute carrier family 9 member A8	49812827	49892242
ENSG00000109927	21.1321	11.0307	17.5151	16.3307	-0.919709	0.346022	-2.65795	0.00786186	0.125734	Not Sig	TECTA	7007	tectorin alpha	121101242	121191490
ENSG00000183696	1922.89	4215.65	3288.11	3203.18	1.13241	0.42619	2.65704	0.00788295	0.125795	Not Sig	UPP1	7378	uridine phosphorylase 1	48088602	48108733
ENSG00000085185	589.215	925.112	845.55	796.496	0.651219	0.24511	2.65685	0.00788749	0.125795	Not Sig	BCORL1	63035	BCL6 corepressor like 1	129982634	130058068
ENSG00000183784	37.4408	77.491	63.3011	60.5095	1.04957	0.395058	2.65674	0.00788999	0.125795	Not Sig	DOCK8-AS1	157983	DOCK8 antisense RNA 1	-213459	-215750
ENSG00000235674	48.9986	80.3027	59.3625	63.5824	0.714989	0.269124	2.65673	0.00789031	0.125795	Not Sig	#N/A	#N/A	#N/A	#N/A	#N/A
ENSG00000172992	416.806	270.429	282.565	318.59	-0.622549	0.234457	-2.65528	0.00792424	0.126226	Not Sig	DCAKD	79877	dephospho-CoA kinase domain containing	-45023343	-45051632
ENSG00000109063	211.392	111.197	126.38	146.57	-0.925331	0.348518	-2.65505	0.00792974	0.126226	Not Sig	MYH3	4621	myosin heavy chain 3	-10628531	-10657309
ENSG00000210112	5.62515	13.0509	16.6273	12.0749	1.21443	0.457605	2.6539	0.00795685	0.126559	Not Sig	#N/A	#N/A	#N/A	#N/A	#N/A
ENSG00000175265	1393.79	367.34	448.888	703.816	-1.92357	0.725278	-2.65219	0.00799714	0.127101	Not Sig	GOLGA8A	23015	golgin A8 family member A	-34379068	-34437808
ENSG00000213397	62.7445	38.9748	55.4963	51.8882	-0.69165	0.260846	-2.65156	0.00801198	0.127238	Not Sig	HAUS7	55559	HAUS augmin like complex subunit 7	-153447667	-153495465
ENSG00000122512	277.891	206.163	232.774	236.995	-0.426589	0.160971	-2.6501	0.00804671	0.12741	Not Sig	PMS2	5395	PMS1 homolog 2, mismatch repair system component	-5970925	-6009049
ENSG00000259291	338.497	204.984	244.35	258.816	-0.720977	0.272094	-2.64974	0.00805542	0.12741	Not Sig	ZNF710-AS1	109729181	ZNF710 antisense RNA 1	-90074511	-90082207
ENSG00000275278	0.291479	3.02442	2.46509	2.00877	3.32553	1.25515	2.6495	0.00806109	#N/A	#N/A	#N/A	#N/A	#N/A	#N/A	#N/A
ENSG00000132704	96.0751	11.3033	9.67065	36.1634	-3.08418	1.16424	-2.64909	0.00807096	0.12741	Not Sig	FCRL2	79368	Fc receptor like 2	-157745732	-157777132
ENSG00000262655	297.216	37.071	119.367	143.918	-3.00242	1.1334	-2.64903	0.00807237	0.12741	Not Sig	SPON1	10418	spondin 1	13962722	14268133
ENSG00000184156	11.4625	3.59185	8.58511	7.70069	-1.67704	0.633106	-2.64891	0.00807515	0.12741	Not Sig	KCNQ3	3786	potassium voltage-gated channel subfamily Q member 3	-132120857	-132447262
ENSG00000061455	2.77427	0.246846	1.63254	1.49006	-3.01106	1.13676	-2.6488	0.00807776	#N/A	#N/A	PRDM6	93166	PR/SET domain 6	123089240	123194266
ENSG00000151623	139.317	29.3157	44.148	67.5073	-2.24785	0.848648	-2.64875	0.00807911	0.12741	Not Sig	NR3C2	4306	nuclear receptor subfamily 3 group C member 2	-148078763	-148442414
ENSG00000120278	293.046	97.6121	64.084	144.507	-1.58539	0.59862	-2.64841	0.0080872	0.12741	Not Sig	PLEKHG1	57480	pleckstrin homology and RhoGEF domain containing G1	150599884	150664539
ENSG00000135211	389.14	511.442	479.628	463.617	0.395678	0.14942	2.6481	0.00809467	0.12741	Not Sig	TMEM60	85025	transmembrane protein 60	-77793727	-77798434
ENSG00000171159	555.741	801.609	692.759	689.751	0.528431	0.199554	2.64806	0.00809556	0.12741	Not Sig	BBLN	79095	bublin coiled coil protein	128160264	128163924
ENSG00000163611	268.624	186.11	214.455	220.785	-0.528236	0.199483	-2.64803	0.00809634	0.12741	Not Sig	SPICE1	152185	spindle and centriole associated protein 1	-113442717	-113514844
ENSG00000177990	22.1924	7.57978	12.4055	13.6526	-1.5303	0.577904	-2.64802	0.00809656	0.12741	Not Sig	DPY19L2	283417	dpy-19 like 2	-63558912	-63668493
ENSG00000221914	1573.37	2035.11	1654	1763.2	0.370784	0.140032	2.64786	0.00810034	0.12741	Not Sig	PPP2R2A	5520	protein phosphatase 2 regulatory subunit Balpha	26293215	26372679
ENSG00000131100	2915.67	3969.11	3478.07	3481.21	0.444864	0.168019	2.64771	0.00810398	0.12741	Not Sig	ATP6V1E1	529	ATPase H+ transporting V1 subunit E1	-17592135	-17628822
ENSG00000168528	329.863	807	909.438	699.712	1.29081	0.487618	2.64717	0.00811674	0.127512	Not Sig	SERINC2	347735	serine incorporator 2	31413812	31434678
ENSG00000102144	13087.6	19464.6	15793.3	16266.5	0.572629	0.216395	2.64622	0.00813963	0.127773	Not Sig	PGK1	5230	phosphoglycerate kinase 1	78104247	78129295
ENSG00000232411	3.72659	0.57826	1.32059	1.78257	-2.638	0.997215	-2.64536	0.00816032	#N/A	#N/A	#N/A	#N/A	#N/A	#N/A	#N/A
ENSG00000092051	19.6548	44.6365	29.4168	31.8151	1.18742	0.448884	2.64528	0.00816245	0.128033	Not Sig	JPH4	84502	junctophilin 4	-23568040	-23578790
ENSG00000118596	641.616	362.261	476.904	486.193	-0.824634	0.311861	-2.64423	0.00818759	0.128329	Not Sig	SLC16A7	9194	solute carrier family 16 member 7	59689369	59789840
ENSG00000159399	4558.38	8893.2	6969.14	6919.33	0.964211	0.364744	2.64353	0.00820469	0.128498	Not Sig	HK2	3099	hexokinase 2	74834126	74893358
ENSG00000139946	416.722	781.454	773.469	669.24	0.907137	0.343205	2.64313	0.0082143	0.12855	Not Sig	PELI2	57161	pellino E3 ubiquitin protein ligase family member 2	56118410	56301524
ENSG00000282860	2.95533	9.90596	8.42523	7.30251	1.75235	0.663199	2.64227	0.0082352	0.12874	Not Sig	#N/A	#N/A	#N/A	#N/A	#N/A
ENSG00000160211	4141.21	6814.89	5027.22	5387.1	0.71864	0.272012	2.64194	0.00824323	0.12874	Not Sig	G6PD	2539	glucose-6-phosphate dehydrogenase	-154531389	-154547018
ENSG00000107745	1202.51	1808.18	1513.75	1523.43	0.588597	0.222847	2.64126	0.00825993	0.12874	Not Sig	MICU1	10367	mitochondrial calcium uptake 1	-72367325	-72626191
ENSG00000267422	202.433	269.683	228.5	235.094	0.410781	0.15553	2.64117	0.00826209	0.12874	Not Sig	#N/A	#N/A	#N/A	#N/A	#N/A
ENSG00000229124	1043.96	1664.82	1204.16	1317.33	0.672982	0.254812	2.6411	0.00826381	0.12874	Not Sig	VIM-AS1	100507347	VIM antisense RNA 1	-17214238	-17226898
ENSG00000105501	44.0912	128.256	103.37	94.2963	1.54198	0.583844	2.64108	0.00826427	0.12874	Not Sig	SIGLEC5	8778	sialic acid binding Ig like lectin 5	-51610960	-51630401
ENSG00000088543	93.34	30.0706	39.5213	52.3591	-1.62989	0.617439	-2.63976	0.00829642	0.129057	Not Sig	C3orf18	51161	chromosome 3 open reading frame 18	-50558024	-50567747
ENSG00000164741	49.9763	111.195	79.4479	81.7178	1.15094	0.436023	2.63964	0.00829941	0.129057	Not Sig	DLC1	10395	DLC1 Rho GTPase activating protein	-13083360	-13133289
ENSG00000138600	4787.64	6970.73	5253.02	5714.6	0.541938	0.205321	2.63947	0.00830361	0.129057	Not Sig	SPPL2A	84888	signal peptide peptidase like 2A	-50702267	-50765706
ENSG00000142303	1369.49	569.521	638.94	833.809	-1.26568	0.479826	-2.63778	0.00834507	0.129312	Not Sig	ADAMTS10	81794	ADAM metallopeptidase with thrombospondin type 1 motif 10	-8580239	-8592196
ENSG00000175063	9.12393	117.595	65.3585	34.3712	1.45731	0.552543	2.63746	0.00835288	0.129312	Not Sig	UBE2C	11065	ubiquitin conjugating enzyme E2 C	45812575	45816957
ENSG00000225342	38.8824	90.8146	58.7449	64.0106	1.2217	0.463251	2.63723	0.0083587	0.129312	Not Sig	#N/A	#N/A	#N/A	#N/A	#N/A
ENSG00000104731	2155.89	1179.89	1210.57	1483.43	-0.869486	0.329702	-2.63719	0.00835958	0.129312	Not Sig	KLHDC4	54758	kelch domain containing 4	-87707811	-87765986
ENSG00000125753	9595.55	20526.1	15999.9	15662.8	1.09701	0.415988	2.63712	0.00836122	0.129312	Not Sig	VASP	7408	vasodilator stimulated phosphoprotein	45507478	45526982
ENSG00000247095	6.01827	21.6364	15.253	14.7168	1.84101	0.698119	2.6371	0.00836172	0.129312	Not Sig	MIR210HG	100506211	MIR210 host gene	-565656	-568457
ENSG00000140319	3696.4	4487.24	4198.7	4149	0.279597	0.106029	2.63699	0.00836441	0.129312	Not Sig	SRP14	6727	signal recognition particle 14	-40035689	-40039202
ENSG00000187621	29.2723	4.67332	4.35032	11.94	-2.65604	1.00767	-2.63582	0.00839333	0.129624	Not Sig	#N/A	#N/A	#N/A	#N/A	#N/A
ENSG00000197249	10372.7	23693	13522.1	16137.1	1.19166	0.452128	2.63566	0.00839726	0.129624	Not Sig	SERPINA1	5265	serpin family A member 1	-94376746	-94388602
ENSG00000165359	1223.49	905.046	982.397	1027.65	-0.435051	0.165083	-2.63534	0.00840519	0.129648	Not Sig	INTS6L	203522	integrator complex subunit 6 like	135520659	135582537
ENSG00000108702	2.13638	15.5606	0.686017	6.32722	2.86438	1.08719	2.63466	0.00842209	0.12974	Not Sig	CCL1	6346	C-C motif chemokine ligand 1	-34360327	-34363233
ENSG00000197506	44.1298	156.466	80.783	96.2761	1.82771	0.693734	2.63459	0.00842384	0.12974	Not Sig	SLC28A3	64078	solute carrier family 28 member 3	-84275456	-84368727
ENSG00000151320	19.363	4.75776	6.87448	9.88017	-2.01244	0.763953	-2.63425	0.00843235	0.129773	Not Sig	AKAP6	9472	A-kinase anchoring protein 6	32329297	32837683
ENSG00000283897	6.20094	1.1424	3.32867	3.42516	-2.40628	0.913664	-2.63366	0.00844709	0.129779	Not Sig	#N/A	#N/A	#N/A	#N/A	#N/A
ENSG00000182141	470.042	300.346	322.512	359.013	-0.645513	0.245118	-2.63348	0.00845138	0.129779	Not Sig	ZNF708	7562	zinc finger protein 708	-21291159	-21329412
ENSG00000134504	94.8083	63.9447	63.0097	72.8765	-0.560638	0.212904	-2.63329	0.00845633	0.129779	Not Sig	KCTD1	284252	potassium channel tetramerization domain containing 1	-26454910	-26657473
ENSG00000171992	499.445	122.287	85.7397	222.643	-2.03002	0.770928	-2.63321	0.0084582	0.129779	Not Sig	SYNPO	11346	synaptopodin	150640659	150654232
ENSG00000236739	65.2584	136.999	111.8	106.657	1.06654	0.405083	2.6329	0.00846604	0.129802	Not Sig	#N/A	#N/A	#N/A	#N/A	#N/A
ENSG00000008294	5168.97	8343.62	6896.82	6884.85	0.690744	0.262414	2.63227	0.00848173	0.129945	Not Sig	SPAG9	9043	sperm associated antigen 9	-50962173	-51046878
ENSG00000257743	11.6135	33.4427	19.3508	21.9618	1.52146	0.578124	2.63171	0.00849562	0.13006	Not Sig	MGAM2	93432	maltase-glucoamylase 2 (putative)	142111717	142222324
ENSG00000169504	2282.85	4482.18	3499.6	3478.48	0.973245	0.369873	2.6313	0.00850601	0.13012	Not Sig	CLIC4	25932	chloride intracellular channel 4	24745446	24844319
ENSG00000160326	2193.95	5836.13	3330.07	3866.35	1.41142	0.536464	2.63098	0.00851401	0.13012	Not Sig	SLC2A6	11182	solute carrier family 2 member 6	-297187	-305193
ENSG00000103769	2504.91	3341.46	3019.02	2977.64	0.415569	0.157964	2.63079	0.00851864	0.13012	Not Sig	RAB11A	8766	RAB11A, member RAS oncogene family	65869490	65891986
ENSG00000215467	0.989603	5.34612	2.87844	3.17548	2.42199	0.920821	2.63025	0.00853217	0.130203	Not Sig	#N/A	#N/A	#N/A	#N/A	#N/A
ENSG00000185055	3.55784	0.306034	1.05554	1.5439	-3.37632	1.28368	-2.63019	0.00853379	#N/A	#N/A	EFCAB10	100130771	EF-hand calcium binding domain 10	-105565124	-105581493
ENSG00000123728	2397.84	3741.64	2884.66	3038.56	0.641754	0.24401	2.63004	0.0085376	0.130203	Not Sig	RAP2C	57826	RAP2C, member of RAS oncogene family	-132203023	-132219480
ENSG00000188786	2579.48	5059.46	3345.1	3715.44	0.971814	0.369542	2.62978	0.00854399	0.130203	Not Sig	MTF1	4520	metal regulatory transcription factor 1	-37809574	-37859592
ENSG00000114315	15.761	58.9624	59.9562	46.3498	1.90216	0.723375	2.62956	0.00854962	0.130203	Not Sig	HES1	3280	hes family bHLH transcription factor 1	194136147	194138732
ENSG00000111203	1131.75	826.53	939.875	957.766	-0.45279	0.172243	-2.62879	0.00856894	0.130299	Not Sig	ITFG2	55846	integrin alpha FG-GAP repeat containing 2	2812667	2859791
ENSG00000184613	878.038	112.158	386.95	438.099	-2.96882	1.12944	-2.62859	0.00857407	0.130299	Not Sig	NELL2	4753	neural EGFL like 2	-44508274	-44876850
ENSG00000158863	1917.17	1469.41	1758	1704.74	-0.383684	0.145968	-2.62854	0.0085751	0.130299	Not Sig	FHIP2B	64760	FHF complex subunit HOOK interacting protein 2B	22089149	22104380
ENSG00000168916	72.9335	32.2573	24.4688	41.7342	-1.17272	0.446223	-2.62809	0.00858654	0.130376	Not Sig	ZNF608	57507	zinc finger protein 608	-124636914	-124746639
ENSG00000112695	1584.65	2106.98	1815.84	1848.38	0.410849	0.156435	2.62632	0.00863132	0.130959	Not Sig	COX7A2	1347	cytochrome c oxidase subunit 7A2	-75237674	-75250298
ENSG00000172936	5869.88	10362.8	7580.43	8041.08	0.81997	0.312308	2.62551	0.00865181	0.131055	Not Sig	MYD88	4615	MYD88 innate immune signal transduction adaptor	38138660	38143021
ENSG00000146757	455.582	339.187	353.089	378.971	-0.425346	0.162015	-2.62535	0.00865588	0.131055	Not Sig	ZNF92	168374	zinc finger protein 92	65373854	65401136
ENSG00000135473	2003.58	1310.13	1533.98	1596.51	-0.612444	0.233299	-2.62515	0.00866119	0.131055	Not Sig	PAN2	9924	poly(A) specific ribonuclease subunit PAN2	-56316222	-56334000
ENSG00000140398	139.363	55.1959	93.7753	93.9488	-1.33572	0.508836	-2.62506	0.00866334	0.131055	Not Sig	NEIL1	79661	nei like DNA glycosylase 1	75347038	75357115
ENSG00000057935	261.739	141.629	183.589	192.348	-0.885197	0.337249	-2.62476	0.00867108	0.131075	Not Sig	MTA3	57504	metastasis associated 1 family member 3	42494568	42756947
ENSG00000091972	137.224	48.8887	33.6535	70.057	-1.48892	0.567396	-2.62413	0.00868703	0.131134	Not Sig	CD200	4345	CD200 molecule	112332946	112362811
ENSG00000147119	681.632	1423.42	945.987	1033.78	1.06213	0.404768	2.62405	0.00868918	0.131134	Not Sig	CHST7	56548	carbohydrate sulfotransferase 7	46573764	46598496
ENSG00000119509	337.837	237.521	238.755	268.048	-0.507149	0.193284	-2.62385	0.0086943	0.131134	Not Sig	INVS	27130	inversin	100099184	100302175
ENSG00000112299	91.5542	366.326	512.768	335.149	2.0004	0.762651	2.62296	0.00871701	0.13138	Not Sig	VNN1	8876	vanin 1	-132680848	-132714055
ENSG00000174611	0.682373	4.44535	5.92648	3.83485	2.70793	1.03255	2.62256	0.00872727	0.131437	Not Sig	KY	339855	kyphoscoliosis peptidase	-134605939	-134651022
ENSG00000138778	68.7889	196.953	142.297	139.374	1.51861	0.579418	2.62092	0.00876936	0.131838	Not Sig	CENPE	1062	centromere protein E	-103105810	-103198343
ENSG00000170946	345.363	252.774	281.717	290.681	-0.448764	0.171248	-2.62054	0.00877896	0.131838	Not Sig	DNAJC24	120526	DnaJ heat shock protein family (Hsp40) member C24	31369859	31432835
ENSG00000159899	56.8974	11.8874	17.1007	27.215	-2.25598	0.861053	-2.62003	0.00879219	0.131838	Not Sig	NPR2	4882	natriuretic peptide receptor 2	35791590	35809731
ENSG00000238057	75.378	124.077	115.549	106.482	0.716	0.273289	2.61994	0.00879454	0.131838	Not Sig	ZEB2-AS1	100303491	ZEB2 antisense RNA 1	144519613	144520898
ENSG00000127980	755.384	505.212	557.392	598.527	-0.579744	0.221286	-2.61989	0.00879593	0.131838	Not Sig	PEX1	5189	peroxisomal biogenesis factor 1	-92487024	-92528520
ENSG00000105519	579.909	275.604	344.397	390.973	-1.07236	0.409357	-2.61961	0.00880298	0.131838	Not Sig	CAPS	828	calcyphosine	5914253	5916211
ENSG00000234664	92.2858	158.53	150.322	135.784	0.782772	0.298823	2.61952	0.00880537	0.131838	Not Sig	#N/A	#N/A	#N/A	#N/A	#N/A
ENSG00000113303	2.64739	18.0789	35.6077	19.5845	2.77214	1.05827	2.61951	0.00880558	0.131838	Not Sig	BTNL8	79908	butyrophilin like 8	180899076	180950906
ENSG00000132781	551.289	406.646	434.776	459.884	-0.438594	0.167521	-2.61814	0.00884101	0.13208	Not Sig	MUTYH	4595	mutY DNA glycosylase	-45329241	-45340440
ENSG00000275302	1777.59	5329.16	2377.94	3230.76	1.58391	0.605006	2.61801	0.00884436	0.13208	Not Sig	CCL4	6351	C-C motif chemokine ligand 4	36103826	36105614
ENSG00000269968	91.0168	197.443	106.318	133.622	1.11646	0.426553	2.6174	0.00886027	0.13208	Not Sig	#N/A	#N/A	#N/A	#N/A	#N/A
ENSG00000279641	29.292	56.621	51.0316	46.466	0.952886	0.364072	2.6173	0.00886272	0.13208	Not Sig	#N/A	#N/A	#N/A	#N/A	#N/A
ENSG00000256812	6.00812	14.6688	12.8049	11.4182	1.29172	0.493535	2.61728	0.00886348	0.13208	Not Sig	CAPNS2	84290	calpain small subunit 2	55566683	55567684
ENSG00000167874	28.3229	98.9155	63.5764	65.369	1.80207	0.688531	2.61727	0.00886354	0.13208	Not Sig	TMEM88	92162	transmembrane protein 88	7855065	7856099
ENSG00000137815	2226.28	2811.68	2669.55	2586.31	0.336656	0.128635	2.61714	0.00886702	0.13208	Not Sig	RTF1	23168	RTF1 homolog, Paf1/RNA polymerase II complex component	41417103	41483563
ENSG00000175048	159.611	93.4578	95.5138	114.023	-0.768897	0.293854	-2.6166	0.00888107	0.132193	Not Sig	ZDHHC14	79683	zinc finger DHHC-type palmitoyltransferase 14	157381189	157673938
ENSG00000227165	4.84297	23.512	9.79007	13.1086	2.2721	0.868652	2.61566	0.00890557	0.132461	Not Sig	WDR11-AS1	283089	WDR11 antisense RNA 1	-120761811	-120851179
ENSG00000136014	21.8143	5.63876	10.3889	12.154	-1.95057	0.745864	-2.61519	0.00891787	0.132547	Not Sig	USP44	84101	ubiquitin specific peptidase 44	-95516559	-95548802
ENSG00000123453	122.582	19.5479	37.8634	56.8684	-2.64667	1.01226	-2.61461	0.00893296	0.132638	Not Sig	SARDH	1757	sarcosine dehydrogenase	-133663561	-133739955
ENSG00000226466	1.48981	6.11726	6.50885	4.86608	2.00701	0.767659	2.61445	0.00893702	0.132638	Not Sig	#N/A	#N/A	#N/A	#N/A	#N/A
ENSG00000138829	237.243	651.499	463.72	461.499	1.45758	0.557582	2.6141	0.00894632	0.13268	Not Sig	FBN2	2201	fibrillin 2	-128257908	-128538245
ENSG00000240954	9.72472	0.786235	2.07762	3.91976	-3.64965	1.39635	-2.61371	0.00895647	0.132727	Not Sig	RPL4P1	650808	ribosomal protein L4 pseudogene 1	#N/A	#N/A
ENSG00000204516	848.691	1156.56	865.605	962.366	0.446498	0.170872	2.61306	0.00897366	0.132727	Not Sig	MICB	4277	MHC class I polypeptide-related sequence B	2830712	2843674
ENSG00000248697	23.7077	39.9562	32.8278	32.5868	0.7483	0.286371	2.61304	0.00897397	0.132727	Not Sig	TOX4P1	285412	TOX high mobility group box family member 4 pseudogene 1	#N/A	#N/A
ENSG00000136827	1590.43	2124.58	1779.26	1843.47	0.417434	0.159761	2.61286	0.00897874	0.132727	Not Sig	TOR1A	1861	torsin family 1 member A	-129812941	-129824136
ENSG00000005893	6951.7	10067	8772.71	8679.4	0.534173	0.20445	2.61274	0.00898204	0.132727	Not Sig	LAMP2	3920	lysosomal associated membrane protein 2	-120426147	-120469296
ENSG00000148175	3408.31	6526.46	5285.41	5156.65	0.937289	0.358796	2.61232	0.00899304	0.132745	Not Sig	STOM	2040	stomatin	-121338986	-121370250
ENSG00000140479	68.3379	202.314	225.565	170.259	1.56524	0.599203	2.6122	0.00899623	0.132745	Not Sig	PCSK6	5046	proprotein convertase subtilisin/kexin type 6	-101383723	-101489707
ENSG00000169507	5.42653	0	0.775337	1.89933	-4.79791	1.83681	-2.61209	0.00899899	#N/A	#N/A	SLC38A11	151258	solute carrier family 38 member 11	-164898198	-164955525
ENSG00000161912	210.938	119.195	119.657	146.88	-0.820528	0.314195	-2.61152	0.00901397	0.13291	Not Sig	ADCY10P1	221442	ADCY10 pseudogene 1	41101033	41140835
ENSG00000260943	0.809279	8.66107	2.18913	4.04035	3.38439	1.29607	2.61127	0.00902077	0.132915	Not Sig	#N/A	#N/A	#N/A	#N/A	#N/A
ENSG00000244119	24.3183	10.9071	17.5832	17.2671	-1.1485	0.439962	-2.61044	0.00904247	0.133138	Not Sig	#N/A	#N/A	#N/A	#N/A	#N/A
ENSG00000188227	93.0775	25.7906	34.471	49.0148	-1.8483	0.708548	-2.60857	0.0090922	0.133774	Not Sig	ZNF793	390927	zinc finger protein 793	37506938	37543333
ENSG00000249476	43.9125	23.0417	21.7228	28.8413	-0.921295	0.353237	-2.60815	0.0091033	0.133814	Not Sig	LOC285638	285638	uncharacterized LOC285638	-109237134	-109326369
ENSG00000281207	26.8814	14.225	20.6666	20.2765	-0.90173	0.345812	-2.60757	0.00911862	0.133814	Not Sig	SLFNL1-AS1	100507178	SLFNL1 antisense RNA 1	41014589	41043890
ENSG00000108175	14204.2	26275.9	27221.7	22985.4	0.887427	0.340329	2.60756	0.0091191	0.133814	Not Sig	ZMIZ1	57178	zinc finger MIZ-type containing 1	79068965	79316518
ENSG00000129347	1517.69	1112.94	1332.82	1311.32	-0.447259	0.171529	-2.60748	0.00912112	0.133814	Not Sig	KRI1	65095	KRI1 homolog	-10553084	-10566010
ENSG00000079337	23.7288	61.9257	89.3717	60.0727	1.38447	0.531358	2.60552	0.00917339	0.134484	Not Sig	RAPGEF3	10411	Rap guanine nucleotide exchange factor 3	-47734669	-47758461
ENSG00000130340	2307.7	4170.99	3041.55	3216.7	0.853851	0.327783	2.60493	0.00918929	0.134487	Not Sig	SNX9	51429	sorting nexin 9	157823245	157945077
ENSG00000251819	10.4991	2.65978	5.1273	5.87522	-2.00661	0.770393	-2.60465	0.00919679	0.134487	Not Sig	RNU6-322P	107105253	RNA, U6 small nuclear 322, pseudogene	#N/A	#N/A
ENSG00000274114	30.4399	4.11827	8.63966	13.5973	-2.87719	1.10468	-2.60456	0.00919933	0.134487	Not Sig	#N/A	#N/A	#N/A	#N/A	#N/A
ENSG00000279377	40.1493	5.4666	5.08811	15.7389	-2.8681	1.1012	-2.60453	0.00919996	0.134487	Not Sig	#N/A	#N/A	#N/A	#N/A	#N/A
ENSG00000148400	8852.58	15247.1	16466	13755.4	0.78435	0.301292	2.60329	0.00923333	0.134878	Not Sig	NOTCH1	4851	notch receptor 1	-136494432	-136546048
ENSG00000165178	791.213	1576.43	1059.23	1159.85	0.994381	0.382054	2.60273	0.00924861	0.135004	Not Sig	NCF1C	654817	neutrophil cytosolic factor 1C pseudogene	-75156577	-75171998
ENSG00000255455	199.511	132.787	168.77	165.398	-0.586574	0.225526	-2.60092	0.00929755	0.135502	Not Sig	#N/A	#N/A	#N/A	#N/A	#N/A
ENSG00000163703	842.736	511.968	509.495	610.333	-0.718763	0.276367	-2.60076	0.00930185	0.135502	Not Sig	CRELD1	78987	cysteine rich with EGF like domains 1	9933833	9945406
ENSG00000120832	193.764	94.2173	99.159	125.811	-1.03759	0.398982	-2.6006	0.00930611	0.135502	Not Sig	MTERF2	80298	mitochondrial transcription termination factor 2	-106977290	-106987166
ENSG00000107262	1778.26	2329.58	3687.47	2026.87	0.389317	0.149717	2.60035	0.00931277	0.135502	Not Sig	BAG1	573	BAG cochaperone 1	-33252470	-33264708
ENSG00000051523	16614.5	21704.9	18975.6	19222.5	0.385565	0.14828	2.60024	0.0093159	0.135502	Not Sig	CYBA	1535	cytochrome b-245 alpha chain	-88643288	-88651053
ENSG00000227757	1.81981	5.91428	5.81903	4.6526	1.68694	0.648987	2.59935	0.00934014	0.135702	Not Sig	#N/A	#N/A	#N/A	#N/A	#N/A
ENSG00000135318	77.782	18.9334	33.8014	41.7918	-2.04066	0.785096	-2.59924	0.00934294	0.135702	Not Sig	NT5E	4907	5'-nucleotidase ecto	85449583	85495791
ENSG00000284686	0.140132	2.61641	3.21004	2.0813	3.57669	1.37612	2.59912	0.00934637	#N/A	#N/A	#N/A	#N/A	#N/A	#N/A	#N/A
ENSG00000164823	932.416	1365.03	1150.5	1160.16	0.549672	0.211514	2.59875	0.00935641	0.135801	Not Sig	OSGIN2	734	oxidative stress induced growth inhibitor family member 2	89901867	89927867
ENSG00000137563	105.343	260.46	128.952	167.897	1.30693	0.503192	2.59729	0.00939632	0.136283	Not Sig	GGH	8836	gamma-glutamyl hydrolase	-63015079	-63038806
ENSG00000277767	19.1197	6.97658	11.881	12.3361	-1.4561	0.560785	-2.59655	0.0094166	0.136481	Not Sig	#N/A	#N/A	#N/A	#N/A	#N/A
ENSG00000086300	2394.71	4623.04	2596.12	3245.12	0.948916	0.365498	2.59622	0.00942546	0.136512	Not Sig	SNX10	29887	sorting nexin 10	26291861	26374382
ENSG00000169992	143.081	42.2888	48.8872	74.8359	-1.75706	0.676957	-2.59553	0.00944452	0.136691	Not Sig	NLGN2	57555	neuroligin 2	7407844	7419860
ENSG00000160602	251.663	185.749	189.903	206.977	-0.437901	0.168735	-2.5952	0.00945359	0.136725	Not Sig	NEK8	284086	NIMA related kinase 8	28728787	28743455
ENSG00000245317	22.3261	8.95891	12.7824	14.3073	-1.2994	0.501036	-2.59343	0.00950228	0.1373	Not Sig	LOC100996419	100996419	uncharacterized LOC100996419	179859002	179861282
ENSG00000130758	665.041	447.015	474.041	521.882	-0.573871	0.221293	-2.59327	0.00950682	0.1373	Not Sig	MAP3K10	4294	mitogen-activated protein kinase kinase kinase 10	40191425	40215575
ENSG00000164344	17.3727	3.50816	3.72272	7.74262	-2.3026	0.888088	-2.59276	0.00952098	0.137325	Not Sig	KLKB1	3818	kallikrein B1	186227506	186258471
ENSG00000120129	2107.28	7976.92	7680.54	6112.3	1.92044	0.740705	2.59272	0.00952208	0.137325	Not Sig	DUSP1	1843	dual specificity phosphatase 1	-172768095	-172771195
ENSG00000099625	9.79744	31.8908	14.4527	19.1595	1.69891	0.655323	2.59248	0.0095287	0.137325	Not Sig	CBARP	255057	CACN subunit beta associated regulatory protein	-1228286	-1238005
ENSG00000184678	223.854	496.582	341.679	360.548	1.14934	0.443627	2.59078	0.00957589	0.137908	Not Sig	H2BC21	8349	H2B clustered histone 21	-149884459	-149886682
ENSG00000176871	3243.53	4570.71	3833.87	3914.66	0.494744	0.191019	2.59003	0.00959682	0.138112	Not Sig	WSB2	55884	WD repeat and SOCS box containing 2	-118032690	-118061179
ENSG00000182324	37.8256	15.9774	16.4332	22.6914	-1.24039	0.479065	-2.58919	0.00962026	0.138336	Not Sig	KCNJ14	3770	potassium inwardly rectifying channel subfamily J member 14	48455573	48466980
ENSG00000112195	57.3776	180.998	111.414	119.558	1.6579	0.640426	2.58875	0.00963248	0.138336	Not Sig	TREML2	79865	triggering receptor expressed on myeloid cells like 2	-41189748	-41201149
ENSG00000258602	2.11485	30.9125	6.55019	13.7464	3.86764	1.49402	2.58874	0.00963277	0.138336	Not Sig	LINC01629	105370578	long intergenic non-protein coding RNA 1629	76959637	76965802
ENSG00000282961	3.52426	0.719601	1.20122	1.72957	-2.24343	0.866987	-2.58762	0.00966424	#N/A	#N/A	PRNCR1	101867536	prostate cancer associated non-coding RNA 1	127079873	127092595
ENSG00000087903	733.155	1468.72	1185.76	1149.01	1.00236	0.387521	2.58659	0.00969312	0.139105	Not Sig	RFX2	5990	regulatory factor X2	-5993163	-6110500
ENSG00000122733	5.79535	23.9416	16.6765	15.9549	2.04885	0.792212	2.58624	0.00970288	0.139147	Not Sig	PHF24	23349	PHD finger protein 24	34958284	34982544
ENSG00000065978	18111.2	24360	21649.7	21536.8	0.427612	0.165391	2.58547	0.00972471	0.139362	Not Sig	YBX1	4904	Y-box binding protein 1	42682417	42703805
ENSG00000247950	24.4443	12.4521	16.3476	17.4132	-0.960221	0.371487	-2.5848	0.00974342	0.139533	Not Sig	SEC24B-AS1	100533182	SEC24B antisense RNA 1	-109429962	-109433817
ENSG00000211817	16.7302	2.71261	7.03332	8.43014	-2.64445	1.02338	-2.58403	0.00976541	0.139749	Not Sig	TRAV38-2DV8	28643	T cell receptor alpha variable 38-2/delta variable 8	#N/A	#N/A
ENSG00000152582	147.336	53.085	51.4947	80.8037	-1.46992	0.569172	-2.58256	0.00980711	0.140122	Not Sig	SPEF2	79925	sperm flagellar 2	35617862	35671576
ENSG00000238098	6.53831	1.43286	2.6503	3.3906	-2.15513	0.834544	-2.58241	0.00981144	0.140122	Not Sig	ABCA17P	650655	ATP binding cassette subfamily A member 17, pseudogene	2340921	2426699
ENSG00000165637	1011.53	1265.11	1122.62	1139.17	0.322265	0.124794	2.58238	0.00981204	0.140122	Not Sig	VDAC2	7417	voltage dependent anion channel 2	75210153	75231448
ENSG00000203799	6.28896	31.8224	36.2507	25.7123	2.3403	0.906766	2.58093	0.00985355	0.140616	Not Sig	CCDC162P	221262	coiled-coil domain containing 162, pseudogene	109165830	109354948
ENSG00000089195	752.315	1162.42	969.898	972.006	0.627309	0.243093	2.58053	0.00986492	0.140616	Not Sig	TRMT6	51605	tRNA methyltransferase 6	-5937832	-5950558
ENSG00000176842	1.95304	8.34024	5.30777	5.36272	2.07769	0.805166	2.58045	0.0098673	0.140616	Not Sig	IRX5	10265	iroquois homeobox 5	54930864	54934483
ENSG00000102837	214.473	6747.45	2981.13	1459.96	2.23018	0.864365	2.58014	0.00987597	0.140641	Not Sig	OLFM4	10562	olfactomedin 4	53028812	53052053
ENSG00000101670	10.8083	2.20334	2.3473	4.83521	-2.28051	0.884064	-2.57958	0.00989215	0.14072	Not Sig	LIPG	9388	lipase G, endothelial type	49562056	49599184
ENSG00000163399	17121.6	26153.4	18647.2	20816.7	0.611157	0.23694	2.57938	0.00989785	0.14072	Not Sig	ATP1A1	476	ATPase Na+/K+ transporting subunit alpha 1	116383369	116404776
ENSG00000104852	11029.2	8123.66	9138.06	9350.37	-0.441165	0.171045	-2.57923	0.00990217	0.14072	Not Sig	SNRNP70	6625	small nuclear ribonucleoprotein U1 subunit 70	49085450	49108604
ENSG00000100100	4236.85	1293.11	2148.78	2475.72	-1.71213	0.663996	-2.57852	0.00992236	0.14086	Not Sig	PIK3IP1	113791	phosphoinositide-3-kinase interacting protein 1	-31281592	-31292534
ENSG00000266338	294.288	90.314	160.271	175.991	-1.70397	0.660862	-2.5784	0.00992581	0.14086	Not Sig	NBPF15	284565	NBPF member 15	-144421389	-144461669
ENSG00000037042	145.324	75.5326	100.432	105.185	-0.943719	0.366093	-2.57781	0.00994281	0.140904	Not Sig	TUBG2	27175	tubulin gamma 2	42659283	42667006
ENSG00000099977	401.654	518.346	412.775	446.389	0.367685	0.142639	2.57774	0.00994489	0.140904	Not Sig	DDT	1652	D-dopachrome tautomerase	-23971370	-23974441
ENSG00000167283	2803.87	3526.98	3264.02	3218.01	0.330923	0.128397	2.57735	0.00995625	0.140904	Not Sig	ATP5MG	10632	ATP synthase membrane subunit g	118401388	118409847
ENSG00000133246	1731.92	4184.24	3733.07	3290.63	1.27267	0.49383	2.57713	0.00996243	0.140904	Not Sig	PRAM1	84106	PML-RARA regulated adaptor molecule 1	-8490055	-8502640
ENSG00000162825	35.0022	17.7014	22.1608	24.4524	-0.977233	0.379222	-2.57694	0.00996779	0.140904	Not Sig	NBPF20	100288142	NBPF member 20	-145289899	-145405778
ENSG00000062716	4664.98	7115.85	5784.15	5914.49	0.609116	0.23638	2.57685	0.00997041	0.140904	Not Sig	VMP1	81671	vacuole membrane protein 1	59707653	59842255
ENSG00000067798	0.277172	3.73794	7.03832	3.85484	3.62482	1.40698	2.57631	0.00998596	0.141027	Not Sig	NAV3	89795	neuron navigator 3	77830893	78213010
ENSG00000082512	1260.18	546.367	582.261	773.074	-1.20556	0.468197	-2.5749	0.010027	0.141385	Not Sig	TRAF5	7188	TNF receptor associated factor 5	211326832	211374944
ENSG00000169313	2.32526	21.1653	9.8295	11.5458	3.17689	1.23381	2.57487	0.0100279	0.141385	Not Sig	P2RY12	64805	purinergic receptor P2Y12	-151336842	-151384753
ENSG00000154511	310.342	145.746	151.233	197.045	-1.09015	0.423405	-2.57472	0.0100321	0.141385	Not Sig	DIPK1A	388650	divergent protein kinase domain 1A	-92842159	-92961522
ENSG00000198707	480.629	326.008	368.745	387.352	-0.559228	0.217295	-2.57359	0.010065	0.141751	Not Sig	CEP290	80184	centrosomal protein 290	-88049015	-88142088
ENSG00000185340	965.21	1606.97	1464.41	1364.55	0.735326	0.285847	2.57244	0.0100983	0.142072	Not Sig	GAS2L1	10634	growth arrest specific 2 like 1	29307022	29312787
ENSG00000274561	50.034	24.6024	33.994	35.5189	-1.0247	0.398366	-2.57225	0.0101041	0.142072	Not Sig	#N/A	#N/A	#N/A	#N/A	#N/A
ENSG00000273341	36.2943	71.5772	43.7769	51.2622	0.976401	0.379614	2.57209	0.0101087	0.142072	Not Sig	#N/A	#N/A	#N/A	#N/A	#N/A
ENSG00000108786	27.9332	16.2467	16.9994	20.0161	-0.763846	0.297011	-2.57177	0.0101179	0.142085	Not Sig	HSD17B1	3292	hydroxysteroid 17-beta dehydrogenase 1	42552922	42555214
ENSG00000149428	11410.8	7586.98	7570.27	8728.29	-0.58879	0.228989	-2.57126	0.010133	0.142085	Not Sig	HYOU1	10525	hypoxia up-regulated 1	-65786	-78804
ENSG00000162972	215.492	280.539	231.914	244.006	0.377993	0.147013	2.57115	0.010136	0.142085	Not Sig	MAIP1	79568	matrix AAA peptidase interacting protein 1	199955316	199964117
ENSG00000185245	16.5034	61.2972	46.9505	42.8377	1.89095	0.735461	2.5711	0.0101375	0.142085	Not Sig	GP1BA	2811	glycoprotein Ib platelet subunit alpha	4932276	4935023
ENSG00000205542	46182.2	63346.2	53584	54780.2	0.455915	0.177362	2.57053	0.0101542	0.14213	Not Sig	TMSB4X	7114	thymosin beta 4 X-linked	12975109	12977220
ENSG00000115216	4002.29	5257.26	4619.7	4657.62	0.393295	0.153002	2.57052	0.0101546	0.14213	Not Sig	NRBP1	29959	nuclear receptor binding protein 1	27428630	27442257
ENSG00000229453	0.140112	2.67561	3.08542	2.05839	3.63256	1.41323	2.5704	0.0101583	#N/A	#N/A	SPINK8	646424	serine peptidase inhibitor Kazal type 8 (putative)	-48306843	-48328341
ENSG00000259416	7.91814	0.431216	2.01533	3.23173	-4.12554	1.60522	-2.57007	0.0101677	0.142176	Not Sig	#N/A	#N/A	#N/A	#N/A	#N/A
ENSG00000143375	43.5064	15.8455	12.0113	22.8018	-1.4532	0.565464	-2.56993	0.0101719	0.142176	Not Sig	CGN	57530	cingulin	151511386	151538691
ENSG00000229334	0.393984	4.52587	2.62615	2.6214	3.42591	1.33354	2.56903	0.0101982	0.14241	Not Sig	#N/A	#N/A	#N/A	#N/A	#N/A
ENSG00000163866	1276.93	1737.62	1562.61	1538.16	0.44407	0.172865	2.56889	0.0102025	0.14241	Not Sig	SMIM12	113444	small integral membrane protein 12	-34850361	-34859749
ENSG00000147454	1573.28	4102.43	15462.7	2210.58	0.705345	0.274619	2.56845	0.0102154	0.142445	Not Sig	SLC25A37	51312	solute carrier family 25 member 37	23528955	23575463
ENSG00000163518	9.92732	1.11002	1.35988	3.84266	-3.12215	1.21564	-2.56833	0.010219	0.142445	Not Sig	FCRL4	83417	Fc receptor like 4	-157573747	-157598085
ENSG00000100603	2239.95	2969.57	2644.8	2637.02	0.406461	0.158325	2.56726	0.0102507	0.142719	Not Sig	SNW1	22938	SNW domain containing 1	-77717600	-77761156
ENSG00000241769	114.439	70.3134	95.1622	92.2482	-0.70214	0.273505	-2.56719	0.0102527	0.142719	Not Sig	LINC00893	100131434	long intergenic non-protein coding RNA 893	-149527590	-149539752
ENSG00000188375	558.077	905.743	725.745	738.444	0.698236	0.272114	2.56597	0.0102887	0.143062	Not Sig	H3-5	440093	H3.5 histone	-31791184	-31792298
ENSG00000225774	165.991	258.818	267.558	234.029	0.640595	0.249659	2.56588	0.0102913	0.143062	Not Sig	#N/A	#N/A	#N/A	#N/A	#N/A
ENSG00000054179	0.846926	4.74217	6.17988	4.0768	2.46831	0.962121	2.56548	0.0103032	0.14307	Not Sig	ENTPD2	954	ectonucleoside triphosphate diphosphohydrolase 2	-137048106	-137054061
ENSG00000126003	1028.67	1708.91	1315.84	1367.27	0.731977	0.285328	2.56539	0.0103059	0.14307	Not Sig	PLAGL2	5326	PLAG1 like zinc finger 2	-32192503	-32207743
ENSG00000205710	24.8879	106.752	57.3962	64.9182	2.09785	0.817841	2.56511	0.0103144	0.14309	Not Sig	C17orf107	100130311	chromosome 17 open reading frame 107	4899535	4902934
ENSG00000086717	2.82443	16.697	14.0231	11.5994	2.55612	0.996874	2.56414	0.0103432	0.143365	Not Sig	PPEF1	5475	protein phosphatase with EF-hand domain 1	18690925	18827916
ENSG00000187862	52.8836	14.3232	20.3409	27.9975	-1.88969	0.737018	-2.56397	0.0103482	0.143365	Not Sig	TTC24	164118	tetratricopeptide repeat domain 24	156579722	156587719
ENSG00000273174	15.0882	52.8114	48.3351	39.9277	1.80557	0.704578	2.56262	0.0103885	0.143771	Not Sig	#N/A	#N/A	#N/A	#N/A	#N/A
ENSG00000196381	14.5299	2.66026	5.79603	7.31869	-2.44343	0.953528	-2.56252	0.0103916	0.143771	Not Sig	ZNF781	163115	zinc finger protein 781	-37667750	-37692315
ENSG00000132716	2324.35	1720.21	2014.34	2004.4	-0.434115	0.169477	-2.5615	0.0104221	0.144025	Not Sig	DCAF8	50717	DDB1 and CUL4 associated factor 8	-160215719	-160262549
ENSG00000175928	24.9538	123.564	142.533	100.62	2.3086	0.901292	2.56143	0.0104241	0.144025	Not Sig	LRRN1	57633	leucine rich repeat neuronal 1	3799430	3849834
ENSG00000143248	10.484	3.00265	8.32067	7.10836	-1.78347	0.696507	-2.56058	0.0104496	0.14421	Not Sig	RGS5	8490	regulator of G protein signaling 5	-163142298	-163321791
ENSG00000160460	14.8584	43.007	43.6841	34.7994	1.53178	0.598271	2.56035	0.0104567	0.14421	Not Sig	SPTBN4	57731	spectrin beta, non-erythrocytic 4	40467000	40576464
ENSG00000182463	220.988	27.1247	92.8274	108.28	-3.02537	1.18166	-2.56028	0.0104587	0.14421	Not Sig	TSHZ2	128553	teashirt zinc finger homeobox 2	53185282	53495330
ENSG00000266910	9.00173	2.23306	2.83651	4.47487	-2.01406	0.786937	-2.55937	0.0104862	0.144492	Not Sig	#N/A	#N/A	#N/A	#N/A	#N/A
ENSG00000135469	205.661	110.927	138.006	148.825	-0.889659	0.347701	-2.55869	0.0105068	0.144678	Not Sig	COQ10A	93058	coenzyme Q10A	56267325	56270966
ENSG00000187446	2559.33	4098.3	3706.73	3499.56	0.679233	0.265487	2.55844	0.0105143	0.144684	Not Sig	CHP1	11261	calcineurin like EF-hand protein 1	41231267	41281885
ENSG00000005249	235.243	745.026	567.824	530.071	1.66317	0.650276	2.55764	0.0105384	0.144855	Not Sig	PRKAR2B	5577	protein kinase cAMP-dependent type II regulatory subunit beta	107044704	107161811
ENSG00000188290	15.3344	80.7467	36.8711	45.7666	2.39463	0.936471	2.55707	0.0105557	0.144855	Not Sig	HES4	57801	hes family bHLH transcription factor 4	-998963	-1000097
ENSG00000229689	12.0768	3.89687	5.54264	6.92688	-1.61157	0.630244	-2.55706	0.0105561	0.144855	Not Sig	#N/A	#N/A	#N/A	#N/A	#N/A
ENSG00000169946	8.70473	2.62446	1.76597	4.14807	-1.78183	0.696846	-2.55699	0.0105582	0.144855	Not Sig	ZFPM2	23414	zinc finger protein, FOG family member 2	105318437	105804539
ENSG00000187609	285.584	184.409	214.918	225.44	-0.629106	0.246064	-2.55668	0.0105677	0.144855	Not Sig	EXD3	54932	exonuclease 3'-5' domain containing 3	-137366144	-137423162
ENSG00000196597	179.305	129.622	145.627	150.128	-0.465023	0.18189	-2.55662	0.0105694	0.144855	Not Sig	ZNF782	158431	zinc finger protein 782	-96816270	-96854514
ENSG00000182873	10.3782	3.36261	8.24663	7.1767	-1.64096	0.64194	-2.55625	0.0105806	0.144912	Not Sig	PRKCZ-AS1	100506504	PRKCZ antisense RNA 1	-2181793	-2183875
ENSG00000184164	2011.13	1250.64	1282.31	1489.87	-0.68519	0.268098	-2.55575	0.010596	0.144964	Not Sig	CRELD2	79174	cysteine rich with EGF like domains 2	49918633	49927537
ENSG00000153896	81.6574	36.7989	42.6087	52.2899	-1.14578	0.448338	-2.55561	0.0106002	0.144964	Not Sig	ZNF599	148103	zinc finger protein 599	-34758072	-34773215
ENSG00000164530	40.4902	6.0552	21.8313	21.9073	-2.74245	1.07319	-2.55543	0.0106057	0.144964	Not Sig	PI16	221476	peptidase inhibitor 16	36948262	36964837
ENSG00000165678	5059.67	6859.61	6040.56	6032.96	0.438997	0.171853	2.55449	0.0106342	0.145126	Not Sig	GHITM	27069	growth hormone inducible transmembrane protein	84139508	84153568
ENSG00000163661	358.069	853.535	689.802	647.588	1.25315	0.490588	2.55438	0.0106376	0.145126	Not Sig	PTX3	5806	pentraxin 3	157436849	157443632
ENSG00000184574	649.247	348.197	389.948	453.125	-0.898675	0.351823	-2.55434	0.0106389	0.145126	Not Sig	LPAR5	57121	lysophosphatidic acid receptor 5	-6618834	-6631649
ENSG00000234444	854.382	685.227	653.045	724.71	-0.317964	0.124502	-2.55388	0.0106531	0.145145	Not Sig	ZNF736	728927	zinc finger protein 736	64313872	64337362
ENSG00000115520	715.451	1090.08	880.53	904.348	0.60704	0.237698	2.55383	0.0106545	0.145145	Not Sig	COQ10B	80219	coenzyme Q10B	197453763	197475309
ENSG00000226752	1327.04	617.02	460.548	775.261	-1.10484	0.432901	-2.55219	0.0107049	0.145734	Not Sig	CUTALP	253039	cutA divalent cation tolerance like, pseudogene	120846681	120854373
ENSG00000255856	2.70191	0	1.26105	1.25194	-3.78862	1.48465	-2.55186	0.0107148	#N/A	#N/A	#N/A	#N/A	#N/A	#N/A	#N/A
ENSG00000234996	0.417304	3.91654	2.83441	2.48802	3.21713	1.26074	2.55178	0.0107176	#N/A	#N/A	ACTG1P25	148709	actin gamma 1 pseudogene 25	202861753	202875241
ENSG00000180437	0.137041	1.9395	7.55094	1.00828	3.15708	1.23728	2.55164	0.0107218	#N/A	#N/A	OR6K4P	128370	olfactory receptor family 6 subfamily K member 4 pseudogene	#N/A	#N/A
ENSG00000249853	0.280263	5.84797	4.37597	3.66246	4.2697	1.67337	2.55156	0.0107241	0.145898	Not Sig	HS3ST5	222537	heparan sulfate-glucosamine 3-sulfotransferase 5	-114055585	-114062877
ENSG00000232504	12.7105	26.8327	15.7275	18.7092	1.06951	0.419239	2.55109	0.0107387	0.145986	Not Sig	#N/A	#N/A	#N/A	#N/A	#N/A
ENSG00000231007	1.72312	10.6726	8.74059	7.31155	2.64631	1.03743	2.55084	0.0107463	0.145986	Not Sig	CDC20P1	157956	cell division cycle 20 pseudogene 1	#N/A	#N/A
ENSG00000246582	71.2705	40.6184	71.1994	60.5174	-0.809193	0.317249	-2.55066	0.010752	0.145986	Not Sig	LOC389641	389641	uncharacterized LOC389641	23225220	23230926
ENSG00000260135	61.1902	276.482	191.977	182.318	2.17613	0.853288	2.55029	0.0107633	0.146028	Not Sig	#N/A	#N/A	#N/A	#N/A	#N/A
ENSG00000231327	1.23869	5.16543	3.75347	3.49322	2.03189	0.796789	2.55009	0.0107695	0.146028	Not Sig	LINC01816	100133985	long intergenic non-protein coding RNA 1816	-70124035	-70125316
ENSG00000198169	374.976	217.189	239.408	272.302	-0.787145	0.308774	-2.54926	0.0107953	0.146213	Not Sig	ZNF251	90987	zinc finger protein 251	-144720908	-144755531
ENSG00000104969	2158.68	2935.72	2445	2530.86	0.443422	0.173946	2.54919	0.0107974	0.146213	Not Sig	SGTA	6449	small glutamine rich tetratricopeptide repeat co-chaperone alpha	-2754714	-2783273
ENSG00000104450	99.8932	265.817	158.678	178.541	1.41202	0.554092	2.54834	0.0108237	0.146471	Not Sig	SPAG1	6674	sperm associated antigen 1	100158586	100241904
ENSG00000279059	105.458	46.5412	58.8769	68.5338	-1.17596	0.461631	-2.54739	0.0108531	0.146752	Not Sig	#N/A	#N/A	#N/A	#N/A	#N/A
ENSG00000197019	1054.18	1799.87	1328.63	1411.23	0.771555	0.302902	2.54721	0.0108588	0.146752	Not Sig	SERTAD1	29950	SERTA domain containing 1	-40421589	-40425992
ENSG00000110987	156.102	90.6382	106.023	115.662	-0.785532	0.308461	-2.54662	0.0108772	0.146904	Not Sig	BCL7A	605	BAF chromatin remodeling complex subunit BCL7A	122021883	122062044
ENSG00000280071	37.8389	19.8482	34.636	30.4211	-0.934173	0.367001	-2.54543	0.0109145	0.147086	Not Sig	GATD3B	102724023	glutamine amidotransferase class 1 domain containing 3B	-5116340	-5128369
ENSG00000131355	74.2928	289.981	264.993	216.529	1.96505	0.772026	2.54531	0.010918	0.147086	Not Sig	ADGRE3	84658	adhesion G protein-coupled receptor E3	-14619116	-14674844
ENSG00000118922	1128.47	332.691	422.166	602.74	-1.76191	0.692266	-2.54513	0.0109238	0.147086	Not Sig	KLF12	11278	Kruppel like factor 12	-73686090	-74133929
ENSG00000259674	4.60929	0.710715	4.36503	3.1593	-2.64841	1.04059	-2.54511	0.0109242	0.147086	Not Sig	#N/A	#N/A	#N/A	#N/A	#N/A
ENSG00000261253	2.79493	16.5225	7.48603	9.24146	2.55663	1.00456	2.54503	0.0109268	0.147086	Not Sig	#N/A	#N/A	#N/A	#N/A	#N/A
ENSG00000163083	0.137041	2.53788	2.58857	1.83537	3.5568	1.39763	2.54488	0.0109316	#N/A	#N/A	INHBB	3625	inhibin subunit beta B	120346135	120351803
ENSG00000138785	442.112	538.614	483.563	490.395	0.283921	0.111578	2.54459	0.0109406	0.147091	Not Sig	INTS12	57117	integrator complex subunit 12	-105682627	-105708724
ENSG00000070087	70.0057	17.1767	22.9385	35.042	-2.0267	0.796485	-2.54456	0.0109415	0.147091	Not Sig	PFN2	5217	profilin 2	-149964904	-149970895
ENSG00000175182	619.508	1052.8	921.799	876.961	0.764758	0.300654	2.54365	0.0109702	0.147357	Not Sig	FAM131A	131408	family with sequence similarity 131 member A	184335928	184346275
ENSG00000143869	15.8742	1.34582	3.24844	6.37026	-3.55747	1.39867	-2.54347	0.0109757	0.147357	Not Sig	GDF7	151449	growth differentiation factor 7	20667143	20679241
ENSG00000229951	6.73933	0.967554	1.68322	2.94957	-2.7504	1.08147	-2.5432	0.0109842	0.147373	Not Sig	FLJ31356	403150	uncharacterized protein FLJ31356	-28384408	-28394672
ENSG00000261671	2.88972	0.451335	2.30384	1.83123	-2.66552	1.04828	-2.54275	0.0109983	#N/A	#N/A	#N/A	#N/A	#N/A	#N/A	#N/A
ENSG00000150991	20684.3	28730.1	21698.3	23855.2	0.474001	0.186468	2.542	0.0110219	0.147619	Not Sig	UBC	7316	ubiquitin C	-124911645	-124914650
ENSG00000171700	2799.38	4796.07	4752.8	4181.92	0.776751	0.305587	2.54184	0.0110272	0.147619	Not Sig	RGS19	10287	regulator of G protein signaling 19	-64073180	-64079964
ENSG00000269609	477.517	235.587	333.641	342.485	-1.01851	0.400718	-2.54171	0.0110313	0.147619	Not Sig	C10orf95-AS1	100505761	C10orf95 antisense RNA 1	102449816	102456293
ENSG00000119771	23.6675	4.17262	22.5667	16.459	-2.51721	0.990453	-2.54147	0.0110386	0.147619	Not Sig	KLHL29	114818	kelch like family member 29	23385178	23708606
ENSG00000137103	147.166	46.3098	60.8068	81.6405	-1.66559	0.655365	-2.54147	0.0110387	0.147619	Not Sig	TMEM8B	51754	transmembrane protein 8B	35829224	35847235
ENSG00000156026	485.422	893.02	748.828	720.274	0.879859	0.346253	2.54109	0.0110509	0.147685	Not Sig	MCU	90550	mitochondrial calcium uniporter	72692130	72887694
ENSG00000221184	14.4266	6.81919	11.1208	10.607	-1.0683	0.420474	-2.54072	0.0110625	0.147744	Not Sig	#N/A	#N/A	#N/A	#N/A	#N/A
ENSG00000100281	845.433	1050.95	930.356	947.086	0.313452	0.123419	2.53974	0.0110933	0.148037	Not Sig	HMGXB4	10042	HMG-box containing 4	35257492	35295807
ENSG00000221890	208.875	43.5958	82.4933	106.794	-2.25966	0.889827	-2.53944	0.011103	0.148037	Not Sig	NPTXR	23467	neuronal pentraxin receptor	-38818451	-38844028
ENSG00000173930	210.676	507.662	393.202	378.505	1.2692	0.499815	2.53934	0.0111062	0.148037	Not Sig	SLCO4C1	353189	solute carrier organic anion transporter family member 4C1	-102233985	-102296284
ENSG00000143771	549.809	763.545	618.322	648.596	0.473293	0.186415	2.53892	0.0111194	0.14805	Not Sig	CNIH4	29097	cornichon family AMPA receptor auxiliary protein 4	224356878	224379451
ENSG00000233461	32.1064	53.1595	41.8043	42.8693	0.729688	0.287422	2.53873	0.0111255	0.14805	Not Sig	#N/A	#N/A	#N/A	#N/A	#N/A
ENSG00000137135	15.4295	54.1916	31.2231	34.524	1.81275	0.714094	2.53852	0.0111321	0.14805	Not Sig	ARHGEF39	84904	Rho guanine nucleotide exchange factor 39	-35659342	-35665195
ENSG00000127666	1447.65	2677.48	1865.53	2024.35	0.887008	0.349437	2.53839	0.0111362	0.14805	Not Sig	TICAM1	148022	toll like receptor adaptor molecule 1	-4815931	-4831712
ENSG00000078269	913.281	2159.96	1801	1660.32	1.24182	0.489281	2.53805	0.0111471	0.148098	Not Sig	SYNJ2	8871	synaptojanin 2	157981862	158099175
ENSG00000274536	643.707	1893.66	2448.09	1712.72	1.55683	0.613476	2.53772	0.0111579	0.148145	Not Sig	MIR223HG	115891964	MIR223 host gene	#N/A	#N/A
ENSG00000279827	35.5578	56.6325	41.251	44.9265	0.665834	0.262428	2.53721	0.0111741	0.148237	Not Sig	#N/A	#N/A	#N/A	#N/A	#N/A
ENSG00000168246	472.439	792.44	658.8	649.666	0.7456	0.293923	2.53672	0.0111897	0.148237	Not Sig	UBTD2	92181	ubiquitin domain containing 2	-172209645	-172283764
ENSG00000099246	2136.21	2779.46	2395.06	2451.94	0.379519	0.149611	2.53671	0.0111899	0.148237	Not Sig	RAB18	22931	RAB18, member RAS oncogene family	27504303	27542239
ENSG00000204161	592.953	1522.4	885.31	1020.58	1.36014	0.53621	2.53659	0.0111938	0.148237	Not Sig	TMEM273	170371	transmembrane protein 273	-49154735	-49188391
ENSG00000261218	7.86597	21.8431	20.4084	17.1478	1.48242	0.584498	2.53622	0.0112056	0.148296	Not Sig	#N/A	#N/A	#N/A	#N/A	#N/A
ENSG00000113522	105.796	70.2469	92.3318	88.6414	-0.587403	0.231655	-2.53568	0.0112228	0.148427	Not Sig	RAD50	10111	RAD50 double strand break repair protein	132556976	132646347
ENSG00000179604	284.901	537.302	461.899	435.191	0.915171	0.361025	2.53492	0.0112472	0.148567	Not Sig	CDC42EP4	23580	CDC42 effector protein 4	-73283623	-73312001
ENSG00000125835	2371.61	3333.06	2880.34	2886.17	0.490835	0.193643	2.53474	0.011253	0.148567	Not Sig	SNRPB	6628	small nuclear ribonucleoprotein polypeptides B and B1	-2461641	-2470789
ENSG00000177380	53.4097	18.5137	10.9719	26.3429	-1.51799	0.598889	-2.53467	0.0112552	0.148567	Not Sig	PPFIA3	8541	PTPRF interacting protein alpha 3	49119543	49151023
ENSG00000232070	0.140112	3.50985	1.18931	1.68674	4.00502	1.58017	2.53455	0.011259	#N/A	#N/A	TMEM253	643382	transmembrane protein 253	21098936	21103724
ENSG00000069345	2021.26	2585.68	2403.35	2352.54	0.354897	0.14005	2.53407	0.0112747	0.148728	Not Sig	DNAJA2	10294	DnaJ heat shock protein family (Hsp40) member A2	-46955361	-46973674
ENSG00000271967	8.2721	2.9943	4.04584	4.94568	-1.465	0.57821	-2.53368	0.0112873	0.148799	Not Sig	#N/A	#N/A	#N/A	#N/A	#N/A
ENSG00000214439	32.5934	20.8066	29.415	27.3556	-0.65593	0.259033	-2.53222	0.0113342	0.14932	Not Sig	#N/A	#N/A	#N/A	#N/A	#N/A
ENSG00000143067	419.297	917.37	585.23	651.699	1.12916	0.446016	2.53165	0.0113526	0.149466	Not Sig	ZNF697	90874	zinc finger protein 697	-119619376	-119648266
ENSG00000188092	79.3001	48.252	47.5545	57.3223	-0.715721	0.282819	-2.53067	0.0113844	0.149714	Not Sig	GPR89B	51463	G protein-coupled receptor 89B	147928373	147993592
ENSG00000246922	271.154	149.308	166.72	191.956	-0.859354	0.339618	-2.53036	0.0113947	0.149714	Not Sig	UBAP1L	390595	ubiquitin associated protein 1 like	-65092759	-65115200
ENSG00000267002	266.843	162.606	213.155	211.569	-0.713248	0.281888	-2.53026	0.0113979	0.149714	Not Sig	#N/A	#N/A	#N/A	#N/A	#N/A
ENSG00000080815	5961.21	9114.55	7888.43	7739.41	0.612509	0.242086	2.53013	0.0114019	0.149714	Not Sig	PSEN1	5663	presenilin 1	73136506	73223691
ENSG00000156831	448.102	590.015	576.976	542.877	0.396287	0.156646	2.52982	0.0114121	0.149714	Not Sig	NSMCE2	286053	NSE2 (MMS21) homolog, SMC5-SMC6 complex SUMO ligase	125091859	125367120
ENSG00000169155	803.479	1296.73	1061.75	1066.51	0.690281	0.27288	2.52961	0.0114188	0.149714	Not Sig	ZBTB43	23099	zinc finger and BTB domain containing 43	126805005	126838208
ENSG00000135404	22466.6	35693.6	28801.4	29313.2	0.667881	0.264054	2.52933	0.0114279	0.149714	Not Sig	CD63	967	CD63 molecule	-55725442	-55728977
ENSG00000143862	2431.45	3559.95	3200.3	3095.52	0.549908	0.217418	2.52927	0.0114302	0.149714	Not Sig	ARL8A	127829	ADP ribosylation factor like GTPase 8A	-202133403	-202144743
ENSG00000165821	55.1841	12.9327	19.4612	27.8931	-2.09037	0.826747	-2.52843	0.0114575	0.149977	Not Sig	SALL2	6297	spalt like transcription factor 2	-21521080	-21526346
ENSG00000143850	31.3661	15.7578	20.9557	22.2596	-0.989759	0.391521	-2.52798	0.011472	0.15007	Not Sig	PLEKHA6	22874	pleckstrin homology domain containing A6	-204218852	-204359929
ENSG00000211978	8.36042	0.882165	1.65653	3.39667	-3.23897	1.2815	-2.52749	0.0114882	0.150186	Not Sig	IGHV5-78	28387	immunoglobulin heavy variable 5-78 (pseudogene)	#N/A	#N/A
ENSG00000008300	176.742	97.1487	119.75	128.937	-0.864077	0.341996	-2.52657	0.0115183	0.150482	Not Sig	CELSR3	1951	cadherin EGF LAG seven-pass G-type receptor 3	-48636462	-48662886
ENSG00000268947	4.06868	0.298643	1.00354	1.67637	-3.56136	1.40988	-2.526	0.0115369	#N/A	#N/A	#N/A	#N/A	#N/A	#N/A	#N/A
ENSG00000231419	5.41007	0.160067	2.22544	2.45795	-4.38328	1.73575	-2.5253	0.01156	#N/A	#N/A	LINC00689	154822	long intergenic non-protein coding RNA 689	159008353	159026238
ENSG00000197520	21.5381	4.91022	2.85033	9.17762	-2.13566	0.845935	-2.52461	0.0115826	0.151227	Not Sig	FAM177B	400823	family with sequence similarity 177 member B	222737215	222750805
ENSG00000227917	6.31995	0.892739	1.19948	2.62826	-2.81874	1.11668	-2.52421	0.0115957	0.1513	Not Sig	#N/A	#N/A	#N/A	#N/A	#N/A
ENSG00000132881	73.1409	38.8917	45.2162	51.38	-0.912147	0.361437	-2.52367	0.0116138	0.151403	Not Sig	CPLANE2	79363	ciliogenesis and planar polarity effector 2	-16231691	-16237183
ENSG00000278546	3.6174	11.2698	9.85183	8.47778	1.63453	0.647717	2.52353	0.0116184	0.151403	Not Sig	#N/A	#N/A	#N/A	#N/A	#N/A
ENSG00000267904	79.1649	49.6444	57.0303	61.0856	-0.664371	0.26332	-2.52306	0.011634	0.151509	Not Sig	#N/A	#N/A	#N/A	#N/A	#N/A
ENSG00000109762	330.779	148.078	184.412	215.605	-1.16015	0.459954	-2.52231	0.0116587	0.151633	Not Sig	SNX25	83891	sorting nexin 25	185204236	185363971
ENSG00000115159	1577.27	2601.08	2127.92	2128.33	0.721694	0.286151	2.52208	0.0116664	0.151633	Not Sig	GPD2	2820	glycerol-3-phosphate dehydrogenase 2	156435551	156586403
ENSG00000272143	7.56645	2.55374	5.40264	5.05467	-1.57299	0.623742	-2.52186	0.0116737	0.151633	Not Sig	FGF14-AS2	283481	FGF14 antisense RNA 2	102394577	102395705
ENSG00000185669	273.078	594.459	455.096	449.268	1.12169	0.44483	2.52162	0.0116814	0.151633	Not Sig	SNAI3	333929	snail family transcriptional repressor 3	-88677687	-88686507
ENSG00000267475	25.6216	44.3105	47.6046	39.8567	0.800481	0.317474	2.52141	0.0116885	0.151633	Not Sig	#N/A	#N/A	#N/A	#N/A	#N/A
ENSG00000174705	302.642	852.269	691.602	631.147	1.49363	0.592387	2.52137	0.0116899	0.151633	Not Sig	SH3PXD2B	285590	SH3 and PX domains 2B	-172325180	-172454523
ENSG00000165501	297.184	398.904	333.539	345.51	0.424596	0.168422	2.52102	0.0117016	0.151633	Not Sig	LRR1	122769	leucine rich repeat protein 1	49598696	49614672
ENSG00000105339	1727.93	3460.93	3322.21	2892.48	1.00205	0.397484	2.52098	0.011703	0.151633	Not Sig	DENND3	22898	DENN domain containing 3	141128588	141195804
ENSG00000134815	1531.62	1981.71	1922.7	1826.03	0.371685	0.147472	2.52037	0.0117233	0.151729	Not Sig	DHX34	9704	DExH-box helicase 34	47349314	47382704
ENSG00000264578	4.15552	9.83984	8.62246	7.70846	1.24783	0.495121	2.52025	0.011727	0.151729	Not Sig	#N/A	#N/A	#N/A	#N/A	#N/A
ENSG00000270441	30.0434	11.7125	17.84	19.3564	-1.3488	0.535221	-2.52008	0.0117327	0.151729	Not Sig	#N/A	#N/A	#N/A	#N/A	#N/A
ENSG00000123268	839.614	1038.93	927.031	939.969	0.307211	0.121936	2.51944	0.0117541	0.15191	Not Sig	ATF1	466	activating transcription factor 1	50764100	50821162
ENSG00000100311	1241.78	2808.75	2011.64	2059.67	1.17748	0.467416	2.51913	0.0117645	0.151948	Not Sig	PDGFB	5155	platelet derived growth factor subunit B	-39223358	-39240909
ENSG00000277449	38.5627	68.6798	61.7827	57.2307	0.831344	0.330099	2.51847	0.0117866	0.152066	Not Sig	CEBPB-AS1	101927559	CEBPB antisense RNA 1	-50184602	-50192069
ENSG00000100427	132.869	427.019	283.971	288.707	1.68456	0.668898	2.51841	0.0117885	0.152066	Not Sig	MLC1	23209	modulator of VRAC current 1	-50059390	-50085426
ENSG00000184785	3.35167	13.6454	8.5643	8.77891	2.02768	0.805398	2.51762	0.0118152	0.152282	Not Sig	SMIM10	644538	small integral membrane protein 10	134990990	134992473
ENSG00000187535	182.815	114.958	141.472	144.595	-0.666644	0.264813	-2.51742	0.0118219	0.152282	Not Sig	IFT140	9742	intraflagellar transport 140	-1510426	-1612072
ENSG00000163453	329.521	577.065	630.419	521.476	0.808837	0.321318	2.51725	0.0118276	0.152282	Not Sig	IGFBP7	3490	insulin like growth factor binding protein 7	-57032237	-57110385
ENSG00000136754	4489.83	6014.33	5490.33	5373.58	0.421652	0.167528	2.5169	0.0118391	0.152334	Not Sig	ABI1	10006	abl interactor 1	-26746595	-26861087
ENSG00000092330	2520.61	3105.98	2841.42	2837.77	0.300923	0.119614	2.51578	0.0118768	0.152722	Not Sig	TINF2	26277	TERF1 interacting nuclear factor 2	-540622	-543601
ENSG00000263707	3.35608	0.277152	1.40453	1.59541	-3.28838	1.30776	-2.51453	0.0119193	#N/A	#N/A	#N/A	#N/A	#N/A	#N/A	#N/A
ENSG00000196689	155.596	105.025	117.924	124.711	-0.56123	0.22327	-2.51368	0.0119479	0.15354	Not Sig	TRPV1	7442	transient receptor potential cation channel subfamily V member 1	-3565445	-3609411
ENSG00000133063	55.3289	572.692	531.062	267.564	1.74886	0.695869	2.51321	0.0119638	0.153648	Not Sig	CHIT1	1118	chitinase 1	-203216078	-203229673
ENSG00000259078	16.2653	25.0721	20.4722	20.8201	0.605272	0.240858	2.51298	0.0119716	0.153651	Not Sig	#N/A	#N/A	#N/A	#N/A	#N/A
ENSG00000211804	45.5966	10.9468	3.29482	18.6635	-2.07146	0.824508	-2.51236	0.0119927	0.153783	Not Sig	TRDV1	28518	T cell receptor delta variable 1	#N/A	#N/A
ENSG00000230773	1.13022	4.48524	4.04456	2.19253	2.0053	0.798315	2.51192	0.0120077	#N/A	#N/A	#N/A	#N/A	#N/A	#N/A	#N/A
ENSG00000171680	77.1886	9.34849	19.6498	33.306	-3.04291	1.2114	-2.51189	0.0120086	0.153783	Not Sig	PLEKHG5	57449	pleckstrin homology and RhoGEF domain containing G5	-6466091	-6485954
ENSG00000108797	50.8695	15.6705	12.942	25.2752	-1.70727	0.679701	-2.5118	0.0120116	0.153783	Not Sig	CNTNAP1	8506	contactin associated protein 1	42682530	42699993
ENSG00000253230	13.6708	42.0249	83.6556	48.0894	1.62211	0.645868	2.51152	0.0120211	0.153783	Not Sig	MIR124-1HG	157627	MIR124-1 host gene	3445394	3448660
ENSG00000203757	1.42375	10.9862	34.1795	5.63991	2.95165	1.17531	2.51139	0.0120258	0.153783	Not Sig	OR6K3	391114	olfactory receptor family 6 subfamily K member 3	-158717167	-158718115
ENSG00000175054	1357.96	986.048	984.925	1097.23	-0.461197	0.183645	-2.51135	0.0120271	0.153783	Not Sig	ATR	545	ATR serine/threonine kinase	-142449234	-142578733
ENSG00000187559	10.299	1.87821	2.66136	4.67855	-2.43084	0.968368	-2.51025	0.0120647	0.153866	Not Sig	FOXD4L3	286380	forkhead box D4 like 3	68302866	68305084
ENSG00000131508	2531.28	3099.02	2865.16	2846.85	0.291526	0.116134	2.51025	0.0120647	0.153866	Not Sig	UBE2D2	7322	ubiquitin conjugating enzyme E2 D2	139561338	139628433
ENSG00000163009	1.88104	15.0294	14.7001	10.9696	3.00932	1.19893	2.51001	0.0120727	0.153866	Not Sig	#N/A	#N/A	#N/A	#N/A	#N/A
ENSG00000269906	4.92625	13.4174	11.698	10.2683	1.43319	0.571044	2.50977	0.012081	0.153866	Not Sig	#N/A	#N/A	#N/A	#N/A	#N/A
ENSG00000176463	3209.09	4577.03	4129.44	4009.99	0.512176	0.204074	2.50976	0.0120813	0.153866	Not Sig	SLCO3A1	28232	solute carrier organic anion transporter family member 3A1	91853707	92172435
ENSG00000132965	1118.75	2900.38	2109.88	2089.22	1.3744	0.547698	2.50941	0.0120932	0.153866	Not Sig	ALOX5AP	241	arachidonate 5-lipoxygenase activating protein	30735542	30764426
ENSG00000198756	373.38	164.715	217.844	245.91	-1.18018	0.470347	-2.50917	0.0121017	0.153866	Not Sig	COLGALT2	23127	collagen beta(1-O)galactosyltransferase 2	-183929661	-184037728
ENSG00000135898	150.343	47.3701	67.9047	85.4491	-1.66732	0.66454	-2.50898	0.0121082	0.153866	Not Sig	GPR55	9290	G protein-coupled receptor 55	-230907327	-230925242
ENSG00000218809	1.69506	10.4082	5.64684	6.1278	2.60846	1.03968	2.50891	0.0121104	0.153866	Not Sig	#N/A	#N/A	#N/A	#N/A	#N/A
ENSG00000169607	11.7288	140.592	65.3962	37.8384	1.47542	0.588092	2.50882	0.0121134	0.153866	Not Sig	CKAP2L	150468	cytoskeleton associated protein 2 like	-112736350	-112764609
ENSG00000279108	12.7826	4.44563	9.88009	8.84878	-1.52527	0.60808	-2.50833	0.0121302	0.153866	Not Sig	#N/A	#N/A	#N/A	#N/A	#N/A
ENSG00000127366	14.0444	4.51409	8.71081	8.84202	-1.61014	0.641929	-2.50829	0.0121318	0.153866	Not Sig	TAS2R5	54429	taste 2 receptor member 5	141790216	141791367
ENSG00000086619	608.928	432.053	475.695	500.39	-0.495468	0.197554	-2.50802	0.0121411	0.153866	Not Sig	ERO1B	56605	endoplasmic reticulum oxidoreductase 1 beta	-236215100	-236281958
ENSG00000162572	109.89	41.3391	50.009	64.9389	-1.40701	0.561049	-2.50782	0.0121478	0.153866	Not Sig	SCNN1D	6339	sodium channel epithelial 1 subunit delta	1280435	1292025
ENSG00000213881	9.26364	19.9586	12.6504	14.1922	1.10593	0.441027	2.50763	0.0121542	0.153866	Not Sig	#N/A	#N/A	#N/A	#N/A	#N/A
ENSG00000104974	943.672	2282.04	1467.21	1595.34	1.27387	0.507999	2.50763	0.0121543	0.153866	Not Sig	LILRA1	11024	leukocyte immunoglobulin like receptor A1	54593575	54599720
ENSG00000204930	5.48291	0.727047	0.129367	1.94462	-2.88178	1.14928	-2.50746	0.0121602	#N/A	#N/A	FAM221B	392307	family with sequence similarity 221 member B	-35816405	-35828732
ENSG00000242159	1.14472	3.85218	2.9947	2.73983	1.74376	0.695464	2.50734	0.0121644	0.153899	Not Sig	ABCF2P1	344653	ATP binding cassette subfamily F member 2 pseudogene 1	#N/A	#N/A
ENSG00000267278	116.628	41.5917	53.0091	68.0988	-1.48668	0.593072	-2.50675	0.0121847	0.15406	Not Sig	#N/A	#N/A	#N/A	#N/A	#N/A
ENSG00000227694	11.5941	35.8049	9.53166	19.346	1.6228	0.647506	2.50622	0.0122029	0.154194	Not Sig	RPL23AP74	729617	ribosomal protein L23a pseudogene 74	#N/A	#N/A
ENSG00000036672	3.17531	12.7638	5.58697	7.37536	2.00773	0.801349	2.50544	0.0122298	0.154364	Not Sig	USP2	9099	ubiquitin specific peptidase 2	-119355214	-119364208
ENSG00000117016	249.555	138.499	149.939	175.82	-0.849564	0.339094	-2.5054	0.0122314	0.154364	Not Sig	RIMS3	9783	regulating synaptic membrane exocytosis 3	-40620679	-40665682
ENSG00000182134	417.244	218.939	191.912	268.971	-0.929759	0.371218	-2.50462	0.0122585	0.154398	Not Sig	TDRKH	11022	tudor and KH domain containing	-151773479	-151790534
ENSG00000103021	8.0684	2.39021	2.09371	3.98989	-1.70985	0.682693	-2.50456	0.0122604	0.154398	Not Sig	CCDC113	29070	coiled-coil domain containing 113	58249935	58283830
ENSG00000179406	190.757	95.8038	126.08	134.887	-0.991176	0.395758	-2.5045	0.0122624	0.154398	Not Sig	LINC00174	285908	long intergenic non-protein coding RNA 174	-66376043	-66400408
ENSG00000116489	10307.2	14066.2	12142	12265	0.448534	0.179095	2.50444	0.0122644	0.154398	Not Sig	CAPZA1	829	capping actin protein of muscle Z-line subunit alpha 1	112619831	112671614
ENSG00000204791	40.7613	147.185	74.8244	89.9318	1.85365	0.740383	2.50364	0.0122925	0.154656	Not Sig	#N/A	#N/A	#N/A	#N/A	#N/A
ENSG00000152061	1883.81	1103.91	952.003	1284.71	-0.771045	0.308041	-2.50306	0.0123124	0.154811	Not Sig	RABGAP1L	9910	RAB GTPase activating protein 1 like	174159519	174246341
ENSG00000158467	748.804	535.007	564.404	609.435	-0.484674	0.193671	-2.50256	0.0123298	0.154845	Not Sig	AHCYL2	23382	adenosylhomocysteinase like 2	129368379	129430211
ENSG00000145247	587.029	128.206	226.294	300.184	-2.19474	0.877042	-2.50243	0.0123344	0.154845	Not Sig	OCIAD2	132299	OCIA domain containing 2	-48885379	-48906828
ENSG00000170439	18.4369	192.775	54.5352	39.8091	1.23341	0.492936	2.50217	0.0123435	0.154845	Not Sig	METTL7B	196410	methyltransferase like 7B	55681735	55684610
ENSG00000177034	520.299	282.186	322.276	367.652	-0.881929	0.352473	-2.50211	0.0123454	0.154845	Not Sig	MTX3	345778	metaxin 3	-79976715	-79991262
ENSG00000213281	3549.23	5109.52	4356.72	4377.95	0.525572	0.210135	2.50112	0.0123802	0.155093	Not Sig	NRAS	4893	NRAS proto-oncogene, GTPase	-114704468	-114716771
ENSG00000133030	4480.03	3044.87	3707.23	3707.24	-0.556987	0.222696	-2.50111	0.0123804	0.155093	Not Sig	MPRIP	23164	myosin phosphatase Rho interacting protein	17042456	17192643
ENSG00000143919	56.1191	37.0637	50.3639	47.4354	-0.591716	0.236608	-2.50083	0.0123902	0.155121	Not Sig	CAMKMT	79823	calmodulin-lysine N-methyltransferase	44361946	44772592
ENSG00000171016	0.390893	2.86241	2.19668	1.88795	2.76933	1.10773	2.5	0.0124192	#N/A	#N/A	PYGO1	26108	pygopus family PHD finger 1	-55538886	-55588345
ENSG00000180787	413.427	299.186	284.668	328.377	-0.465544	0.186224	-2.49991	0.0124224	0.155121	Not Sig	ZFP3	124961	ZFP3 zinc finger protein	5078466	5096374
ENSG00000137713	811.017	1036.25	874.091	911.925	0.352557	0.141033	2.49982	0.0124257	0.155121	Not Sig	PPP2R1B	5519	protein phosphatase 2 scaffold subunit Abeta	-111726912	-111766389
ENSG00000242372	1402.31	2147.47	1588.49	1728.28	0.614599	0.24589	2.49948	0.0124374	0.155121	Not Sig	EIF6	3692	eukaryotic translation initiation factor 6	-35278917	-35284772
ENSG00000145287	427.588	1455.44	816.369	923.409	1.76707	0.706984	2.49945	0.0124388	0.155121	Not Sig	PLAC8	51316	placenta associated 8	-83090057	-83109889
ENSG00000197415	5.29934	30.706	24.1255	20.7808	2.53196	1.01309	2.49924	0.0124459	0.155121	Not Sig	VEPH1	79674	ventricular zone expressed PH domain containing 1	-157259742	-157499656
ENSG00000205702	65.4332	34.9011	48.2424	48.7302	-0.905338	0.362272	-2.49906	0.0124525	0.155121	Not Sig	CYP2D7	1564	cytochrome P450 family 2 subfamily D member 7 (gene/pseudogene)	-61925	-66823
ENSG00000106462	398.098	588.577	505.315	502.292	0.564888	0.226048	2.49897	0.0124555	0.155121	Not Sig	EZH2	2146	enhancer of zeste 2 polycomb repressive complex 2 subunit	-148807382	-148884291
ENSG00000069956	2558.94	4331.81	3734.1	3590.75	0.759348	0.30387	2.49892	0.0124571	0.155121	Not Sig	MAPK6	5597	mitogen-activated protein kinase 6	52019218	52067375
ENSG00000101421	5668.54	9348.82	7859.47	7723.46	0.721768	0.288837	2.49888	0.0124586	0.155121	Not Sig	CHMP4B	128866	charged multivesicular body protein 4B	33811347	33854366
ENSG00000163624	66.9843	159.308	79.0878	103.534	1.24921	0.500029	2.49828	0.0124797	0.155189	Not Sig	CDS1	1040	CDP-diacylglycerol synthase 1	84583126	84651334
ENSG00000111816	13.1041	2.89247	3.90569	6.31058	-2.14443	0.858393	-2.49819	0.0124829	0.155189	Not Sig	FRK	2444	fyn related Src family tyrosine kinase	-115931148	-116060891
ENSG00000070770	2201.83	2722.78	2538.24	2501.9	0.306001	0.122502	2.49792	0.0124924	0.155189	Not Sig	CSNK2A2	1459	casein kinase 2 alpha 2	-58157907	-58198106
ENSG00000213085	9.4976	21.9484	17.0303	16.4918	1.20458	0.482343	2.49736	0.0125123	0.155189	Not Sig	CFAP45	25790	cilia and flagella associated protein 45	-159872363	-159900165
ENSG00000107789	474.227	694.853	463.062	547.538	0.550209	0.220321	2.4973	0.0125142	0.155189	Not Sig	MINPP1	9562	multiple inositol-polyphosphate phosphatase 1	87504465	87553461
ENSG00000166763	4.302	0.160067	1.59389	1.90449	-4.05572	1.62415	-2.49713	0.0125202	#N/A	#N/A	STRCP1	554225	stereocilin pseudogene 1	-43699417	-43718260
ENSG00000278768	59.1277	35.9897	38.6931	43.8773	-0.708594	0.28379	-2.49689	0.0125287	0.155189	Not Sig	#N/A	#N/A	#N/A	#N/A	#N/A
ENSG00000279192	66.1502	21.0405	26.7113	36.5582	-1.64415	0.658481	-2.49688	0.0125292	0.155189	Not Sig	PWAR5	8123	Prader Willi/Angelman region RNA 5	24984859	24988232
ENSG00000152952	6.63785	24.1387	15.3276	15.8046	1.86977	0.748843	2.49687	0.0125293	0.155189	Not Sig	PLOD2	5352	procollagen-lysine,2-oxoglutarate 5-dioxygenase 2	-146069440	-146161495
ENSG00000133460	177.799	81.5154	106.952	119.303	-1.12366	0.450041	-2.49678	0.0125326	0.155189	Not Sig	SLC2A11	66035	solute carrier family 2 member 11	93295	122674
ENSG00000276136	56.1592	29.8377	34.5738	39.3918	-0.91037	0.364688	-2.4963	0.0125498	0.155309	Not Sig	#N/A	#N/A	#N/A	#N/A	#N/A
ENSG00000008283	779.552	491.834	507.992	583.805	-0.664706	0.266311	-2.49597	0.0125612	0.155355	Not Sig	CYB561	1534	cytochrome b561	-63432303	-63446184
ENSG00000145777	0.157687	3.16652	0.690491	1.39726	3.85707	1.54606	2.49477	0.012604	#N/A	#N/A	TSLP	85480	thymic stromal lymphopoietin	111073373	111078026
ENSG00000271447	30.7101	4.32745	13.8261	15.5668	-2.82035	1.13078	-2.49417	0.0126252	0.155966	Not Sig	MMP28	79148	matrix metallopeptidase 28	-35778504	-35795641
ENSG00000153944	1047.29	555.623	707.347	756.227	-0.914101	0.366498	-2.49415	0.0126258	0.155966	Not Sig	MSI2	124540	musashi RNA binding protein 2	57257018	57633183
ENSG00000141526	14061.3	23858	19015	19224	0.762735	0.30593	2.49317	0.0126609	0.156304	Not Sig	SLC16A3	9123	solute carrier family 16 member 3	82235773	82239499
ENSG00000187699	30.0297	151.72	128.937	107.239	2.33718	0.937633	2.49264	0.0126796	0.156441	Not Sig	C2orf88	84281	chromosome 2 open reading frame 88	190150245	190203484
ENSG00000110092	51.2171	184.214	56.0857	99.4699	1.8458	0.740642	2.49216	0.012697	0.156477	Not Sig	CCND1	595	cyclin D1	69641155	69654474
ENSG00000163754	1562.15	2340.75	2148.67	2039.94	0.583603	0.234178	2.49213	0.0126979	0.156477	Not Sig	GYG1	2992	glycogenin 1	148991407	149027669
ENSG00000131408	2810.92	3978.22	3500.45	3460.81	0.500976	0.201081	2.49141	0.0127236	0.156663	Not Sig	NR1H2	7376	nuclear receptor subfamily 1 group H member 2	50376456	50383028
ENSG00000181035	406.003	161.055	172.449	238.527	-1.33283	0.534996	-2.49128	0.0127283	0.156663	Not Sig	SLC25A42	284439	solute carrier family 25 member 42	19063993	19113030
ENSG00000159592	4250.51	5330.65	4854.62	4840	0.326522	0.131083	2.49095	0.0127401	0.156714	Not Sig	GPBP1L1	60313	GC-rich promoter binding protein 1 like 1	-45627303	-45686533
ENSG00000221882	7.01223	1.16642	3.87827	3.86931	-2.49109	1.0002	-2.49059	0.012753	0.156741	Not Sig	OR3A2	4995	olfactory receptor family 3 subfamily A member 2	-3277889	-3278974
ENSG00000103313	821.207	1930.23	1459.22	1432.67	1.2329	0.495071	2.49034	0.012762	0.156741	Not Sig	MEFV	4210	MEFV innate immuity regulator, pyrin	-3242026	-3256633
ENSG00000272092	6.43227	14.669	17.8468	13.3102	1.18301	0.475057	2.49025	0.0127654	0.156741	Not Sig	#N/A	#N/A	#N/A	#N/A	#N/A
ENSG00000074181	733	1517.35	1255.25	1190.31	1.04986	0.421694	2.48962	0.012788	0.156924	Not Sig	NOTCH3	4854	notch receptor 3	-15159037	-15200995
ENSG00000168970	616.881	311.648	394.963	432.378	-0.984253	0.395406	-2.48922	0.0128023	0.157005	Not Sig	JMJD7-PLA2G4B	8681	JMJD7-PLA2G4B readthrough	41828084	41848148
ENSG00000197555	1275.77	3277.03	2844.68	2525.33	1.36094	0.546806	2.48888	0.0128144	0.15706	Not Sig	SIPA1L1	26037	signal induced proliferation associated 1 like 1	71586297	71741209
ENSG00000142634	13693.2	20408.1	17219.7	17277.7	0.575656	0.231328	2.48848	0.012829	0.157061	Not Sig	EFHD2	79180	EF-hand domain family member D2	15409887	15430339
ENSG00000181450	188.736	125.803	154.084	154.581	-0.582439	0.234083	-2.48818	0.01284	0.157061	Not Sig	ZNF678	339500	zinc finger protein 678	227563555	227662461
ENSG00000169136	6500.9	10944.1	7085.92	8260.78	0.751395	0.302008	2.488	0.0128464	0.157061	Not Sig	ATF5	22809	activating transcription factor 5	49928701	49933936
ENSG00000212607	4.81255	10.6666	12.2946	9.48017	1.14946	0.462035	2.48782	0.0128528	0.157061	Not Sig	SNORA3B	677826	small nucleolar RNA, H/ACA box 3B	8685438	8685569
ENSG00000166484	596.928	881.901	895.068	801.018	0.562624	0.226195	2.48734	0.0128702	0.157061	Not Sig	MAPK7	5598	mitogen-activated protein kinase 7	19377720	19383544
ENSG00000074410	7.13226	28.7987	13.046	16.7853	2.0196	0.811967	2.48729	0.0128719	0.157061	Not Sig	CA12	771	carbonic anhydrase 12	-63323530	-63382110
ENSG00000128656	29.3768	11.1792	16.3945	18.4638	-1.38886	0.558402	-2.4872	0.0128754	0.157061	Not Sig	CHN1	1123	chimerin 1	-174799312	-175005381
ENSG00000167995	1763.69	3120.11	2701.87	2566.8	0.822952	0.330878	2.48718	0.0128762	0.157061	Not Sig	BEST1	7439	bestrophin 1	61950350	61964461
ENSG00000166126	39.6997	14.7292	17.6681	23.249	-1.43755	0.578134	-2.48654	0.0128992	0.157206	Not Sig	AMN	81693	amnion associated transmembrane protein	102922662	102930842
ENSG00000141696	44.6424	15.9899	23.9144	27.3592	-1.48081	0.595558	-2.48642	0.0129034	0.157206	Not Sig	P3H4	10609	prolyl 3-hydroxylase family member 4 (inactive)	-41801952	-41811949
ENSG00000169242	15.8452	4.60455	7.70019	9.06023	-1.76746	0.711051	-2.48569	0.0129299	0.157419	Not Sig	EFNA1	1942	ephrin A1	155127875	155134899
ENSG00000171310	4502.82	6815.93	5778.78	5758.99	0.598043	0.240629	2.48533	0.0129431	0.157419	Not Sig	CHST11	50515	carbohydrate sulfotransferase 11	104456947	104762014
ENSG00000281468	22.984	13.8622	16.4942	17.52	-0.737755	0.296851	-2.48527	0.0129452	0.157419	Not Sig	#N/A	#N/A	#N/A	#N/A	#N/A
ENSG00000259051	1.11284	4.58001	3.30319	3.09297	2.00467	0.806844	2.48458	0.0129706	0.157419	Not Sig	#N/A	#N/A	#N/A	#N/A	#N/A
ENSG00000187187	155.473	101.462	126.944	126.584	-0.612582	0.246574	-2.48437	0.0129781	0.157419	Not Sig	ZNF546	339327	zinc finger protein 546	39997059	40021038
ENSG00000142686	732.344	1018.28	1088.55	957.091	0.475107	0.191246	2.48428	0.0129814	0.157419	Not Sig	C1orf216	127703	chromosome 1 open reading frame 216	-35713875	-35716911
ENSG00000244682	1810.67	903.976	1251.31	1297.55	-1.00216	0.403434	-2.48407	0.012989	0.157419	Not Sig	#N/A	#N/A	#N/A	#N/A	#N/A
ENSG00000065717	78.2524	11.1543	21.0448	34.7454	-2.8069	1.12998	-2.48402	0.0129908	0.157419	Not Sig	TLE2	7089	TLE family member 2, transcriptional corepressor	-2997643	-3029280
ENSG00000182263	2.1917	16.0628	24.808	14.9623	2.88578	1.16187	2.48374	0.013001	0.157419	Not Sig	FIGN	55137	fidgetin, microtubule severing factor	-163602615	-163736008
ENSG00000196083	341.554	811.933	762.03	653.354	1.24912	0.502953	2.48358	0.013007	0.157419	Not Sig	IL1RAP	3556	interleukin 1 receptor accessory protein	190514084	190659750
ENSG00000127124	1911.64	5031.14	3296.53	3488.17	1.39603	0.562105	2.48357	0.0130074	0.157419	Not Sig	HIVEP3	59269	HIVEP zinc finger 3	-41506364	-41918922
ENSG00000159753	1145.95	260.725	465.2	597.858	-2.1359	0.860072	-2.4834	0.0130134	0.157419	Not Sig	CARMIL2	146206	capping protein regulator and myosin 1 linker 2	67645143	67657569
ENSG00000176597	1396.29	2610.59	1895.65	1996.07	0.902732	0.363557	2.48306	0.0130261	0.157443	Not Sig	B3GNT5	84002	UDP-GlcNAc:betaGal beta-1,3-N-acetylglucosaminyltransferase 5	183253252	183273385
ENSG00000225889	58.959	128.349	151.011	115.463	1.12071	0.451367	2.48292	0.0130309	0.157443	Not Sig	#N/A	#N/A	#N/A	#N/A	#N/A
ENSG00000166342	6.34762	0.160067	1.65653	2.54009	-4.6126	1.85777	-2.48287	0.0130329	#N/A	#N/A	NETO1	81832	neuropilin and tolloid like 1	-72743755	-72867199
ENSG00000178146	146.415	305.788	228.917	231.071	1.06194	0.427764	2.48254	0.0130449	0.157519	Not Sig	#N/A	#N/A	#N/A	#N/A	#N/A
ENSG00000109452	261.83	67.485	104.754	138.832	-1.95627	0.788201	-2.48195	0.0130666	0.157688	Not Sig	INPP4B	8821	inositol polyphosphate-4-phosphatase type II B	-142023159	-142846535
ENSG00000105227	235.689	142.853	138.916	169.326	-0.72203	0.290942	-2.4817	0.0130757	0.157705	Not Sig	PRX	57716	periaxin	-40393763	-40413364
ENSG00000166313	575.379	173.433	246.807	319.697	-1.73013	0.69726	-2.48132	0.0130895	0.157778	Not Sig	APBB1	322	amyloid beta precursor protein binding family B member 1	-6395123	-6405417
ENSG00000188659	7.37159	0.916624	2.01266	3.23673	-3.02446	1.21915	-2.48079	0.0131093	0.157875	Not Sig	SAXO2	283726	stabilizer of axonemal microtubules 2	82262817	82264889
ENSG00000267195	0.284614	2.43654	0.833327	1.22984	2.96289	1.19436	2.48073	0.0131113	#N/A	#N/A	MIR212	406994	microRNA 212	-2050270	-2050380
ENSG00000008311	56.6121	20.5502	19.9554	31.1606	-1.45965	0.588405	-2.48068	0.0131131	0.157875	Not Sig	AASS	10157	aminoadipate-semialdehyde synthase	-122073549	-122144249
ENSG00000239218	0.267058	2.54388	1.77897	1.59312	3.03836	1.22513	2.48002	0.0131374	#N/A	#N/A	#N/A	#N/A	#N/A	#N/A	#N/A
ENSG00000176845	2510.62	5018.55	4171.71	3969.78	0.99918	0.402993	2.4794	0.0131604	0.158286	Not Sig	METRNL	284207	meteorin like, glial cell differentiation regulator	83081145	83095126
ENSG00000131015	2.37204	10.8388	6.83967	6.89907	2.18259	0.880312	2.47934	0.0131627	0.158286	Not Sig	ULBP2	80328	UL16 binding protein 2	149942013	149949232
ENSG00000272636	12.2729	78.674	231.904	112.384	2.6813	1.08172	2.47874	0.0131847	0.158458	Not Sig	DOC2B	8447	double C2 domain beta	-82788	-120582
ENSG00000113070	289.632	808.04	433.373	521.384	1.48015	0.597382	2.47773	0.013222	0.158781	Not Sig	HBEGF	1839	heparin binding EGF like growth factor	-140332842	-140346603
ENSG00000166265	18.5922	57.2831	31.0409	36.491	1.62646	0.656469	2.47759	0.0132272	0.158781	Not Sig	CYYR1	116159	cysteine and tyrosine rich 1	-26466215	-26573286
ENSG00000197696	88.1777	258.57	106.653	154.282	1.55141	0.626501	2.47631	0.0132748	0.159186	Not Sig	NMB	4828	neuromedin B	-84655131	-84658199
ENSG00000074660	640.949	1226.06	766.957	889.84	0.935541	0.377821	2.47615	0.0132808	0.159186	Not Sig	SCARF1	8578	scavenger receptor class F member 1	-63885	-75760
ENSG00000256576	109.62	45.362	64.2791	71.2603	-1.26989	0.512869	-2.47605	0.0132843	0.159186	Not Sig	LINC02361	100996246	long intergenic non-protein coding RNA 2361	-132186734	-132189695
ENSG00000109466	1142.15	1531.07	1414.4	1373.56	0.42262	0.170722	2.47549	0.0133054	0.159345	Not Sig	KLHL2	11275	kelch like family member 2	165207560	165323147
ENSG00000105887	6986.14	10054.3	8653.88	8643.72	0.525211	0.212193	2.47516	0.0133176	0.159397	Not Sig	MTPN	136319	myotrophin	-135926759	-135977359
ENSG00000226380	18.5911	61.3595	24.2896	35.5545	1.72073	0.695649	2.47357	0.0133772	0.160012	Not Sig	#N/A	#N/A	#N/A	#N/A	#N/A
ENSG00000086666	1573.72	2122.87	1852.42	1863.47	0.43147	0.174451	2.4733	0.0133872	0.160012	Not Sig	ZFAND6	54469	zinc finger AN1-type containing 6	80059567	80138393
ENSG00000132424	6530.5	4642.61	5593.08	5541.64	-0.492248	0.199098	-2.4724	0.0134211	0.160012	Not Sig	PNISR	25957	PNN interacting serine and arginine rich protein	-99409345	-99425308
ENSG00000186432	3218.44	4445.5	3754.34	3835.47	0.465816	0.188416	2.47228	0.0134254	0.160012	Not Sig	KPNA4	3840	karyopherin subunit alpha 4	-160495006	-160565571
ENSG00000120458	321.127	233.914	222.854	256.207	-0.457632	0.185113	-2.47218	0.0134292	0.160012	Not Sig	MSANTD2	79684	Myb/SANT DNA binding domain containing 2	-124766497	-124800406
ENSG00000267521	7.44507	1.00422	0.985815	2.93003	-2.86602	1.15942	-2.47194	0.0134383	0.160012	Not Sig	#N/A	#N/A	#N/A	#N/A	#N/A
ENSG00000162385	882.422	1152.22	1001.51	1018.53	0.384181	0.155419	2.4719	0.0134399	0.160012	Not Sig	MAGOH	4116	mago homolog, exon junction complex subunit	-53226899	-53238518
ENSG00000235621	15.4121	1.70483	3.12805	6.31515	-3.15909	1.27804	-2.47181	0.0134429	0.160012	Not Sig	LINC00494	284749	long intergenic non-protein coding RNA 494	48359910	48370638
ENSG00000163516	2124.02	1240.58	1470.27	1586.01	-0.775596	0.313781	-2.47177	0.0134445	0.160012	Not Sig	ANKZF1	55139	ankyrin repeat and zinc finger peptidyl tRNA hydrolase 1	219229805	219236679
ENSG00000149201	25.1713	10.8104	9.67985	14.723	-1.20487	0.487468	-2.4717	0.0134474	0.160012	Not Sig	CCDC81	60494	coiled-coil domain containing 81	86374735	86423109
ENSG00000267077	0.437911	3.72026	2.64114	2.35786	3.11051	1.25854	2.47151	0.0134543	#N/A	#N/A	#N/A	#N/A	#N/A	#N/A	#N/A
ENSG00000160712	7751.94	12382.7	9624.61	10028.2	0.675689	0.273404	2.47139	0.0134588	0.160054	Not Sig	IL6R	3570	interleukin 6 receptor	154405342	154438085
ENSG00000137312	4270.89	6531.16	6131.72	5713.28	0.612777	0.247983	2.47105	0.0134718	0.160116	Not Sig	FLOT1	10211	flotillin 1	-1983558	-1998702
ENSG00000257818	0	1.8327	0.634031	0.863355	3.56909	1.4444	2.47098	0.0134744	#N/A	#N/A	#N/A	#N/A	#N/A	#N/A	#N/A
ENSG00000159322	5402.47	6509.08	5993.19	5996.53	0.268741	0.108824	2.46951	0.0135298	0.160517	Not Sig	ADPGK	83440	ADP dependent glucokinase	-72751293	-72783758
ENSG00000188985	15.035	39.2519	36.6984	31.0931	1.38739	0.561849	2.46932	0.0135369	0.160517	Not Sig	#N/A	#N/A	#N/A	#N/A	#N/A
ENSG00000133466	420.94	111.794	143.912	215.779	-1.91171	0.774286	-2.469	0.013549	0.160517	Not Sig	C1QTNF6	114904	C1q and TNF related 6	-37180165	-37188247
ENSG00000139572	1183.54	2494.84	2005.55	1930.2	1.07578	0.43572	2.46898	0.01355	0.160517	Not Sig	GPR84	53831	G protein-coupled receptor 84	-54362444	-54364486
ENSG00000125780	5.13745	23.7466	29.5492	20.1948	2.21278	0.896342	2.46867	0.0135615	0.160517	Not Sig	TGM3	7053	transglutaminase 3	2296000	2341079
ENSG00000184261	9.97044	1.0419	2.62671	4.27515	-3.25065	1.3168	-2.4686	0.0135644	0.160517	Not Sig	KCNK12	56660	potassium two pore domain channel subfamily K member 12	-47509289	-47570985
ENSG00000226098	77.0377	112.206	93.6064	95.1456	0.539677	0.21862	2.46857	0.0135655	0.160517	Not Sig	#N/A	#N/A	#N/A	#N/A	#N/A
ENSG00000159202	4599.15	7885.02	5801.8	6170.13	0.777691	0.315047	2.46849	0.0135685	0.160517	Not Sig	UBE2Z	65264	ubiquitin conjugating enzyme E2 Z	48908406	48929056
ENSG00000128228	2098.5	1229.01	1225.22	1488.53	-0.771654	0.312694	-2.46776	0.013596	0.16075	Not Sig	SDF2L1	23753	stromal cell derived factor 2 like 1	21642301	21644299
ENSG00000096093	184.659	111.723	144.859	145.202	-0.720979	0.292259	-2.46692	0.0136282	0.1608	Not Sig	EFHC1	114327	EF-hand domain containing 1	52420341	52497198
ENSG00000134548	1.2755	29.8744	16.6729	16.6742	4.55035	1.84457	2.46689	0.0136291	0.1608	Not Sig	SPX	80763	spexin hormone	21527434	21532951
ENSG00000165030	659.644	1086.64	1030.31	938.826	0.720106	0.291921	2.46678	0.0136333	0.1608	Not Sig	NFIL3	4783	nuclear factor, interleukin 3 regulated	-91409044	-91424626
ENSG00000105755	582.272	892.232	793.08	764.541	0.615802	0.249649	2.46667	0.0136374	0.1608	Not Sig	ETHE1	23474	ETHE1 persulfide dioxygenase	-43506718	-43527201
ENSG00000105711	64.6704	112.707	92.6517	91.2768	0.797727	0.32341	2.46662	0.0136397	0.1608	Not Sig	SCN1B	6324	sodium voltage-gated channel beta subunit 1	35030469	35037720
ENSG00000070404	120.492	291.342	284.008	237.52	1.27472	0.516875	2.4662	0.0136555	0.160893	Not Sig	FSTL3	10272	follistatin like 3	676391	683385
ENSG00000108788	2162.17	2733.4	2631.43	2526.34	0.338037	0.137092	2.46577	0.013672	0.160983	Not Sig	MLX	6945	MAX dimerization protein MLX	42567059	42573203
ENSG00000197461	53.9887	159.047	99.6144	106.728	1.55736	0.631639	2.46559	0.0136788	0.160983	Not Sig	PDGFA	5154	platelet derived growth factor subunit A	-497259	-519844
ENSG00000229331	3.11515	11.3367	10.0395	8.41619	1.85329	0.751832	2.46504	0.0136999	0.161138	Not Sig	#N/A	#N/A	#N/A	#N/A	#N/A
ENSG00000198959	419.528	1672	1888.46	1372.02	1.99471	0.809278	2.4648	0.0137089	0.16115	Not Sig	TGM2	7052	transglutaminase 2	-38137942	-38165270
ENSG00000111328	371.534	506.459	481.717	457.322	0.447222	0.181521	2.46375	0.0137491	0.161486	Not Sig	CDK2AP1	8099	cyclin dependent kinase 2 associated protein 1	-123260975	-123271856
ENSG00000180871	109.821	350.482	299.24	260.349	1.67463	0.679737	2.46364	0.0137532	0.161486	Not Sig	CXCR2	3579	C-X-C motif chemokine receptor 2	218125293	218137251
ENSG00000143514	2079.85	2917.53	2594.45	2553.15	0.487955	0.19819	2.46206	0.0138141	0.162033	Not Sig	TP53BP2	7159	tumor protein p53 binding protein 2	-223779892	-223845972
ENSG00000280604	2.24433	8.99175	15.4699	9.23487	2.00542	0.814556	2.46199	0.013817	0.162033	Not Sig	#N/A	#N/A	#N/A	#N/A	#N/A
ENSG00000269934	18.2051	8.73587	9.14927	11.7213	-1.05098	0.426943	-2.46163	0.0138307	0.162033	Not Sig	#N/A	#N/A	#N/A	#N/A	#N/A
ENSG00000115808	2022.19	2640.41	2458.47	2391.27	0.384693	0.156277	2.46161	0.0138316	0.162033	Not Sig	STRN	6801	striatin	-36837697	-36966536
ENSG00000128383	1492.6	5241.27	1612.97	2846.76	1.81205	0.73631	2.46098	0.0138556	0.162221	Not Sig	APOBEC3A	200315	apolipoprotein B mRNA editing enzyme catalytic subunit 3A	38957608	38963184
ENSG00000115944	1354.31	1879.36	1804.81	1695.75	0.472821	0.192159	2.46057	0.0138715	0.162254	Not Sig	COX7A2L	9167	cytochrome c oxidase subunit 7A2 like	-42335558	-42361217
ENSG00000164393	3.90778	0.160067	0.375297	1.35971	-3.9113	1.58962	-2.46053	0.0138733	#N/A	#N/A	ADGRF2	222611	adhesion G protein-coupled receptor F2	47656471	47683528
ENSG00000215788	3208.73	608.369	1199.73	1595.45	-2.39895	0.974985	-2.4605	0.0138744	0.162254	Not Sig	TNFRSF25	8718	TNF receptor superfamily member 25	-6461153	-6466195
ENSG00000104635	243.214	157.16	173.436	188.673	-0.628923	0.255723	-2.45939	0.0139174	0.162615	Not Sig	SLC39A14	23516	solute carrier family 39 member 14	22367537	22422736
ENSG00000136895	24.743	8.83708	6.19454	12.684	-1.46598	0.596099	-2.45929	0.0139211	0.162615	Not Sig	GARNL3	84253	GTPase activating Rap/RanGAP domain like 3	127264476	127393549
ENSG00000198746	788.608	1014.45	885.056	901.411	0.362731	0.147517	2.45891	0.013936	0.162666	Not Sig	GPATCH3	63906	G-patch domain containing 3	-26890487	-26900467
ENSG00000203965	80.5991	35.5544	39.7024	50.5196	-1.17546	0.478067	-2.45877	0.0139414	0.162666	Not Sig	EFCAB7	84455	EF-hand calcium binding domain 7	63523524	63572693
ENSG00000165312	1230.64	2365.11	1637.95	1770.26	0.942335	0.383351	2.45815	0.0139653	0.162852	Not Sig	OTUD1	220213	OTU deubiquitinase 1	23439074	23442377
ENSG00000284946	15.8377	40.2718	39.2842	32.5959	1.34825	0.548545	2.45787	0.0139765	0.162889	Not Sig	#N/A	#N/A	#N/A	#N/A	#N/A
ENSG00000090376	3722.57	6361.18	5370.15	5222.74	0.77297	0.314532	2.45753	0.0139898	0.162951	Not Sig	IRAK3	11213	interleukin 1 receptor associated kinase 3	66189213	66254614
ENSG00000188585	4.271	0.422066	1.61304	1.99359	-3.22818	1.31368	-2.45736	0.0139961	#N/A	#N/A	CLEC20A	400797	C-type lectin domain containing 20A	#N/A	#N/A
ENSG00000149925	421.142	615.16	558.272	537.044	0.546752	0.222568	2.45656	0.0140274	0.163296	Not Sig	ALDOA	226	aldolase, fructose-bisphosphate A	30065759	30070414
ENSG00000130598	134.376	227.051	221.31	197.239	0.757388	0.308345	2.4563	0.0140374	0.163319	Not Sig	TNNI2	7136	troponin I2, fast skeletal type	1840206	1841678
ENSG00000173744	3069.37	3888.49	3676.14	3568.43	0.341164	0.138928	2.45568	0.0140617	0.163508	Not Sig	AGFG1	3267	ArfGAP with FG repeats 1	227472155	227561217
ENSG00000215187	5.71721	0.835191	3.45463	3.2166	-2.72436	1.10956	-2.45535	0.0140749	0.163519	Not Sig	FAM166B	730112	family with sequence similarity 166 member B	-35561830	-35563878
ENSG00000141664	1854.27	2911.31	1955.64	2259.71	0.650697	0.265022	2.45525	0.0140786	0.163519	Not Sig	ZCCHC2	54877	zinc finger CCHC-type containing 2	62523024	62586729
ENSG00000100036	265.733	807.25	578.127	564.602	1.60297	0.652958	2.45493	0.0140912	0.16352	Not Sig	SLC35E4	339665	solute carrier family 35 member E4	30635814	30663299
ENSG00000260196	156.618	283.984	237.013	229.334	0.858273	0.349632	2.45479	0.0140966	0.16352	Not Sig	#N/A	#N/A	#N/A	#N/A	#N/A
ENSG00000129925	3523.33	4381.05	3891.31	3952.32	0.314214	0.128009	2.45462	0.0141034	0.16352	Not Sig	PGAP6	58986	post-glycosylphosphatidylinositol attachment to proteins 6	-370788	-381978
ENSG00000228830	17.4505	32.0466	28.3176	26.3626	0.879922	0.358524	2.45429	0.0141164	0.16352	Not Sig	#N/A	#N/A	#N/A	#N/A	#N/A
ENSG00000116273	490.87	692.198	647.674	616.216	0.495021	0.201702	2.45423	0.0141188	0.16352	Not Sig	PHF13	148479	PHD finger protein 13	6613730	6624030
ENSG00000143799	4068.89	2910.5	3096.23	3323.02	-0.483178	0.196968	-2.45308	0.014164	0.163951	Not Sig	PARP1	142	poly(ADP-ribose) polymerase 1	-226360690	-226408093
ENSG00000026036	203.901	137.988	161.891	166.128	-0.561514	0.228967	-2.45238	0.0141913	0.164174	Not Sig	RTEL1-TNFRSF6B	100533107	RTEL1-TNFRSF6B readthrough (NMD candidate)	63657809	63698698
ENSG00000196449	495.891	839.742	593.347	650.348	0.759275	0.309669	2.45189	0.0142107	0.164305	Not Sig	YRDC	79693	yrdC N6-threonylcarbamoyltransferase domain containing	-37802944	-37808208
ENSG00000275132	3.98051	0.821604	2.04789	2.19848	-2.18433	0.890936	-2.45173	0.0142173	#N/A	#N/A	RN7SL663P	106481103	RNA, 7SL, cytoplasmic 663, pseudogene	#N/A	#N/A
ENSG00000137502	476.346	156.358	205.465	269.542	-1.60721	0.655589	-2.45156	0.014224	0.164365	Not Sig	RAB30	27314	RAB30, member RAS oncogene family	-82973132	-83034274
ENSG00000118194	255.154	59.13	40.2395	111.325	-2.10835	0.860132	-2.4512	0.0142382	0.164387	Not Sig	TNNT2	7139	troponin T2, cardiac type	-201359013	-201377680
ENSG00000172977	1563.62	1918.21	1787.91	1766.23	0.294388	0.120104	2.4511	0.014242	0.164387	Not Sig	KAT5	10524	lysine acetyltransferase 5	65712251	65719604
ENSG00000002834	16141.7	20651.7	17779.7	18293.5	0.355452	0.145056	2.45045	0.0142677	0.164591	Not Sig	LASP1	3927	LIM and SH3 protein 1	38869858	38921770
ENSG00000170525	5779.27	11245	11232.5	9600.92	0.960306	0.391927	2.45022	0.0142771	0.164606	Not Sig	PFKFB3	5209	6-phosphofructo-2-kinase/fructose-2,6-biphosphatase 3	6146247	6235544
ENSG00000140688	1910.59	1336.63	1503.44	1567.2	-0.515053	0.210253	-2.44968	0.0142984	0.16464	Not Sig	RUSF1	64755	RUS family member 1	-31489474	-31508391
ENSG00000233954	144.497	190.276	163.728	167.25	0.395165	0.161332	2.44939	0.0143099	0.16464	Not Sig	UQCRHL	440567	ubiquinol-cytochrome c reductase hinge protein like	-15807161	-15807699
ENSG00000110042	335.045	488.519	468.107	435.333	0.544902	0.222469	2.44934	0.0143119	0.16464	Not Sig	DTX4	23220	deltex E3 ubiquitin ligase 4	59171429	59208587
ENSG00000137462	5792.84	13143.5	9589.37	9694.36	1.18199	0.482592	2.44925	0.0143152	0.16464	Not Sig	TLR2	7097	toll like receptor 2	153684279	153706260
ENSG00000066027	1754.59	2530.75	2198.76	2181.71	0.528495	0.215818	2.44879	0.0143336	0.16464	Not Sig	PPP2R5A	5525	protein phosphatase 2 regulatory subunit B'alpha	212301857	212361853
ENSG00000164949	39.305	117.79	35.6036	65.4791	1.58248	0.646243	2.44873	0.014336	0.16464	Not Sig	GEM	2669	GTP binding protein overexpressed in skeletal muscle	-94249256	-94262319
ENSG00000138061	37208.7	59997.2	48829.6	49252	0.689256	0.281476	2.44872	0.0143365	0.16464	Not Sig	CYP1B1	1545	cytochrome P450 family 1 subfamily B member 1	-38067509	-38076151
ENSG00000261996	15.0077	1.65888	5.46216	6.99467	-3.17984	1.29879	-2.44831	0.0143528	0.164735	Not Sig	#N/A	#N/A	#N/A	#N/A	#N/A
ENSG00000228663	5.8018	0.766504	1.69534	2.60219	-2.94232	1.20213	-2.44759	0.0143814	0.164969	Not Sig	#N/A	#N/A	#N/A	#N/A	#N/A
ENSG00000183283	14120.6	18549.6	17755	16942.8	0.393552	0.160813	2.44726	0.0143946	0.164976	Not Sig	DAZAP2	9802	DAZ associated protein 2	51238723	51243933
ENSG00000117595	30.9678	13.8334	14.0914	19.064	-1.16011	0.47406	-2.44717	0.0143981	0.164976	Not Sig	IRF6	3664	interferon regulatory factor 6	-209785622	-209806175
ENSG00000233614	0.126926	5.58325	1.23214	2.42346	4.67084	1.90911	2.44661	0.0144207	#N/A	#N/A	DDX11L16	727856	DEAD/H-box helicase 11 like 16 (pseudogene)	-156025657	-156028183
ENSG00000175592	121.535	327.343	249.695	238.424	1.42887	0.584276	2.44555	0.0144633	0.16563	Not Sig	FOSL1	8061	FOS like 1, AP-1 transcription factor subunit	-65892048	-65900388
ENSG00000172006	165.871	92.3856	100.405	117.238	-0.84185	0.344535	-2.44344	0.014548	0.166213	Not Sig	ZNF554	115196	zinc finger protein 554	2819867	2836735
ENSG00000146066	1361.91	1782.7	1677.16	1619.52	0.387951	0.158796	2.44309	0.0145623	0.166213	Not Sig	HIGD2A	192286	HIG1 hypoxia inducible domain family member 2A	176388750	176389761
ENSG00000125430	700.563	2139.88	667.27	1192.67	1.61081	0.65934	2.44307	0.0145629	0.166213	Not Sig	HS3ST3B1	9953	heparan sulfate-glucosamine 3-sulfotransferase 3B1	14301080	14349404
ENSG00000133056	462.064	204.442	270.872	304.979	-1.17576	0.481273	-2.44302	0.0145649	0.166213	Not Sig	PIK3C2B	5287	phosphatidylinositol-4-phosphate 3-kinase catalytic subunit type 2 beta	-204422637	-204494805
ENSG00000085224	3466.7	2763.51	2859.22	3007.96	-0.326917	0.133834	-2.4427	0.0145779	0.166213	Not Sig	ATRX	546	ATRX chromatin remodeler	-77504879	-77786216
ENSG00000140876	47.5856	25.654	34.0291	35.1647	-0.877724	0.359353	-2.44251	0.0145855	0.166213	Not Sig	NUDT7	283927	nudix hydrolase 7	77722491	77742260
ENSG00000197044	346.831	219.419	233.901	262.711	-0.658836	0.269749	-2.4424	0.0145898	0.166213	Not Sig	ZNF441	126068	zinc finger protein 441	11766999	11784078
ENSG00000133805	3657.02	6633.07	5361.44	5295.18	0.858992	0.351703	2.44238	0.0145909	0.166213	Not Sig	AMPD3	272	adenosine monophosphate deaminase 3	10456055	10507579
ENSG00000156194	6.03526	1.53164	1.95751	3.03178	-1.91948	0.78599	-2.44212	0.0146015	0.166213	Not Sig	PPEF2	5470	protein phosphatase with EF-hand domain 2	-75859866	-75902452
ENSG00000170540	3473.13	4487.65	3672.94	3898.15	0.369626	0.15138	2.44171	0.0146178	0.166213	Not Sig	ARL6IP1	23204	ADP ribosylation factor like GTPase 6 interacting protein 1	-18791666	-18801370
ENSG00000113068	892.098	1120.7	1021.49	1017.4	0.328815	0.134666	2.4417	0.0146181	0.166213	Not Sig	PFDN1	5201	prefoldin subunit 1	-140245034	-140303101
ENSG00000072958	2849.21	3490.14	3186.71	3191.66	0.292686	0.119889	2.44132	0.0146339	0.166213	Not Sig	AP1M1	8907	adaptor related protein complex 1 subunit mu 1	16197910	16245903
ENSG00000255182	46.5131	23.5466	37.3248	35.2589	-0.973416	0.398809	-2.44081	0.0146544	0.166213	Not Sig	#N/A	#N/A	#N/A	#N/A	#N/A
ENSG00000163874	1328.64	2604.98	1710.83	1909.13	0.971109	0.397887	2.44067	0.0146602	0.166213	Not Sig	ZC3H12A	80149	zinc finger CCCH-type containing 12A	37474579	37484377
ENSG00000240497	0.278274	4.6701	1.62867	2.28805	3.93086	1.6106	2.44062	0.0146621	#N/A	#N/A	#N/A	#N/A	#N/A	#N/A	#N/A
ENSG00000245904	93.1116	56.9495	60.6912	69.1077	-0.711504	0.291539	-2.44051	0.0146665	0.166213	Not Sig	#N/A	#N/A	#N/A	#N/A	#N/A
ENSG00000265666	38.9931	118.231	96.5532	86.8725	1.60026	0.655724	2.44046	0.0146687	0.166213	Not Sig	RARA-AS1	101929693	RARA antisense RNA 1	-40340866	-40343136
ENSG00000152818	8126.14	5266.39	6134.92	6428.3	-0.625759	0.256424	-2.44033	0.0146738	0.166213	Not Sig	UTRN	7402	utrophin	144291736	144853034
ENSG00000069974	1556.97	3180.91	2659.1	2511.09	1.03072	0.422404	2.44013	0.0146818	0.166213	Not Sig	RAB27A	5873	RAB27A, member RAS oncogene family	-55202965	-55289813
ENSG00000119614	3.34127	0.327912	1.45052	1.62483	-3.27498	1.34225	-2.43993	0.0146903	#N/A	#N/A	VSX2	338917	visual system homeobox 2	74239448	74262738
ENSG00000260742	27.5235	61.3898	58.2729	50.139	1.15551	0.473592	2.43989	0.0146916	0.166213	Not Sig	#N/A	#N/A	#N/A	#N/A	#N/A
ENSG00000128000	569.673	361.896	420.832	444.857	-0.653272	0.267757	-2.43979	0.0146957	0.166213	Not Sig	ZNF780B	163131	zinc finger protein 780B	-303402	-331374
ENSG00000010322	8854.58	5682.63	7895.13	7408.59	-0.639782	0.262274	-2.43936	0.0147133	0.166213	Not Sig	NISCH	11188	nischarin	52455603	52481910
ENSG00000143630	115.062	64.3233	70.3397	81.6505	-0.8373	0.343262	-2.43924	0.014718	0.166213	Not Sig	HCN3	57657	hyperpolarization activated cyclic nucleotide gated potassium channel 3	82485	94871
ENSG00000271971	31.6311	15.0908	18.1094	21.1094	-1.05436	0.432256	-2.43921	0.0147194	0.166213	Not Sig	#N/A	#N/A	#N/A	#N/A	#N/A
ENSG00000076716	169.365	487.742	255.977	311.112	1.52623	0.625722	2.43915	0.0147219	0.166213	Not Sig	GPC4	2239	glypican 4	-133300102	-133415489
ENSG00000050555	15.1567	3.12047	10.5975	9.3483	-2.26068	0.926887	-2.439	0.0147279	0.166213	Not Sig	LAMC3	10319	laminin subunit gamma 3	131009173	131094473
ENSG00000224078	370.892	136.262	164.844	216.655	-1.44375	0.591958	-2.43895	0.0147301	0.166213	Not Sig	#N/A	#N/A	#N/A	#N/A	#N/A
ENSG00000198604	4760.56	7770.41	5957.99	6233.11	0.70681	0.289813	2.43885	0.0147341	0.166213	Not Sig	BAZ1A	11177	bromodomain adjacent to zinc finger domain 1A	-34752730	-34875360
ENSG00000185361	1243.22	2337.72	2267.36	1984.74	0.91085	0.373583	2.43815	0.0147628	0.166445	Not Sig	TNFAIP8L1	126282	TNF alpha induced protein 8 like 1	4640016	4655568
ENSG00000167100	31.2486	84.8521	70.6395	63.7966	1.43898	0.590248	2.43793	0.0147715	0.16645	Not Sig	SAMD14	201191	sterile alpha motif domain containing 14	-50110039	-50130160
ENSG00000102901	1758.89	1342.27	1466.64	1510.79	-0.389702	0.159868	-2.43765	0.0147831	0.166489	Not Sig	CENPT	80152	centromere protein T	-67828156	-67847693
ENSG00000134371	1720.02	2221.61	1938.4	1972.01	0.368802	0.151341	2.43688	0.0148144	0.16658	Not Sig	CDC73	79577	cell division cycle 73	193122030	193254812
ENSG00000260261	39.6574	15.437	18.7273	23.8547	-1.35059	0.554249	-2.4368	0.014818	0.16658	Not Sig	#N/A	#N/A	#N/A	#N/A	#N/A
ENSG00000224886	13.6258	7.56939	15.968	12.3259	-0.823883	0.338105	-2.43677	0.0148192	0.16658	Not Sig	#N/A	#N/A	#N/A	#N/A	#N/A
ENSG00000171314	1432.42	1938.2	1701.79	1703.72	0.436335	0.179085	2.43647	0.0148314	0.16658	Not Sig	PGAM1	5223	phosphoglycerate mutase 1	97427676	97433444
ENSG00000075142	1121.96	1622.39	1193.99	1322.32	0.53169	0.218267	2.43596	0.0148523	0.16658	Not Sig	SRI	6717	sorcin	-88205116	-88226993
ENSG00000272498	27.7627	4.89647	6.86002	12.4436	-2.49245	1.02324	-2.43584	0.0148572	0.16658	Not Sig	#N/A	#N/A	#N/A	#N/A	#N/A
ENSG00000028137	18857.4	32712.4	27407.3	26699.1	0.794697	0.326257	2.43581	0.0148587	0.16658	Not Sig	TNFRSF1B	7133	TNF receptor superfamily member 1B	12166990	12209220
ENSG00000273447	15.2594	8.09444	12.3176	11.722	-0.920076	0.377733	-2.43578	0.0148596	0.16658	Not Sig	#N/A	#N/A	#N/A	#N/A	#N/A
ENSG00000270020	6.41689	2.1647	3.48721	3.90323	-1.52764	0.627248	-2.43547	0.0148726	0.16658	Not Sig	#N/A	#N/A	#N/A	#N/A	#N/A
ENSG00000152763	13.1575	3.84334	6.18873	7.45848	-1.77218	0.727693	-2.43535	0.0148775	0.16658	Not Sig	DNAI4	79819	dynein axonemal intermediate chain 4	-66837602	-66924856
ENSG00000155893	154.299	71.513	90.9369	103.147	-1.10824	0.455157	-2.43485	0.0148981	0.16658	Not Sig	PXYLP1	92370	2-phosphoxylose phosphatase 1	141231824	141294903
ENSG00000158458	20.3293	6.39882	5.26615	10.1815	-1.65149	0.678288	-2.43479	0.0149006	0.16658	Not Sig	NRG2	9542	neuregulin 2	-139846778	-140043299
ENSG00000136826	369.946	1173.02	1042.68	886.479	1.66477	0.683745	2.43478	0.0149009	0.16658	Not Sig	KLF4	9314	Kruppel like factor 4	-107484851	-107489769
ENSG00000242779	89.5341	32.4245	33.4811	49.9272	-1.46069	0.599954	-2.43467	0.0149055	0.16658	Not Sig	ZNF702P	79986	zinc finger protein 702, pseudogene	-52968250	-52993531
ENSG00000283154	0.280263	3.79603	2.16543	2.17059	3.62259	1.48805	2.43446	0.014914	#N/A	#N/A	SCHIP1	29970	schwannomin interacting protein 1	159273246	159897366
ENSG00000274349	79.4825	45.6858	56.6761	59.6714	-0.792444	0.325673	-2.43325	0.014964	0.167134	Not Sig	ZNF658	26149	zinc finger protein 658	66903360	66932141
ENSG00000165959	1143.35	2043.87	1799.98	1688.35	0.837999	0.344426	2.43303	0.014973	0.167134	Not Sig	CLMN	79789	calmin	-95181939	-95319908
ENSG00000082153	3430.05	4830.28	4111.68	4158.7	0.493758	0.202953	2.43287	0.0149796	0.167134	Not Sig	BZW1	9689	basic leucine zipper and W2 domains 1	200812184	200823846
ENSG00000259366	96.8957	67.7855	82.7069	81.741	-0.511637	0.210434	-2.43135	0.0150429	0.167748	Not Sig	#N/A	#N/A	#N/A	#N/A	#N/A
ENSG00000237152	13.9683	4.28312	4.58235	7.2934	-1.70858	0.703002	-2.43041	0.0150817	0.167976	Not Sig	#N/A	#N/A	#N/A	#N/A	#N/A
ENSG00000085117	3644.89	6225.37	5016.98	5028.29	0.772251	0.317762	2.43028	0.015087	0.167976	Not Sig	CD82	3732	CD82 molecule	44565662	44620358
ENSG00000112031	292.428	383.568	348.287	343.877	0.389839	0.16041	2.43026	0.0150879	0.167976	Not Sig	MTRF1L	54516	mitochondrial translation release factor 1 like	-152987361	-153002709
ENSG00000065911	3724.11	5809.98	4156.66	4605.56	0.641554	0.264041	2.42975	0.0151093	0.168076	Not Sig	MTHFD2	10797	methylenetetrahydrofolate dehydrogenase (NADP+ dependent) 2, methenyltetrahydrofolate cyclohydrolase	74198614	74217565
ENSG00000166704	339.1	227.301	261.525	272.819	-0.575593	0.236944	-2.42923	0.0151308	0.168076	Not Sig	ZNF606	80095	zinc finger protein 606	-57977047	-58002820
ENSG00000089335	799.399	552.567	606.536	645.506	-0.532566	0.219233	-2.42923	0.015131	0.168076	Not Sig	ZNF302	55900	zinc finger protein 302	34677638	34686397
ENSG00000226247	10.6397	19.2964	12.1064	14.1829	0.853049	0.351189	2.42903	0.0151393	0.168076	Not Sig	#N/A	#N/A	#N/A	#N/A	#N/A
ENSG00000130222	98.0295	215.63	179.066	167.552	1.13735	0.468327	2.42853	0.0151603	0.168076	Not Sig	GADD45G	10912	growth arrest and DNA damage inducible gamma	89605011	89606554
ENSG00000169251	1015.09	1203.21	1089.51	1106.98	0.244647	0.10074	2.42851	0.0151611	0.168076	Not Sig	NMD3	51068	NMD3 ribosome export adaptor	161221289	161253532
ENSG00000181513	355.162	195.774	243.437	260.273	-0.858058	0.353343	-2.4284	0.0151655	0.168076	Not Sig	ACBD4	79777	acyl-CoA binding domain containing 4	45135686	45144176
ENSG00000133104	2341.15	3393.12	2751.4	2852.93	0.535341	0.220462	2.42827	0.0151712	0.168076	Not Sig	SPART	23111	spartin	-36301637	-36370180
ENSG00000169885	11.4866	3.00795	4.66686	6.13215	-1.91459	0.788466	-2.42825	0.0151717	0.168076	Not Sig	CALML6	163688	calmodulin like 6	1915259	1917296
ENSG00000225938	22.9143	4.68022	16.2632	14.2045	-2.28768	0.942179	-2.42807	0.0151793	0.168076	Not Sig	#N/A	#N/A	#N/A	#N/A	#N/A
ENSG00000162426	11.9717	5.09693	6.38339	7.60963	-1.25327	0.516277	-2.4275	0.0152031	0.168161	Not Sig	SLC45A1	50651	solute carrier family 45 member 1	8318113	8344165
ENSG00000173338	5.93742	14.9003	23.1224	15.0892	1.3274	0.546823	2.42748	0.0152041	0.168161	Not Sig	KCNK7	10089	potassium two pore domain channel subfamily K member 7	-65592835	-65595800
ENSG00000109321	16.2397	58.1588	44.1444	40.678	1.83932	0.757765	2.4273	0.0152117	0.168161	Not Sig	AREG	374	amphiregulin	74445135	74455004
ENSG00000253677	2.38153	0.184371	3.16548	1.88691	-3.19856	1.31828	-2.42632	0.0152528	#N/A	#N/A	#N/A	#N/A	#N/A	#N/A	#N/A
ENSG00000269800	21.9887	11.6148	19.6883	17.5527	-0.909826	0.375031	-2.426	0.0152661	0.168283	Not Sig	#N/A	#N/A	#N/A	#N/A	#N/A
ENSG00000162086	584.27	465.33	509.566	516.495	-0.327608	0.135056	-2.42572	0.015278	0.168283	Not Sig	ZNF75A	7627	zinc finger protein 75a	3305405	3318576
ENSG00000137960	2.4539	0.160067	0.654014	1.0211	-3.24746	1.33882	-2.42561	0.0152825	#N/A	#N/A	GIPC2	54810	GIPC PDZ domain containing family member 2	78044969	78138442
ENSG00000170486	111.899	8.42189	27.2406	46.0516	-3.7287	1.53729	-2.42551	0.015287	0.168283	Not Sig	KRT72	140807	keratin 72	-52585588	-52601463
ENSG00000140332	3176.01	5085.4	4859.89	4433.66	0.679079	0.279975	2.42549	0.0152875	0.168283	Not Sig	TLE3	7090	TLE family member 3, transcriptional corepressor	-70047790	-70094789
ENSG00000168078	0.137041	3.6611	4.72315	2.9756	4.06413	1.67592	2.42501	0.0153078	0.168283	Not Sig	PBK	55872	PDZ binding kinase	-27809623	-27837817
ENSG00000250966	2.71833	8.35124	5.21055	5.56213	1.65432	0.682207	2.42495	0.0153105	0.168283	Not Sig	H3P14	107986209	H3 histone pseudogene 14	#N/A	#N/A
ENSG00000169918	112.208	35.4427	42.2688	60.8614	-1.66164	0.685238	-2.42491	0.0153124	0.168283	Not Sig	OTUD7A	161725	OTU deubiquitinase 7A	-3787231	-4155812
ENSG00000248641	119.886	220.231	185.854	178.095	0.876154	0.361315	2.4249	0.0153125	0.168283	Not Sig	#N/A	#N/A	#N/A	#N/A	#N/A
ENSG00000134294	5780.68	7862.51	6275.55	6682.53	0.44371	0.182986	2.42484	0.0153153	0.168283	Not Sig	SLC38A2	54407	solute carrier family 38 member 2	-46358187	-46372773
ENSG00000184939	741.306	497.942	569.004	595.823	-0.573719	0.236625	-2.42459	0.0153256	0.168283	Not Sig	ZFP90	146198	ZFP90 zinc finger protein	68539290	68567131
ENSG00000103197	3337.86	2897.83	3128.28	3110.49	-0.203718	0.0840261	-2.42446	0.0153312	0.168283	Not Sig	TSC2	7249	TSC complex subunit 2	2047984	2089490
ENSG00000124795	5573.58	7119.53	5798.49	6193.38	0.35306	0.145627	2.42441	0.0153334	0.168283	Not Sig	DEK	7913	DEK proto-oncogene	-18223859	-18264530
ENSG00000142405	586.999	1479.23	2231.93	1475.01	1.33354	0.550069	2.42431	0.0153374	0.168283	Not Sig	NLRP12	91662	NLR family pyrin domain containing 12	-53793740	-53824314
ENSG00000225032	244.216	126.501	140.215	166.616	-0.949698	0.391742	-2.42429	0.0153382	0.168283	Not Sig	LOC102723566	102723566	uncharacterized LOC102723566	127816065	127822520
ENSG00000150625	5.44647	0.28349	0	1.73316	-3.97932	1.64186	-2.42367	0.0153646	#N/A	#N/A	GPM6A	2823	glycoprotein M6A	-175632936	-175787676
ENSG00000111785	366.21	288.534	279.57	308.699	-0.341554	0.140932	-2.42353	0.0153704	0.168546	Not Sig	RIC8B	55188	RIC8 guanine nucleotide exchange factor B	106774681	106889316
ENSG00000116044	5533.3	9301.83	6828.36	7305.56	0.749314	0.309233	2.42314	0.0153869	0.168637	Not Sig	NFE2L2	4780	nuclear factor, erythroid 2 like 2	-177230302	-177264131
ENSG00000088832	4027.81	5632.93	4863.88	4882.23	0.483887	0.19973	2.42271	0.0154053	0.168747	Not Sig	FKBP1A	2280	FKBP prolyl isomerase 1A	-1368976	-1393172
ENSG00000198113	2788.99	4628.82	3971.75	3846.9	0.730837	0.30172	2.42223	0.0154254	0.168877	Not Sig	TOR4A	54863	torsin family 4 member A	137277725	137282641
ENSG00000167377	43.3863	25.2555	28.3635	31.7825	-0.77497	0.320045	-2.42144	0.0154592	0.169065	Not Sig	ZNF23	7571	zinc finger protein 23	-71447599	-71462247
ENSG00000176946	714.499	909.697	808.891	815.855	0.347593	0.14355	2.42141	0.0154604	0.169065	Not Sig	THAP4	51078	THAP domain containing 4	-241584404	-241617501
ENSG00000110931	3669.86	5931.03	4989.83	4923.26	0.692498	0.286081	2.42063	0.0154935	0.169065	Not Sig	CAMKK2	10645	calcium/calmodulin dependent protein kinase kinase 2	-121243587	-121297819
ENSG00000226318	13.7831	5.90453	6.31278	8.41098	-1.19827	0.495038	-2.42056	0.0154965	0.169065	Not Sig	RPS3AP38	100271594	RPS3A pseudogene 38	#N/A	#N/A
ENSG00000163449	51.4221	21.8252	28.0355	32.8779	-1.22844	0.507506	-2.42055	0.015497	0.169065	Not Sig	TMEM169	92691	transmembrane protein 169	216081865	216102783
ENSG00000169756	9816.24	14510.2	14433	13075	0.563826	0.232933	2.42055	0.0154971	0.169065	Not Sig	LIMS1	3987	LIM zinc finger domain containing 1	108655033	108687246
ENSG00000074319	1433.18	2159.47	1885.12	1845.56	0.59129	0.2443	2.42035	0.0155058	0.169065	Not Sig	TSG101	7251	tumor susceptibility 101	-18480310	-18526942
ENSG00000275342	660.859	335.414	412.77	460.122	-0.977975	0.404076	-2.42027	0.0155089	0.169065	Not Sig	PRAG1	157285	PEAK1 related, kinase-activating pseudokinase 1	-8317735	-8386439
ENSG00000170425	130.046	356.504	369.203	293.011	1.45478	0.601226	2.41968	0.0155341	0.16925	Not Sig	ADORA2B	136	adenosine A2b receptor	15944916	15975896
ENSG00000133612	5424.27	8132.78	6949.42	6906.05	0.584309	0.241519	2.41931	0.01555	0.169332	Not Sig	AGAP3	116988	ArfGAP with GTPase domain, ankyrin repeat and PH domain 3	151085866	151144434
ENSG00000242616	3.26473	7.92142	9.00812	6.90476	1.25196	0.517556	2.41898	0.0155641	0.169396	Not Sig	GNG10	2790	G protein subunit gamma 10	111661604	111670226
ENSG00000259678	2.04399	7.87582	5.63579	5.34226	1.91672	0.792496	2.41859	0.0155807	0.169485	Not Sig	#N/A	#N/A	#N/A	#N/A	#N/A
ENSG00000154845	1983.05	2595.8	2571.59	2403.5	0.388461	0.160648	2.41809	0.0156024	0.169631	Not Sig	PPP4R1	9989	protein phosphatase 4 regulatory subunit 1	-9546793	-9614559
ENSG00000270108	31.3821	19.677	25.6685	25.2856	-0.670498	0.277326	-2.41773	0.0156179	0.169709	Not Sig	#N/A	#N/A	#N/A	#N/A	#N/A
ENSG00000224420	21.6213	11.6283	14.5639	15.6537	-0.901513	0.372909	-2.41751	0.015627	0.169718	Not Sig	ADM5	199800	adrenomedullin 5 (putative)	49688684	49690990
ENSG00000189376	91.0214	129.682	117.201	113.715	0.504928	0.208915	2.41691	0.015653	0.16991	Not Sig	C8orf76	84933	chromosome 8 open reading frame 76	-123219966	-123241377
ENSG00000152056	66.0756	48.9519	38.3147	50.366	-0.442059	0.182954	-2.41622	0.0156825	0.170139	Not Sig	AP1S3	130340	adaptor related protein complex 1 subunit sigma 3	-223755325	-223837582
ENSG00000167685	700.326	524.239	556.097	588.215	-0.417654	0.172892	-2.4157	0.015705	0.170229	Not Sig	ZNF444	55311	zinc finger protein 444	56141286	56160893
ENSG00000145779	4452.15	7424.41	5283.35	5783.36	0.737683	0.3054	2.41546	0.0157152	0.170229	Not Sig	TNFAIP8	25816	TNF alpha induced protein 8	119354772	119399688
ENSG00000001631	1135.24	938.698	966.012	1007.22	-0.274353	0.113582	-2.41545	0.0157158	0.170229	Not Sig	KRIT1	889	KRIT1 ankyrin repeat containing	-92198968	-92246100
ENSG00000239883	103.188	64.3113	97.626	87.6345	-0.68012	0.281675	-2.41455	0.0157545	0.170558	Not Sig	#N/A	#N/A	#N/A	#N/A	#N/A
ENSG00000267287	9.54693	2.66142	3.61311	5.06017	-1.81389	0.751407	-2.41399	0.0157788	0.170665	Not Sig	#N/A	#N/A	#N/A	#N/A	#N/A
ENSG00000137331	5226.71	10905.9	9185.89	8600.15	1.06111	0.439576	2.41394	0.0157811	0.170665	Not Sig	IER3	8870	immediate early response 3	-2043994	-2045343
ENSG00000212694	1013.67	580.443	776.676	779.092	-0.80428	0.333274	-2.41327	0.0158101	0.170774	Not Sig	LINC01089	338799	long intergenic non-protein coding RNA 1089	-121795266	-121802946
ENSG00000198796	171.366	55.3094	44.489	86.3393	-1.6296	0.675272	-2.41325	0.015811	0.170774	Not Sig	ALPK2	115701	alpha kinase 2	-58481249	-58629091
ENSG00000106992	188.727	68.3823	57.5311	100.688	-1.46309	0.606303	-2.41313	0.0158163	0.170774	Not Sig	AK1	203	adenylate kinase 1	-127866487	-127873480
ENSG00000137968	18.9498	2.36155	6.19426	8.67946	-2.99894	1.24309	-2.41248	0.0158445	0.170902	Not Sig	SLC44A5	204962	solute carrier family 44 member 5	-75202128	-75611114
ENSG00000241490	25.8912	4.21087	4.00048	10.6413	-2.62169	1.08672	-2.41247	0.0158449	0.170902	Not Sig	LOC107986115	107986115	uncharacterized LOC107986115	#N/A	#N/A
ENSG00000196167	5.98567	0.385422	0.77975	2.20351	-3.72472	1.54487	-2.41102	0.0159079	#N/A	#N/A	COLCA1	399948	colorectal cancer associated 1	-111293388	-111300036
ENSG00000066777	3460.7	4651.28	4440.84	4220.45	0.426558	0.176937	2.41079	0.0159179	0.171598	Not Sig	ARFGEF1	10565	ADP ribosylation factor guanine nucleotide exchange factor 1	-67197659	-67343781
ENSG00000011405	1880.08	1515.98	1655.8	1674.15	-0.31048	0.128812	-2.41033	0.0159383	0.171728	Not Sig	PIK3C2A	5286	phosphatidylinositol-4-phosphate 3-kinase catalytic subunit type 2 alpha	-17086575	-17207986
ENSG00000167468	7092.77	10482.1	9134.49	8993.64	0.563469	0.233818	2.40986	0.0159588	0.171813	Not Sig	GPX4	2879	glutathione peroxidase 4	1104649	1106779
ENSG00000104783	2694.48	5111.08	3803.35	3928.39	0.923557	0.383257	2.40976	0.015963	0.171813	Not Sig	KCNN4	3783	potassium calcium-activated channel subfamily N member 4	-43766532	-43780973
ENSG00000164305	1576.2	2163.81	1931.39	1906.18	0.45685	0.189684	2.40848	0.0160192	0.172326	Not Sig	CASP3	836	caspase 3	-184627695	-184649475
ENSG00000022277	2857.44	3771.18	3392.9	3364.66	0.400251	0.166205	2.40817	0.0160325	0.172379	Not Sig	RTF2	51507	replication termination factor 2	56468626	56519449
ENSG00000240303	72.3951	44.9926	56.4914	57.2379	-0.681204	0.282919	-2.40777	0.0160504	0.172481	Not Sig	ACAD11	84129	acyl-CoA dehydrogenase family member 11	-132558140	-132659809
ENSG00000250479	719.002	996.981	825.362	853.521	0.471313	0.195771	2.40747	0.0160634	0.172487	Not Sig	CHCHD10	400916	coiled-coil-helix-coiled-coil-helix domain containing 10	-23765833	-23767972
ENSG00000235920	0.140112	1.91381	2.15955	1.46771	3.10672	1.29052	2.40734	0.016069	#N/A	#N/A	THRAP3P3	100421595	THRAP3 pseudogene 3	#N/A	#N/A
ENSG00000085840	49.3211	126.008	82.9232	87.9224	1.35483	0.562806	2.40728	0.0160718	0.172487	Not Sig	ORC1	4998	origin recognition complex subunit 1	-52372828	-52404471
ENSG00000163975	425.486	1007.74	796.658	759.185	1.24377	0.516691	2.40718	0.0160763	0.172487	Not Sig	MELTF	4241	melanotransferrin	-197018952	-197029817
ENSG00000078401	41.3795	185.452	42.3529	92.1455	2.16237	0.898721	2.40605	0.0161258	0.172927	Not Sig	EDN1	1906	endothelin 1	12290360	12297194
ENSG00000162994	52.8107	25.4276	52.5438	43.1332	-1.04364	0.433918	-2.40515	0.0161657	0.173179	Not Sig	CLHC1	130162	clathrin heavy chain linker domain containing 1	-55172550	-55232293
ENSG00000067560	24975	33057.9	30386.6	29698.1	0.404497	0.16818	2.40514	0.0161663	0.173179	Not Sig	RHOA	387	ras homolog family member A	-49359145	-49411976
ENSG00000184838	16.1112	63.4766	119.949	69.0322	1.97614	0.821761	2.40476	0.016183	0.173197	Not Sig	PRR16	51334	proline rich 16	120464277	120687330
ENSG00000141985	2279.79	3200.6	3536.54	3041.94	0.489304	0.203477	2.40472	0.016185	0.173197	Not Sig	SH3GL1	6455	SH3 domain containing GRB2 like 1, endophilin A2	-4360369	-4400547
ENSG00000118432	48.7024	8.61918	15.4803	23.0455	-2.49391	1.03745	-2.40388	0.0162223	0.173506	Not Sig	CNR1	1268	cannabinoid receptor 1	-88139865	-88145337
ENSG00000105708	287.956	193.384	192.545	221.462	-0.574097	0.238884	-2.40325	0.0162501	0.173654	Not Sig	ZNF14	7561	zinc finger protein 14	-19710471	-19733112
ENSG00000164512	44.0872	12.3528	19.8557	24.4992	-1.83276	0.762657	-2.40313	0.0162555	0.173654	Not Sig	ANKRD55	79722	ankyrin repeat domain 55	-56099679	-56233330
ENSG00000282988	3.86936	12.5575	5.65506	7.53521	1.70397	0.709129	2.40291	0.0162652	0.173654	Not Sig	#N/A	#N/A	#N/A	#N/A	#N/A
ENSG00000238221	0.531025	3.19514	3.18252	2.39149	2.5785	1.07313	2.40278	0.016271	#N/A	#N/A	#N/A	#N/A	#N/A	#N/A	#N/A
ENSG00000168209	609.684	1772.34	1734.45	1410.28	1.53944	0.640702	2.40274	0.0162727	0.173654	Not Sig	DDIT4	54541	DNA damage inducible transcript 4	72273923	72276036
ENSG00000113361	0.582939	10.1557	6.47138	5.99437	4.13381	1.72059	2.40256	0.0162809	0.173654	Not Sig	CDH6	1004	cadherin 6	31193685	31319380
ENSG00000069966	618.431	366.23	403.609	454.973	-0.756	0.314758	-2.40184	0.0163127	0.173654	Not Sig	GNB5	10681	G protein subunit beta 5	-52115099	-52191392
ENSG00000127074	5.35341	20.9948	13.5761	13.7058	1.96484	0.818075	2.40178	0.0163155	0.173654	Not Sig	RGS13	6003	regulator of G protein signaling 13	192636146	192660310
ENSG00000260233	65.903	37.5141	52.2776	51.198	-0.810666	0.337573	-2.40145	0.0163302	0.173654	Not Sig	#N/A	#N/A	#N/A	#N/A	#N/A
ENSG00000163995	21.2435	7.99051	9.68764	12.5604	-1.39304	0.580106	-2.40135	0.0163346	0.173654	Not Sig	ABLIM2	84448	actin binding LIM protein family member 2	-7965326	-8158813
ENSG00000168685	11980.2	4124.61	4872.27	6742.95	-1.53834	0.640647	-2.40123	0.0163399	0.173654	Not Sig	IL7R	3575	interleukin 7 receptor	35856890	35879603
ENSG00000187534	35.641	62.0124	55.0891	51.6778	0.797921	0.332299	2.40121	0.0163407	0.173654	Not Sig	#N/A	#N/A	#N/A	#N/A	#N/A
ENSG00000198826	141.535	342.996	251.085	250.389	1.27777	0.532159	2.40111	0.0163454	0.173654	Not Sig	ARHGAP11A	9824	Rho GTPase activating protein 11A	32615475	32636181
ENSG00000118680	5440.32	7752.69	6511.54	6624.58	0.510911	0.212791	2.401	0.0163505	0.173654	Not Sig	MYL12B	103910	myosin light chain 12B	3262718	3278284
ENSG00000196792	631.292	814.648	730.127	730.059	0.366641	0.15272	2.40073	0.0163623	0.173654	Not Sig	STRN3	29966	striatin 3	-30893803	-31026379
ENSG00000091317	8139.95	13391.4	10745.3	10889.8	0.718183	0.299176	2.40053	0.0163713	0.173654	Not Sig	CMTM6	54918	CKLF like MARVEL transmembrane domain containing 6	-32481311	-32502852
[truncated: 56,396 more rows]
