# Supplementary material for: Monocytes as Targets for Immunomodulation by Regional Citrate Anticoagulation
Source: Int J Mol Sci. 2024 Mar 1;25(5):2900. doi: 10.3390/ijms25052900 (PMC10932113; doi:10.3390/ijms25052900)
Supplement: Supplementary file 1 [file ijms-25-02900-s001.zip › Primary Data Set 2.xlsx]

## Sheet: diff_genes_annotation_SHA vs Ct
	Control	RCA	SHA	baseMean	log2FoldChange	lfcSE	stat	pvalue	padj	sig	symbol	entrez	name	start	end
ENSG00000176890	30.0773	538.236	260.117	152.257	3.11231	0.541302	5.74967	8.94194e-09	0.000211459	FDR<0.05	TYMS	7298	thymidylate synthetase	657652	673577
ENSG00000197403	1.81236	49.0561	63.7786	40.0359	5.13167	0.936617	5.47895	4.27865e-08	0.000505907	FDR<0.05	OR6N1	128372	olfactory receptor family 6 subfamily N member 1	-158765743	-158766682
ENSG00000064270	3.73452	101.137	66.3196	33.5486	4.1445	0.782844	5.29416	1.19563e-07	0.000865547	FDR<0.05	ATP2C2	9914	ATPase secretory pathway Ca2+ transporting 2	84406587	84464187
ENSG00000133169	13.301	197.953	152.513	126.653	3.51629	0.669485	5.25223	1.5027e-07	0.000865547	FDR<0.05	BEX1	55859	brain expressed X-linked 1	-103062650	-103064171
ENSG00000175063	9.12393	117.595	65.3585	34.3712	2.84457	0.545512	5.2145	1.84316e-07	0.000865547	FDR<0.05	UBE2C	11065	ubiquitin conjugating enzyme E2 C	45812575	45816957
ENSG00000214456	11.5815	69.5317	107.717	65.5116	3.21233	0.619911	5.18192	2.19608e-07	0.000865547	FDR<0.05	PLIN5	440503	perilipin 5	-4522530	-4535224
ENSG00000167676	4.55132	39.9761	55.8555	34.9064	3.60725	0.706211	5.1079	3.25759e-07	0.00110051	FDR<0.05	PLIN4	729359	perilipin 4	-4502195	-4518486
ENSG00000145284	79.4855	24.5852	24.3846	40.9851	-1.6714	0.331976	-5.03469	4.78612e-07	0.00141478	FDR<0.05	SCD5	79966	stearoyl-CoA desaturase 5	-82659886	-82798857
ENSG00000171236	43.4721	742.066	481.762	441.381	3.46971	0.699473	4.96046	7.03261e-07	0.00184786	FDR<0.05	LRG1	116844	leucine rich alpha-2-glycoprotein 1	-4536401	-4540036
ENSG00000106070	650.926	1141.64	1451.31	1102.81	1.15659	0.241554	4.78811	1.68362e-06	0.00392712	FDR<0.05	GRB10	2887	growth factor receptor bound protein 10	-50590068	-50792874
ENSG00000158715	286.555	374.81	748.137	478.998	1.38477	0.290972	4.75913	1.94433e-06	0.00392712	FDR<0.05	SLC45A3	85414	solute carrier family 45 member 3	-205657850	-205680509
ENSG00000105205	45.7714	518.752	1058.28	565.693	4.53092	0.953043	4.75415	1.99279e-06	0.00392712	FDR<0.05	CLC	1178	Charcot-Leyden crystal galectin	-39731254	-39738029
ENSG00000133063	55.3289	572.692	531.062	267.564	3.26281	0.695082	4.69414	2.67729e-06	0.00485984	FDR<0.05	CHIT1	1118	chitinase 1	-203216078	-203229673
ENSG00000119862	15.057	131.068	130.548	96.0828	3.11648	0.666	4.6794	2.8771e-06	0.00485984	FDR<0.05	LGALSL	29094	galectin like	64454161	64461379
ENSG00000269907	1.59897	2.47084	71.0154	26.1999	5.47794	1.17844	4.64848	3.3439e-06	0.00503451	FDR<0.05	#N/A	#N/A	#N/A	#N/A	#N/A
ENSG00000147206	4.55181	58.1367	54.2474	40.7	3.57488	0.769674	4.64466	3.4063e-06	0.00503451	FDR<0.05	NXF3	56000	nuclear RNA export factor 3	-103075810	-103093143
ENSG00000169902	102.196	717.019	814.579	566.718	2.99398	0.6486	4.61607	3.91069e-06	0.00531703	FDR<0.05	TPST1	8460	tyrosylprotein sulfotransferase 1	66205333	66360443
ENSG00000101307	574.657	1436.91	2035.06	1387.59	1.82435	0.395887	4.60827	4.06038e-06	0.00531703	FDR<0.05	SIRPB1	10326	signal regulatory protein beta 1	-1564382	-1588697
ENSG00000163993	64.5671	1174.47	1009.13	783.63	3.96598	0.866694	4.57599	4.73973e-06	0.00531703	FDR<0.05	S100P	6286	S100 calcium binding protein P	6693877	6697170
ENSG00000118193	19.07	174.58	100.768	59.4543	2.40456	0.525658	4.57438	4.7763e-06	0.00531703	FDR<0.05	KIF14	9928	kinesin family member 14	-200551496	-200618838
ENSG00000158402	0.547302	27.0072	20.1118	16.6559	5.17685	1.13262	4.5707	4.861e-06	0.00531703	FDR<0.05	CDC25C	995	cell division cycle 25C	-138285268	-138338341
ENSG00000078053	3.4223	20.4566	35.7273	20.691	3.37504	0.738999	4.56704	4.94649e-06	0.00531703	FDR<0.05	AMPH	273	amphiphysin	-38383695	-38631567
ENSG00000224940	19.0012	521.683	457.488	348.41	4.58869	1.00807	4.55194	5.31529e-06	0.00546505	FDR<0.05	PRRT4	401399	proline rich transmembrane protein 4	-128350324	-128361690
ENSG00000188340	0.280224	3.21508	11.4733	5.22502	5.24298	1.15935	4.52233	6.11626e-06	0.00569284	FDR<0.05	OR6N2	81442	olfactory receptor family 6 subfamily N member 2	-158776681	-158777635
ENSG00000198947	139.928	43.2083	31.7895	68.2275	-2.13232	0.472192	-4.51579	6.30809e-06	0.00569284	FDR<0.05	DMD	1756	dystrophin	-31119225	-31266954
ENSG00000163053	6.65988	58.6105	52.055	40.7309	2.96904	0.657805	4.51356	6.37476e-06	0.00569284	FDR<0.05	SLC16A14	151473	solute carrier family 16 member 14	-230034981	-230068924
ENSG00000255587	44.2444	526.876	515.614	378.145	3.54237	0.785545	4.50944	6.49978e-06	0.00569284	FDR<0.05	RAB44	401258	RAB44, member RAS oncogene family	36697825	36733184
ENSG00000102962	3460.24	1437.17	469.619	1705.45	-2.88147	0.641899	-4.48897	7.15679e-06	0.00604442	FDR<0.05	CCL22	6367	C-C motif chemokine ligand 22	57358782	57366189
ENSG00000203710	207.852	628.345	768.578	551.279	1.88545	0.421699	4.47108	7.78239e-06	0.00634614	FDR<0.05	CR1	1378	complement C3b/C4b receptor 1 (Knops blood group)	207496156	207641765
ENSG00000119121	9.60932	76.1797	131.284	75.4951	3.77094	0.846104	4.45683	8.31804e-06	0.00655683	FDR<0.05	TRPM6	140803	transient receptor potential cation channel subfamily M member 6	-74722494	-74887347
ENSG00000237803	0.277172	4.07002	11.4259	5.50672	5.21626	1.17269	4.44811	8.66296e-06	0.00660844	FDR<0.05	LINC00211	101929559	long intergenic non-protein coding RNA 211	-37826246	-37875863
ENSG00000112053	6.85553	48.0756	71.7332	43.9898	3.39457	0.769053	4.41396	1.01497e-05	0.0075006	FDR<0.05	SLC26A8	116369	solute carrier family 26 member 8	-35943513	-36024500
ENSG00000106714	0.685464	19.7079	16.1802	12.7665	4.52596	1.0289	4.39883	1.08834e-05	0.00762532	FDR<0.05	CNTNAP3	79937	contactin associated protein family member 3	-39064709	-39288167
ENSG00000102837	214.473	6747.45	2981.13	1459.96	3.79695	0.864245	4.39337	1.11608e-05	0.00762532	FDR<0.05	OLFM4	10562	olfactomedin 4	53028812	53052053
ENSG00000158825	134.726	1068.24	1040.64	778.526	2.9494	0.67312	4.38169	1.17761e-05	0.00762532	FDR<0.05	CDA	978	cytidine deaminase	20589096	20618903
ENSG00000170801	22.0951	167.874	161.239	121.818	2.86854	0.654905	4.38009	1.18632e-05	0.00762532	FDR<0.05	HTRA3	94031	HtrA serine peptidase 3	8269753	8296524
ENSG00000104332	0	3.30516	10.0682	4.68069	6.01177	1.37406	4.37519	1.21328e-05	0.00762532	FDR<0.05	SFRP1	6422	secreted frizzled related protein 1	-41261961	-41309473
ENSG00000148344	8.38262	102.506	91.3316	70.3578	3.44264	0.787242	4.37303	1.22531e-05	0.00762532	FDR<0.05	PTGES	9536	prostaglandin E synthase	-129738348	-129753042
ENSG00000118898	0	5.66985	7.18072	4.4977	5.49639	1.26618	4.3409	1.41898e-05	0.00844399	FDR<0.05	PPL	5493	periplakin	-4882506	-4937148
ENSG00000211804	45.5966	10.9468	3.29482	18.6635	-3.74081	0.862909	-4.33511	1.45687e-05	0.00844399	FDR<0.05	TRDV1	28518	T cell receptor delta variable 1	#N/A	#N/A
ENSG00000124107	28.0052	1402.22	332.904	192.161	3.57075	0.823886	4.33404	1.46399e-05	0.00844399	FDR<0.05	SLPI	6590	secretory leukocyte peptidase inhibitor	-45252238	-45254564
ENSG00000087116	102.486	826.781	1850.49	967.79	4.17459	0.965388	4.32426	1.53043e-05	0.00849967	FDR<0.05	ADAMTS2	9509	ADAM metallopeptidase with thrombospondin type 1 motif 2	-37616	-110168
ENSG00000181790	166.039	791.521	1336.61	794.658	3.00865	0.696108	4.3221	1.54552e-05	0.00849967	FDR<0.05	ADGRB1	575	adhesion G protein-coupled receptor B1	142449648	142545007
ENSG00000137804	121.667	548.674	348.993	227.771	1.52083	0.353638	4.30054	1.70384e-05	0.00915736	FDR<0.05	NUSAP1	51203	nucleolar and spindle associated protein 1	41332880	41381046
ENSG00000049323	7.53297	111.933	97.5154	75.5668	3.68998	0.869346	4.24454	2.19038e-05	0.0112915	FDR<0.05	LTBP1	4052	latent transforming growth factor beta binding protein 1	33134595	33399508
ENSG00000169607	11.7288	140.592	65.3962	37.8384	2.47835	0.584042	4.24344	2.20115e-05	0.0112915	FDR<0.05	CKAP2L	150468	cytoskeleton associated protein 2 like	-112736350	-112764609
ENSG00000251179	6.22474	32.2968	44.7225	28.8242	2.85107	0.672564	4.2391	2.24417e-05	0.0112915	FDR<0.05	TMEM92-AS1	103752589	TMEM92 antisense RNA 1	-50281580	-50287855
ENSG00000005961	23.775	1220.23	1114.17	824.175	5.55025	1.31343	4.22575	2.38145e-05	0.0117003	FDR<0.05	ITGA2B	3674	integrin subunit alpha 2b	-44372180	-44389649
ENSG00000172232	143.221	1903.67	1928.37	1384.18	3.75091	0.888478	4.22173	2.42436e-05	0.0117003	FDR<0.05	AZU1	566	azurocidin 1	827836	832018
ENSG00000260910	77.5645	14.7758	10.1759	32.0024	-2.91632	0.693729	-4.20384	2.62429e-05	0.0124119	FDR<0.05	#N/A	#N/A	#N/A	#N/A	#N/A
ENSG00000174500	347.242	87.4599	84.9242	164.507	-2.02488	0.483263	-4.19002	2.7893e-05	0.0128688	FDR<0.05	GCSAM	257144	germinal center associated signaling and motility	-4128	-16538
ENSG00000226981	26.6178	5.33324	1.73023	10.4576	-3.87884	0.926455	-4.18675	2.82974e-05	0.0128688	FDR<0.05	#N/A	#N/A	#N/A	#N/A	#N/A
ENSG00000095739	2.60753	16.0877	19.7641	13.3304	2.91222	0.699251	4.16477	3.11667e-05	0.0139062	FDR<0.05	BAMBI	25805	BMP and activin membrane bound inhibitor	28677520	28682932
ENSG00000121742	8.67281	65.5584	113.942	65.4271	3.71398	0.89321	4.15802	3.2102e-05	0.0140267	FDR<0.05	GJB6	10804	gap junction protein beta 6	-20221961	-20231233
ENSG00000112984	10.0516	173.198	85.069	43.29	3.08285	0.742416	4.15245	3.28931e-05	0.0140267	FDR<0.05	KIF20A	10112	kinesin family member 20A	138179111	138187720
ENSG00000259319	31.6832	61.1424	79.6339	58.7767	1.33426	0.321604	4.14875	3.34293e-05	0.0140267	FDR<0.05	#N/A	#N/A	#N/A	#N/A	#N/A
ENSG00000197653	21.1374	192.602	235.032	156.013	3.47407	0.837899	4.14616	3.38093e-05	0.0140267	FDR<0.05	DNAH10	196385	dynein axonemal heavy chain 10	176	109264
ENSG00000101425	324.465	6699.52	6017.17	4548.18	4.21294	1.01754	4.14033	3.468e-05	0.0141399	FDR<0.05	BPI	671	bactericidal permeability increasing protein	38304155	38337505
ENSG00000138772	107.572	1808.48	1517.67	1196.43	3.81847	0.92672	4.12042	3.78189e-05	0.0151583	FDR<0.05	ANXA3	306	annexin A3	78551769	78610445
ENSG00000152056	66.0756	48.9519	38.3147	50.366	-0.771147	0.187462	-4.11361	3.89511e-05	0.0153519	FDR<0.05	AP1S3	130340	adaptor related protein complex 1 subunit sigma 3	-223755325	-223837582
ENSG00000065618	21.1349	292.588	291.906	210.913	3.78734	0.931333	4.06658	4.77076e-05	0.0180299	FDR<0.05	COL17A1	1308	collagen type XVII alpha 1 chain	-104031285	-104085880
ENSG00000110203	43.2915	922.093	778.216	608.096	4.16819	1.02516	4.0659	4.78469e-05	0.0180299	FDR<0.05	FOLR3	2352	folate receptor gamma	72135724	72139892
ENSG00000253230	13.6708	42.0249	83.6556	48.0894	2.6139	0.643027	4.065	4.8033e-05	0.0180299	FDR<0.05	MIR124-1HG	157627	MIR124-1 host gene	3445394	3448660
ENSG00000197561	82.4866	1402.97	1067.43	889.388	3.69352	0.910452	4.0568	4.97504e-05	0.0183828	FDR<0.05	ELANE	1991	elastase, neutrophil expressed	852302	856243
ENSG00000184005	9.03784	31.1426	55.6614	33.0927	2.62369	0.647687	4.05086	5.10303e-05	0.0185656	FDR<0.05	ST6GALNAC3	256435	ST6 N-acetylgalactosaminide alpha-2,6-sialyltransferase 3	76074745	76634603
ENSG00000213373	3.70652	34.8295	69.0735	37.478	4.22261	1.04348	4.04665	5.19556e-05	0.0186158	FDR<0.05	LINC00671	388387	long intergenic non-protein coding RNA 671	-42874673	-42898734
ENSG00000248966	4.08238	10.9758	16.3315	10.7823	2.00127	0.495862	4.03595	5.43826e-05	0.0191946	FDR<0.05	#N/A	#N/A	#N/A	#N/A	#N/A
ENSG00000248385	4.34906	95.3108	78.7365	62.2213	4.1766	1.03583	4.03214	5.52721e-05	0.0192217	FDR<0.05	TARM1	441864	T cell-interacting, activating receptor on myeloid cells 1	-44261	-55747
ENSG00000131187	6.77786	47.8162	42.7283	33.7239	2.64191	0.657536	4.0179	5.87199e-05	0.0199758	FDR<0.05	F12	2161	coagulation factor XII	-177402140	-177409564
ENSG00000234773	20.399	8.55946	7.47983	11.7335	-1.40514	0.349863	-4.01626	5.91299e-05	0.0199758	FDR<0.05	#N/A	#N/A	#N/A	#N/A	#N/A
ENSG00000272398	201.307	2498.3	2161.17	1691.21	3.42425	0.853493	4.01204	6.01952e-05	0.0200493	FDR<0.05	CD24	100133941	CD24 molecule	-106969830	-106975465
ENSG00000121380	39.3007	35.4141	5.20734	26.0077	-2.87344	0.717314	-4.00583	6.17998e-05	0.0201207	FDR<0.05	BCL2L14	79370	BCL2 like 14	12071467	12099693
ENSG00000164821	77.2846	1527.89	1219.61	984.808	3.97989	0.994034	4.00378	6.23384e-05	0.0201207	FDR<0.05	DEFA4	1669	defensin alpha 4	-330942	-333429
ENSG00000167105	2.43828	35.8524	29.2159	23.5054	3.58729	0.896618	4.00091	6.30981e-05	0.0201207	FDR<0.05	TMEM92	162461	transmembrane protein 92	50271405	50281485
ENSG00000149516	89.9954	1606.63	1169.5	998.645	3.69981	0.925357	3.99825	6.3813e-05	0.0201207	FDR<0.05	MS4A3	932	membrane spanning 4-domains A3	60056664	60071115
ENSG00000105352	55.8522	204.734	289.402	189.703	2.37378	0.59465	3.9919	6.55464e-05	0.0203953	FDR<0.05	CEACAM4	1089	CEA cell adhesion molecule 4	-41618970	-41627074
ENSG00000159339	287.889	4071.43	4092.15	2943.62	3.82926	0.962392	3.9789	6.92343e-05	0.0204386	FDR<0.05	PADI4	23569	peptidyl arginine deiminase 4	17308196	17364004
ENSG00000221887	14.1606	8.11673	1.3095	7.54736	-3.33324	0.837737	-3.97887	6.92446e-05	0.0204386	FDR<0.05	HMSD	284293	histocompatibility minor serpin domain containing	63949300	63961835
ENSG00000269404	234.909	90.4788	69.1523	126.344	-1.7644	0.443787	-3.97578	7.01479e-05	0.0204386	FDR<0.05	SPIB	6689	Spi-B transcription factor	50418937	50431052
ENSG00000152672	186.98	87.9367	21.1205	94.2641	-3.15511	0.794016	-3.97361	7.07903e-05	0.0204386	FDR<0.05	CLEC4F	165530	C-type lectin domain family 4 member F	-70808644	-70820599
ENSG00000101335	22.8924	742.753	464.469	429.396	4.34222	1.09461	3.9669	7.2815e-05	0.0204386	FDR<0.05	MYL9	10398	myosin light chain 9	36541518	36551446
ENSG00000103196	325.151	549.686	2085.97	1020.03	2.68127	0.675914	3.96688	7.28203e-05	0.0204386	FDR<0.05	CRISPLD2	83716	cysteine rich secretory protein LCCL domain containing 2	84819984	84909508
ENSG00000107611	133.245	43.8562	37.9797	68.6162	-1.80411	0.45514	-3.96386	7.3748e-05	0.0204386	FDR<0.05	CUBN	8029	cubilin	-16823965	-17129811
ENSG00000183019	159.844	1815.88	1306.39	1140.75	3.0307	0.764719	3.96315	7.39672e-05	0.0204386	FDR<0.05	MCEMP1	199675	mast cell expressed membrane protein 1	7677056	7679833
ENSG00000282572	4.02198	27.389	25.5765	19.7445	2.67174	0.674317	3.96214	7.42803e-05	0.0204386	FDR<0.05	#N/A	#N/A	#N/A	#N/A	#N/A
ENSG00000164047	247.212	2852.91	4278.87	2570.29	4.11341	1.03822	3.96199	7.43286e-05	0.0204386	FDR<0.05	CAMP	820	cathelicidin antimicrobial peptide	48223494	48225485
ENSG00000115163	9.44489	49.8664	40.5365	22.0383	2.11233	0.534882	3.94916	7.8425e-05	0.0210898	FDR<0.05	CENPA	1058	centromere protein A	26786014	26794587
ENSG00000110076	215.911	68.7375	44.6784	104.469	-2.26725	0.574135	-3.94899	7.84805e-05	0.0210898	FDR<0.05	NRXN2	9379	neurexin 2	-64606173	-64723197
ENSG00000111058	2.88633	17.8818	23.0479	15.1913	3.0113	0.763998	3.9415	8.09735e-05	0.0214142	FDR<0.05	ACSS3	79611	acyl-CoA synthetase short chain family member 3	81078078	81261210
ENSG00000167210	6.40691	71.3801	97.9814	61.1986	3.93473	0.998674	3.93995	8.14987e-05	0.0214142	FDR<0.05	LOXHD1	125336	lipoxygenase homology PLAT domains 1	-46477272	-46657220
ENSG00000272636	12.2729	78.674	231.904	112.384	4.23962	1.0805	3.92376	8.71777e-05	0.0225885	FDR<0.05	DOC2B	8447	double C2 domain beta	-82788	-120582
ENSG00000005381	240.941	3703	2908.05	2386.15	3.5932	0.916311	3.92137	8.80462e-05	0.0225885	FDR<0.05	MPO	4353	myeloperoxidase	-58269854	-58280935
ENSG00000172031	5.90431	1.57223	0	2.32157	-4.92007	1.25591	-3.91752	8.94638e-05	0.0225885	FDR<0.05	EPHX4	253152	epoxide hydrolase 4	92029984	92063538
ENSG00000118520	54.1258	776.671	882.67	597.007	4.02737	1.02894	3.91408	9.07484e-05	0.0225885	FDR<0.05	ARG1	383	arginase 1	131573225	131584329
ENSG00000079385	111.961	1131.9	1303.43	885.954	3.54119	0.904855	3.91355	9.09501e-05	0.0225885	FDR<0.05	CEACAM1	634	CEA cell adhesion molecule 1	-42507305	-42528481
ENSG00000168903	0	7.93464	10.1438	6.32746	6.02629	1.54063	3.91157	9.16987e-05	0.0225885	FDR<0.05	BTNL3	10917	butyrophilin like 3	180988845	181006727
ENSG00000254006	3.5755	84.7862	64.0533	53.1665	4.16374	1.06515	3.90906	9.26576e-05	0.0225893	FDR<0.05	#N/A	#N/A	#N/A	#N/A	#N/A
ENSG00000183117	7.35919	0.443557	23.0274	2.363	-5.2361	1.34526	-3.89225	9.93195e-05	0.0239664	FDR<0.05	CSMD1	64478	CUB and Sushi multiple domains 1	-2935360	-4994914
ENSG00000109805	14.4502	201.32	115.583	115.251	3.00009	0.771769	3.88729	0.00010137	0.0242142	FDR<0.05	NCAPG	64151	non-SMC condensin I complex subunit G	17810978	17844864
ENSG00000101400	160.938	75.3923	58.7563	95.2334	-1.44531	0.372135	-3.88383	0.000102824	0.0243158	FDR<0.05	SNTA1	6640	syntrophin alpha 1	-33407956	-33443763
ENSG00000000938	7842.13	20195.8	16362.3	15148	1.061	0.27361	3.87778	0.000105414	0.0246814	FDR<0.05	FGR	2268	FGR proto-oncogene, Src family tyrosine kinase	-27612063	-27626597
ENSG00000113140	176.682	1596.5	1302.31	1067.59	2.88161	0.744273	3.8717	0.000108077	0.0250568	FDR<0.05	SPARC	6678	secreted protein acidic and cysteine rich	-151661095	-151686915
ENSG00000154839	4.46766	61.0339	41.9447	37.3828	3.22644	0.834088	3.86822	0.000109631	0.0251703	FDR<0.05	SKA1	220134	spindle and kinetochore associated complex subunit 1	82852	101975
ENSG00000229314	39.7987	630.641	734.452	489.722	4.20584	1.08815	3.86515	0.000111023	0.0252449	FDR<0.05	ORM1	5004	orosomucoid 1	114323097	114326479
ENSG00000234882	45.1916	15.3325	9.02519	22.0827	-2.30039	0.597259	-3.85158	0.000117357	0.0261136	FDR<0.05	EIF3EP1	3647	eukaryotic translation initiation factor 3 subunit E pseudogene 1	#N/A	#N/A
ENSG00000136709	3257.24	2930.83	2481.36	2871.44	-0.392067	0.101814	-3.85081	0.000117729	0.0261136	FDR<0.05	WDR33	55339	WD repeat domain 33	-127735378	-127811171
ENSG00000133401	46.33	12.4503	7.7457	20.9676	-2.54635	0.66163	-3.84861	0.000118791	0.0261136	FDR<0.05	PDZD2	23037	PDZ domain containing 2	31639130	32110932
ENSG00000276649	61.2543	107.441	125.062	99.7522	1.03034	0.267873	3.8464	0.000119868	0.0261136	FDR<0.05	#N/A	#N/A	#N/A	#N/A	#N/A
ENSG00000186529	106.23	1303.29	1549.59	1030.38	3.86661	1.00552	3.84538	0.000120365	0.0261136	FDR<0.05	CYP4F3	4051	cytochrome P450 family 4 subfamily F member 3	15640896	15662825
ENSG00000142408	3.30308	10.8729	40.9382	19.1248	3.62812	0.946603	3.83278	0.000126704	0.0272391	FDR<0.05	CACNG8	59283	calcium voltage-gated channel auxiliary subunit gamma 8	53962936	53990215
ENSG00000243988	3.4958	1.56604	0	1.59686	-4.16431	1.08731	-3.82991	0.00012819	0.0273103	FDR<0.05	RPS24P17	100216341	ribosomal protein S24 pseudogene 17	#N/A	#N/A
ENSG00000126353	6814.18	2006.58	1883.83	3405.9	-1.85461	0.485693	-3.81848	0.000134278	0.0283518	FDR<0.05	CCR7	1236	C-C motif chemokine receptor 7	-40553769	-40561013
ENSG00000188761	21.2904	185.511	159.748	127.228	2.90705	0.762581	3.81212	0.000137781	0.0288341	FDR<0.05	BCL2L15	440603	BCL2 like 15	-113876815	-113887581
ENSG00000086548	87.7585	1564.95	1204.22	995.535	3.77829	0.993656	3.80242	0.000143292	0.0292971	FDR<0.05	CEACAM6	4680	CEA cell adhesion molecule 6	41755529	41772210
ENSG00000124216	6.24851	48.8387	91.7845	51.0927	3.86996	1.01816	3.80095	0.000144145	0.0292971	FDR<0.05	SNAI1	6615	snail family transcriptional repressor 1	49982979	49988883
ENSG00000055957	103.476	29.642	23.0111	49.4713	-2.15516	0.567115	-3.80022	0.000144565	0.0292971	FDR<0.05	ITIH1	3697	inter-alpha-trypsin inhibitor heavy chain 1	52779925	52792068
ENSG00000152078	7.79798	28.7552	75.7269	38.9081	3.27293	0.861737	3.79806	0.000145832	0.0292971	FDR<0.05	TLCD4	148534	TLC domain containing 4	95092516	95197605
ENSG00000171848	20.1828	329.378	170.49	181.009	3.0776	0.810437	3.79746	0.000146188	0.0292971	FDR<0.05	RRM2	6241	ribonucleotide reductase regulatory subunit M2	10122567	10131419
ENSG00000087303	44.7916	17.3157	11.5075	23.5256	-1.95105	0.515246	-3.78663	0.000152702	0.0302625	FDR<0.05	NID2	22795	nidogen 2	-52004808	-52069059
ENSG00000170956	126.779	739.427	627.023	516.291	2.30658	0.609849	3.78221	0.000155441	0.0302625	FDR<0.05	CEACAM3	1084	CEA cell adhesion molecule 3	41796586	41811554
ENSG00000125968	5.09522	17.3244	27.9515	17.3751	2.42825	0.642195	3.78118	0.000156086	0.0302625	FDR<0.05	ID1	3397	inhibitor of DNA binding 1, HLH protein	31605288	31606510
ENSG00000138798	0	29.2232	24.1762	18.6898	7.26286	1.92082	3.78112	0.000156124	0.0302625	FDR<0.05	EGF	1950	epidermal growth factor	109912882	110013766
ENSG00000173535	30.0436	181.125	199.509	142.235	2.73133	0.723243	3.77651	0.000159042	0.0302803	FDR<0.05	TNFRSF10C	8794	TNF receptor superfamily member 10c	23102920	23117445
ENSG00000085733	42.6925	256.633	208.434	175.581	2.28459	0.605093	3.7756	0.00015962	0.0302803	FDR<0.05	CTTN	2017	cortactin	70398528	70436575
ENSG00000162267	27.1821	8.4403	2.67172	12.0439	-3.29555	0.873012	-3.77492	0.000160058	0.0302803	FDR<0.05	ITIH3	3699	inter-alpha-trypsin inhibitor heavy chain 3	52794767	52809009
ENSG00000189068	24.3455	378.507	245.942	225.861	3.33613	0.886988	3.76119	0.000169109	0.0315075	FDR<0.05	VSTM1	284415	V-set and transmembrane domain containing 1	-15192	-38264
ENSG00000100448	33.0813	736.405	541.013	457.021	4.031	1.07178	3.76104	0.000169209	0.0315075	FDR<0.05	CTSG	1511	cathepsin G	-24573517	-24576250
ENSG00000233070	0.137041	3.93724	9.36093	4.69547	5.39722	1.43596	3.75862	0.000170853	0.0315652	FDR<0.05	ZFY-AS1	107987337	ZFY antisense RNA 1	-2966818	-3002626
ENSG00000118113	229.709	3242.55	3220.99	2331.15	3.80962	1.01534	3.75206	0.000175388	0.0320898	FDR<0.05	MMP8	4317	matrix metallopeptidase 8	-102711795	-102724954
ENSG00000278959	19.6387	5.86332	3.59642	9.20252	-2.38134	0.634922	-3.75061	0.000176407	0.0320898	FDR<0.05	#N/A	#N/A	#N/A	#N/A	#N/A
ENSG00000111052	198.06	617.681	682.771	514.576	1.78549	0.476984	3.74329	0.000181625	0.0326395	FDR<0.05	LIN7A	8825	lin-7 homolog A, crumbs cell polarity complex component	-80792520	-80937707
ENSG00000229358	9.91783	73.4099	70.8292	53.459	2.83399	0.757242	3.74251	0.000182189	0.0326395	FDR<0.05	#N/A	#N/A	#N/A	#N/A	#N/A
ENSG00000260078	14.2261	58.0036	83.6842	53.8585	2.5611	0.685115	3.73821	0.000185332	0.0328118	FDR<0.05	LOC643802	643802	u3 small nucleolar ribonucleoprotein protein MPP10-like	-53365391	-53371212
ENSG00000123405	113.504	549.962	927.741	551.247	3.03069	0.811067	3.73667	0.000186474	0.0328118	FDR<0.05	NFE2	4778	nuclear factor, erythroid 2	-54292106	-54301037
ENSG00000157152	1.26552	6.80946	8.73486	5.82017	2.76267	0.739563	3.73554	0.000187314	0.0328118	FDR<0.05	SYN2	6854	synapsin II	12004359	12185732
ENSG00000133048	311.615	6279.73	3230.38	3422.02	3.37388	0.903761	3.73316	0.000189093	0.03288	FDR<0.05	CHI3L1	1116	chitinase 3 like 1	-203178930	-203186704
ENSG00000148346	500.173	9365.99	7073.17	5903.76	3.82185	1.02658	3.72289	0.000196958	0.0339975	FDR<0.05	LCN2	3934	lipocalin 2	128149452	128153453
ENSG00000145358	1.52395	23.0518	25.2488	17.3624	4.04304	1.0873	3.71842	0.000200473	0.0343535	FDR<0.05	DDIT4L	115265	DNA damage inducible transcript 4 like	-100185869	-100190468
ENSG00000133317	10.7632	169.898	129.615	108.058	3.58962	0.966453	3.71422	0.000203831	0.0346756	FDR<0.05	LGALS12	85329	galectin 12	63507986	63516772
ENSG00000186205	32.3095	229.12	200.794	160.163	2.63632	0.710634	3.70981	0.000207414	0.0346756	FDR<0.05	MTARC1	64757	mitochondrial amidoxime reducing component 1	220786912	220819659
ENSG00000138180	21.5395	137.048	70.1139	44.5586	1.7077	0.460409	3.70911	0.000207991	0.0346756	FDR<0.05	CEP55	55165	centrosomal protein 55	93496611	93529092
ENSG00000181097	48.8736	17.3226	16.5761	26.5266	-1.53734	0.414508	-3.70883	0.000208218	0.0346756	FDR<0.05	#N/A	#N/A	#N/A	#N/A	#N/A
ENSG00000177380	53.4097	18.5137	10.9719	26.3429	-2.25414	0.60867	-3.70339	0.000212741	0.0351811	FDR<0.05	PPFIA3	8541	PTPRF interacting protein alpha 3	49119543	49151023
ENSG00000242550	24.2866	315.001	236.856	200.436	3.28552	0.887895	3.70034	0.000215307	0.0353582	FDR<0.05	SERPINB10	5273	serpin family B member 10	63907957	63936111
ENSG00000117399	30.0407	160.062	91.4223	57.2919	1.6099	0.437464	3.68006	0.000233175	0.0380285	FDR<0.05	CDC20	991	cell division cycle 20	43358980	43363202
ENSG00000120885	80.325	1304.37	920.128	802.671	3.51729	0.957761	3.6724	0.00024028	0.0387066	FDR<0.05	CLU	1191	clusterin	-27596916	-27614700
ENSG00000234506	4.87675	23.5772	21.2735	17.1608	2.12964	0.579958	3.67206	0.000240607	0.0387066	FDR<0.05	LINC01506	101927015	long intergenic non-protein coding RNA 1506	-68543540	-68546602
ENSG00000255860	0	16.5075	13.1918	10.3947	6.40212	1.74461	3.66966	0.000242874	0.0388073	FDR<0.05	#N/A	#N/A	#N/A	#N/A	#N/A
ENSG00000196415	26.9845	501.967	391.077	320.661	3.85654	1.05294	3.66266	0.000249615	0.0394048	FDR<0.05	PRTN3	5657	proteinase 3	840998	848175
ENSG00000166676	294.313	85.7973	80.2174	146.399	-1.86953	0.510479	-3.66232	0.000249946	0.0394048	FDR<0.05	TVP23A	780776	trans-golgi network vesicle protein 23 homolog A	-10760911	-10818794
ENSG00000104290	107.456	47.3579	61.0345	70.1742	-0.818832	0.223755	-3.6595	0.000252705	0.0395759	FDR<0.05	FZD3	7976	frizzled class receptor 3	28494204	28574268
ENSG00000134057	58.5337	176.259	116.965	84.9837	1.0023	0.274883	3.6463	0.000266045	0.0412637	FDR<0.05	CCNB1	891	cyclin B1	69167009	69178243
ENSG00000120278	293.046	97.6121	64.084	144.507	-2.18775	0.60014	-3.6454	0.000266972	0.0412637	FDR<0.05	PLEKHG1	57480	pleckstrin homology and RhoGEF domain containing G1	150599884	150664539
ENSG00000102010	8.13664	147.772	123.06	97.2322	3.91824	1.07619	3.64084	0.000271748	0.0417293	FDR<0.05	BMX	660	BMX non-receptor tyrosine kinase	15507307	15556519
ENSG00000117519	79.1138	22.8858	17.5045	37.8708	-2.15447	0.593251	-3.63164	0.000281628	0.0421674	FDR<0.05	CNN3	1266	calponin 3	-94896948	-94925808
ENSG00000024526	3.71432	67.0336	45.2518	40.4142	3.61006	0.994267	3.63088	0.000282457	0.0421674	FDR<0.05	DEPDC1	55635	DEP domain containing 1	-68474151	-68497082
ENSG00000101977	31.0046	11.8375	11.0372	17.3075	-1.43568	0.395431	-3.63067	0.000282691	0.0421674	FDR<0.05	MCF2	4168	MCF.2 cell line derived transforming sequence	-139581770	-139708222
ENSG00000012223	3515.59	54867.6	45368.9	36137.5	3.68986	1.01648	3.63003	0.000283384	0.0421674	FDR<0.05	LTF	4057	lactotransferrin	-46435644	-46464905
ENSG00000152782	50.5651	25.2493	28.0303	33.8174	-0.844086	0.232536	-3.62991	0.000283518	0.0421674	FDR<0.05	PANK1	53354	pantothenate kinase 1	-89579494	-89643916
ENSG00000008438	131.015	2563.55	1837.03	1579.51	3.80953	1.05008	3.62784	0.000285799	0.0422411	FDR<0.05	PGLYRP1	8993	peptidoglycan recognition protein 1	-46019154	-46023053
ENSG00000046604	356.412	114.356	90.776	178.72	-1.96808	0.543018	-3.62433	0.000289713	0.0425536	FDR<0.05	DSG2	1829	desmoglein 2	31498176	31549007
ENSG00000093009	8.45836	92.6812	59.91	55.9445	2.82145	0.779302	3.62048	0.000294055	0.0429248	FDR<0.05	CDC45	8318	cell division cycle 45	19479825	19520612
ENSG00000111206	32.5308	348.552	204.389	203.288	2.65135	0.733389	3.6152	0.000300117	0.0435409	FDR<0.05	FOXM1	2305	forkhead box M1	-2857679	-2877174
ENSG00000160408	55.734	21.1158	17.553	30.2543	-1.66023	0.459852	-3.61035	0.000305789	0.0440933	FDR<0.05	ST6GALNAC6	30815	ST6 N-acetylgalactosaminide alpha-2,6-sialyltransferase 6	-127885320	-127899648
ENSG00000179840	5.55185	19.1167	22.8927	16.3688	2.0134	0.557985	3.60835	0.000308155	0.0441652	FDR<0.05	PIK3CD-AS1	644997	PIK3CD antisense RNA 1	-9652609	-9654586
ENSG00000257878	3.12606	9.88972	13.6021	9.15997	2.10461	0.584446	3.60103	0.000316964	0.045154	FDR<0.05	#N/A	#N/A	#N/A	#N/A	#N/A
ENSG00000257017	82.1447	1526.51	1124.17	952.382	3.77454	1.04881	3.59887	0.000319602	0.0451801	FDR<0.05	HP	3240	haptoglobin	72054504	72061055
ENSG00000204930	5.48291	0.727047	0.129367	1.94462	-4.39021	1.22026	-3.59776	0.000320968	0.0451801	FDR<0.05	FAM221B	392307	family with sequence similarity 221 member B	-35816405	-35828732
ENSG00000135407	192.863	105.977	98.0181	129.257	-0.978009	0.272519	-3.58877	0.00033224	0.0458752	FDR<0.05	AVIL	10677	advillin	-57797375	-57816069
ENSG00000284874	4.80239	27.8424	45.4937	27.1083	3.24415	0.904119	3.58819	0.00033298	0.0458752	FDR<0.05	SEPT5-GP1BB	100526833	SEPT5-GP1BB readthrough	19718468	19724774
ENSG00000124469	218.251	3641.02	2689.51	2281.16	3.62326	1.01008	3.5871	0.000334372	0.0458752	FDR<0.05	CEACAM8	1088	CEA cell adhesion molecule 8	-42580242	-42594924
ENSG00000167434	1.12105	21.7103	18.779	14.5076	4.05965	1.13189	3.5866	0.00033502	0.0458752	FDR<0.05	CA4	762	carbonic anhydrase 4	60149972	60179021
ENSG00000101162	21.6402	1442.1	755.443	775.63	5.12509	1.42965	3.58486	0.000337256	0.0458752	FDR<0.05	TUBB1	81027	tubulin beta 1 class VI	59019428	59026654
ENSG00000145491	0.814379	12.4626	12.3696	8.93559	3.8916	1.08601	3.5834	0.000339145	0.0458752	FDR<0.05	ROPN1L	83853	rhophilin associated tail protein 1 like	10441878	10465026
ENSG00000079337	23.7288	61.9257	89.3717	60.0727	1.89906	0.529998	3.58314	0.000339486	0.0458752	FDR<0.05	RAPGEF3	10411	Rap guanine nucleotide exchange factor 3	-47734669	-47758461
ENSG00000134827	72.1634	748.492	725.779	537.644	3.33012	0.93034	3.57947	0.000344295	0.0462607	FDR<0.05	TCN1	6947	transcobalamin 1	-59852807	-59866487
ENSG00000233485	9.4046	5.03778	0.823031	4.87266	-3.43616	0.961004	-3.5756	0.00034943	0.046509	FDR<0.05	FHAD1-AS1	101927417	FHAD1 antisense RNA 1	-15326679	-15343883
ENSG00000270277	32.0939	108.966	97.919	82.0378	1.60972	0.450257	3.57511	0.000350076	0.046509	FDR<0.05	#N/A	#N/A	#N/A	#N/A	#N/A
ENSG00000180509	21.8377	82.7019	69.7219	59.8997	1.67793	0.4699	3.57082	0.000355872	0.0470148	FDR<0.05	KCNE1	3753	potassium voltage-gated channel subfamily E regulatory subunit 1	-34446687	-34511339
ENSG00000131016	24.5494	87.1729	373.551	168.618	3.92692	1.10146	3.56519	0.000363596	0.0477684	FDR<0.05	AKAP12	9590	A-kinase anchoring protein 12	151325530	151358561
ENSG00000189127	0.992138	12.3718	13.7214	9.43026	3.7896	1.06428	3.56073	0.00036983	0.0482091	FDR<0.05	ANKRD34B	340120	ankyrin repeat domain 34B	-80556754	-80570280
ENSG00000148773	138.991	2116.95	1134.74	1179.79	3.02931	0.85096	3.55988	0.000371028	0.0482091	FDR<0.05	MKI67	4288	marker of proliferation Ki-67	-128096660	-128126423
ENSG00000178075	76.2221	16.7409	12.9419	33.2556	-2.53864	0.713773	-3.55664	0.000375624	0.0485396	FDR<0.05	GRAMD1C	54762	GRAM domain containing 1C	113897499	113947174
ENSG00000113303	2.64739	18.0789	35.6077	19.5845	3.74675	1.0543	3.55377	0.000379751	0.0488063	FDR<0.05	BTNL8	79908	butyrophilin like 8	180899076	180950906
ENSG00000172971	0.274082	13.7551	10.8994	8.71128	5.16544	1.45429	3.55186	0.000382519	0.0488962	FDR<0.05	#N/A	#N/A	#N/A	#N/A	#N/A
ENSG00000257307	16.3902	23.7871	32.1825	24.5064	0.969147	0.273375	3.54511	0.000392443	0.0498471	FDR<0.05	LOC644584	644584	EWS RNA binding protein 1 pseudogene	#N/A	#N/A
ENSG00000135503	935.84	1453.59	1420.74	1286.77	0.602358	0.169968	3.54395	0.000394173	0.0498471	FDR<0.05	ACVR1B	91	activin A receptor type 1B	51953379	51997079
ENSG00000091972	137.224	48.8887	33.6535	70.057	-2.0177	0.570127	-3.53904	0.000401581	0.0505138	Not Sig	CD200	4345	CD200 molecule	112332946	112362811
ENSG00000153064	253.351	50.5039	53.0893	112.263	-2.25213	0.636996	-3.53555	0.000406924	0.0506689	Not Sig	BANK1	55024	B cell scaffold protein with ankyrin repeats 1	101790606	102074812
ENSG00000234493	0.253853	3.95963	15.6201	6.92906	5.68366	1.60763	3.53544	0.000407099	0.0506689	Not Sig	RHOXF1P1	101928941	Rhox homeobox family member 1 pseudogene 1	-120010716	-120015551
ENSG00000184838	16.1112	63.4766	119.949	69.0322	2.89674	0.820364	3.53105	0.000413919	0.0511945	Not Sig	PRR16	51334	proline rich 16	120464277	120687330
ENSG00000225697	1228.66	1900.62	2613.04	1948.38	1.08854	0.308373	3.52994	0.000415652	0.0511945	Not Sig	SLC26A6	65010	solute carrier family 26 member 6	-48625722	-48635461
ENSG00000088992	203.974	514.5	868.117	545.109	2.08856	0.59232	3.52607	0.000421774	0.0516793	Not Sig	TESC	54997	tescalcin	-117038922	-117099446
ENSG00000226752	1327.04	617.02	460.548	775.261	-1.52644	0.433126	-3.52424	0.000424699	0.0516849	Not Sig	CUTALP	253039	cutA divalent cation tolerance like, pseudogene	120846681	120854373
ENSG00000173338	5.93742	14.9003	23.1224	15.0892	1.90481	0.54063	3.52331	0.000426191	0.0516849	Not Sig	KCNK7	10089	potassium two pore domain channel subfamily K member 7	-65592835	-65595800
ENSG00000142405	586.999	1479.23	2231.93	1475.01	1.92667	0.550007	3.503	0.000460058	0.0550621	Not Sig	NLRP12	91662	NLR family pyrin domain containing 12	-53793740	-53824314
ENSG00000070371	91.3029	494.744	571.207	400.474	2.64555	0.755267	3.5028	0.000460395	0.0550621	Not Sig	CLTCL1	8218	clathrin heavy chain like 1	-19179473	-19291719
ENSG00000169397	23.1345	390.769	312.646	253.136	3.75567	1.07291	3.50044	0.000464489	0.0550621	Not Sig	RNASE3	6037	ribonuclease A family member 3	20891402	20892348
ENSG00000101057	47.3865	451.144	265.87	265.171	2.48758	0.711405	3.49671	0.000471037	0.0550621	Not Sig	MYBL2	4605	MYB proto-oncogene like 2	43667018	43716496
ENSG00000135451	11.2989	129.697	94.5139	81.8634	3.06548	0.876711	3.49657	0.000471275	0.0550621	Not Sig	TROAP	10024	trophinin associated protein	49323254	49324377
ENSG00000210112	5.62515	13.0509	16.6273	12.0749	1.57989	0.451852	3.49649	0.000471428	0.0550621	Not Sig	#N/A	#N/A	#N/A	#N/A	#N/A
ENSG00000078081	4244.06	1787.96	947.158	2230.51	-2.16339	0.618822	-3.49599	0.00047231	0.0550621	Not Sig	LAMP3	27074	lysosomal associated membrane protein 3	-183122214	-183162734
ENSG00000158555	1334.17	521.028	604.027	794.021	-1.14309	0.327208	-3.49347	0.000476782	0.0550621	Not Sig	GDPD5	81544	glycerophosphodiester phosphodiesterase domain containing 5	-75434639	-75525573
ENSG00000134489	12.8636	36.3492	85.68	46.5693	2.73397	0.782838	3.49238	0.000478731	0.0550621	Not Sig	HRH4	59340	histamine receptor H4	24460636	24479974
ENSG00000170312	21.8784	227.566	132.432	132.563	2.59703	0.743685	3.49211	0.000479219	0.0550621	Not Sig	CDK1	983	cyclin dependent kinase 1	60778330	60787069
ENSG00000165507	36.584	20.2872	11.6152	22.141	-1.61748	0.463214	-3.49187	0.000479651	0.0550621	Not Sig	DEPP1	11067	DEPP1 autophagy regulator	-44976127	-44978809
ENSG00000169704	0.982845	125.219	84.0445	73.5371	6.41358	1.84352	3.47899	0.000503301	0.0572578	Not Sig	GP9	2815	glycoprotein IX platelet	129060778	129062406
ENSG00000157510	0.843309	1.9123	6.7177	3.27349	2.99724	0.861567	3.47882	0.000503621	0.0572578	Not Sig	AFAP1L1	134265	actin filament associated protein 1 like 1	149271858	149343635
ENSG00000132329	215.285	68.0374	62.2805	110.197	-1.78269	0.512769	-3.4766	0.000507809	0.0573489	Not Sig	RAMP1	10267	receptor activity modifying protein 1	237859622	237912106
ENSG00000239839	205.002	9840.65	2985.37	4550.61	3.86419	1.11196	3.4751	0.000510656	0.0573489	Not Sig	DEFA3	1668	defensin alpha 3	-7015868	-7018297
ENSG00000118564	2681.61	3626.95	3709.32	3372.18	0.467888	0.134661	3.47456	0.000511697	0.0573489	Not Sig	FBXL5	26234	F-box and leucine rich repeat protein 5	-15604383	-15655412
ENSG00000176884	34.638	5.64365	6.91696	14.7876	-2.29907	0.662598	-3.46978	0.000520882	0.0581029	Not Sig	GRIN1	2902	glutamate ionotropic receptor NMDA type subunit 1	137139153	137168756
ENSG00000092421	4.60393	54.0859	37.7253	33.5151	3.03139	0.874917	3.46478	0.000530674	0.0587073	Not Sig	SEMA6A	57556	semaphorin 6A	-116443554	-116574823
ENSG00000196284	84.99	54.879	43.3383	59.8731	-0.950772	0.274434	-3.46448	0.000531265	0.0587073	Not Sig	SUPT3H	8464	SPT3 homolog, SAGA and STAGA complex component	-44809056	-45377662
ENSG00000186197	56.4137	27.9494	11.6644	30.789	-2.24823	0.649532	-3.4613	0.000537568	0.0591275	Not Sig	EDARADD	128178	EDAR associated death domain	236395412	236484905
ENSG00000168916	72.9335	32.2573	24.4688	41.7342	-1.5557	0.449823	-3.45847	0.000543261	0.0593844	Not Sig	ZNF608	57507	zinc finger protein 608	-124636914	-124746639
ENSG00000157856	1.45436	8.50227	11.3468	7.38347	2.97339	0.859947	3.45764	0.000544927	0.0593844	Not Sig	DRC1	92749	dynein regulatory complex subunit 1	26401919	26456711
ENSG00000179869	87.7167	1463.67	952.236	871.883	3.44035	0.996	3.45417	0.000551998	0.0598791	Not Sig	ABCA13	154664	ATP binding cassette subfamily A member 13	48171457	48647497
ENSG00000197520	21.5381	4.91022	2.85033	9.17762	-3.02642	0.878454	-3.44516	0.000570712	0.0612882	Not Sig	FAM177B	400823	family with sequence similarity 177 member B	222737215	222750805
ENSG00000113296	5.17914	23.2808	45.1852	25.5168	3.12071	0.90594	3.44472	0.000571648	0.0612882	Not Sig	THBS4	7060	thrombospondin 4	79991295	80083284
ENSG00000130675	0.126926	5.68208	5.93024	4.10239	4.7726	1.38633	3.4426	0.000576143	0.0612882	Not Sig	MNX1	3110	motor neuron and pancreas homeobox 1	-157004852	-157009435
ENSG00000126787	10.9521	164.783	88.7268	92.0139	3.0191	0.877124	3.44204	0.000577345	0.0612882	Not Sig	DLGAP5	9787	DLG associated protein 5	-55148134	-55191585
ENSG00000013374	4145.21	3196.14	2503.47	3238.43	-0.727763	0.211476	-3.44136	0.000578806	0.0612882	Not Sig	NUB1	51667	negative regulator of ubiquitin like proteins 1	151341811	151378446
ENSG00000214212	338.705	1127.13	1177.06	908.077	1.79656	0.522171	3.44055	0.000580538	0.0612882	Not Sig	C19orf38	255809	chromosome 19 open reading frame 38	10848414	10869790
ENSG00000162692	13.9927	9.91519	2.8001	8.64815	-2.3711	0.6897	-3.43787	0.000586304	0.0616219	Not Sig	VCAM1	7412	vascular cell adhesion molecule 1	100719639	100739046
ENSG00000235559	0.979734	13.7439	13.3303	9.76989	3.75929	1.09514	3.43271	0.000597576	0.0625287	Not Sig	#N/A	#N/A	#N/A	#N/A	#N/A
ENSG00000157456	28.8212	153.916	82.3648	55.2516	1.52197	0.444706	3.42243	0.000620652	0.0646572	Not Sig	CCNB2	9133	cyclin B2	59105145	59125045
ENSG00000127564	26.0443	200.95	135.488	125.567	2.37857	0.69619	3.41655	0.000634191	0.0653755	Not Sig	PKMYT1	9088	protein kinase, membrane associated tyrosine/threonine 1	-2972807	-2980446
ENSG00000111261	10.9513	68.7201	92.6824	59.7762	3.08176	0.902108	3.41617	0.000635079	0.0653755	Not Sig	MANSC1	54682	MANSC domain containing 1	-12326055	-12350242
ENSG00000183688	854.942	4021.7	3780.21	2987.15	2.14454	0.627924	3.41528	0.000637172	0.0653755	Not Sig	RFLNB	359845	refilin B	-439979	-445940
ENSG00000280604	2.24433	8.99175	15.4699	9.23487	2.75253	0.80609	3.41466	0.000638605	0.0653755	Not Sig	#N/A	#N/A	#N/A	#N/A	#N/A
ENSG00000134668	11.5635	50.5165	54.9346	40.377	2.24665	0.658471	3.41193	0.000645049	0.0657505	Not Sig	SPOCD1	90853	SPOC domain containing 1	-31790421	-31816051
ENSG00000135454	16.1463	4.34857	2.8817	7.37447	-2.43046	0.713393	-3.40691	0.000657036	0.0666849	Not Sig	B4GALNT1	2583	beta-1,4-N-acetyl-galactosaminyltransferase 1	-57623408	-57632679
ENSG00000139793	1107.67	646.753	584.583	763.269	-0.920461	0.270277	-3.40562	0.000660141	0.0667138	Not Sig	MBNL2	10150	muscleblind like splicing regulator 2	97222332	97394120
ENSG00000127831	1.25315	21.2344	23.9158	16.1785	4.23207	1.24404	3.40189	0.000669211	0.066983	Not Sig	VIL1	7429	villin 1	218419122	218453295
ENSG00000105011	90.1364	373.749	222.371	152.931	1.30454	0.383515	3.40153	0.000670107	0.066983	Not Sig	ASF1B	55723	anti-silencing function 1B histone chaperone	-14119511	-14136589
ENSG00000117151	965.799	1459.37	1337.6	1268.68	0.469767	0.138125	3.40104	0.000671303	0.066983	Not Sig	CTBS	1486	chitobiase	-84549610	-84574440
ENSG00000259207	14.3887	215.688	181.693	143.4	3.65582	1.07757	3.39265	0.000692205	0.0682533	Not Sig	ITGB3	3690	integrin subunit beta 3	47253826	47313743
ENSG00000275131	489.263	272.901	207.607	314.957	-1.23499	0.364046	-3.3924	0.000692826	0.0682533	Not Sig	#N/A	#N/A	#N/A	#N/A	#N/A
ENSG00000168772	54.3109	6.40614	2.30741	19.343	-4.5191	1.33244	-3.39161	0.000694832	0.0682533	Not Sig	CXXC4	80319	CXXC finger protein 4	-104468309	-104494894
ENSG00000186417	1.54756	10.1953	12.1454	8.28349	2.97592	0.877513	3.39132	0.000695579	0.0682533	Not Sig	GLDN	342035	gliomedin	51377245	51408001
ENSG00000163736	80.2795	1369.8	923.583	826.767	3.52385	1.04051	3.38667	0.000707451	0.0690527	Not Sig	PPBP	5473	pro-platelet basic protein	-73986438	-73988190
ENSG00000107779	125.886	68.7729	43.6221	77.1041	-1.52187	0.44948	-3.38586	0.000709565	0.0690527	Not Sig	BMPR1A	657	bone morphogenetic protein receptor type 1A	86756618	86927969
ENSG00000181722	178.985	72.413	77.7159	106.241	-1.1973	0.353809	-3.38403	0.000714297	0.0692282	Not Sig	ZBTB20	26137	zinc finger and BTB domain containing 20	-114314499	-114624945
ENSG00000184349	34.3557	17.1091	4.29478	17.7981	-2.99219	0.88611	-3.37677	0.000733414	0.0706659	Not Sig	EFNA5	1946	ephrin A5	-107376893	-107670937
ENSG00000184702	4.73941	36.025	43.9971	29.4295	3.2172	0.952922	3.37614	0.000735107	0.0706659	Not Sig	SEPTIN5	5413	septin 5	19718442	19723319
ENSG00000186185	11.5956	186.231	100.626	103.879	3.1181	0.925357	3.36962	0.00075273	0.072067	Not Sig	KIF18B	146909	kinesin family member 18B	-44924710	-44947773
ENSG00000096006	235.656	2116.46	2545.97	1702.55	3.43347	1.02026	3.36529	0.000764624	0.0723917	Not Sig	CRISP3	10321	cysteine rich secretory protein 3	-49727380	-49744388
ENSG00000140287	110.971	317.334	964.297	481.862	3.11943	0.926952	3.36526	0.000764728	0.0723917	Not Sig	HDC	3067	histidine decarboxylase	-50241948	-50265726
ENSG00000261220	27.3784	39.8299	48.7724	39.2243	0.82615	0.245509	3.36505	0.000765305	0.0723917	Not Sig	#N/A	#N/A	#N/A	#N/A	#N/A
ENSG00000140284	27.9283	150.113	120.548	103.11	2.11016	0.627594	3.36231	0.000772932	0.0728219	Not Sig	SLC27A2	11001	solute carrier family 27 member 2	50182195	50236392
ENSG00000198535	9.47903	2.94562	1.99115	4.57158	-2.1543	0.642014	-3.35554	0.000792112	0.0743328	Not Sig	C2CD4A	145741	C2 calcium dependent domain containing 4A	62066976	62070917
ENSG00000163393	337.862	840.66	945.28	726.438	1.48396	0.442722	3.35191	0.000802568	0.0750164	Not Sig	SLC22A15	55356	solute carrier family 22 member 15	115976512	116070054
ENSG00000148204	4.94694	1.55832	0.155018	2.08375	-4.2574	1.27103	-3.34956	0.000809398	0.0751261	Not Sig	CRB2	286204	crumbs cell polarity complex component 2	123368778	123380326
ENSG00000185710	0.711993	1.67102	13.9492	5.68066	4.27019	1.27506	3.34901	0.000811004	0.0751261	Not Sig	SMG1P4	100507526	SMG1 pseudogene 4	#N/A	#N/A
ENSG00000058866	34.4317	181.472	137.876	122.101	2.00073	0.597547	3.34824	0.000813273	0.0751261	Not Sig	DGKG	1608	diacylglycerol kinase gamma	-186147200	-186362234
ENSG00000202538	0.267038	3.91741	6.05887	3.57181	4.32708	1.29369	3.34477	0.000823511	0.0757758	Not Sig	RNU4-2	26834	RNA, U4 small nuclear 2	-120291762	-120291903
ENSG00000074219	4.18213	1.41925	0.129367	1.79665	-4.00962	1.19987	-3.34172	0.000832596	0.0763148	Not Sig	TEAD2	8463	TEA domain transcription factor 2	-49340595	-49362416
ENSG00000205755	793.642	321.173	264.847	443.2	-1.5819	0.473941	-3.33775	0.000844597	0.0771159	Not Sig	CRLF2	64109	cytokine receptor like factor 2	-1190495	-1212723
ENSG00000273038	82.9626	63.9225	42.724	62.215	-0.972019	0.291881	-3.33019	0.000867871	0.0778688	Not Sig	#N/A	#N/A	#N/A	#N/A	#N/A
ENSG00000182700	267.361	138.04	121.062	170.894	-1.13786	0.341686	-3.33012	0.000868073	0.0778688	Not Sig	IGIP	492311	IgA inducing protein	140125936	140129392
ENSG00000163959	2.87758	36.5441	27.3656	23.2317	3.25737	0.978334	3.32951	0.000869988	0.0778688	Not Sig	SLC51A	200931	solute carrier family 51 subunit alpha	196216533	196233427
ENSG00000236281	0.157687	1.21205	3.04732	1.53808	3.83231	1.15108	3.32931	0.000870607	0.0778688	Not Sig	#N/A	#N/A	#N/A	#N/A	#N/A
ENSG00000131747	85.4355	997.86	543.301	565.037	2.66899	0.801753	3.32894	0.000871781	0.0778688	Not Sig	TOP2A	7153	DNA topoisomerase II alpha	-40388524	-40417896
ENSG00000142583	102.568	596.698	489.861	411.066	2.25547	0.677769	3.32778	0.000875408	0.0778688	Not Sig	SLC2A5	6518	solute carrier family 2 member 5	-9035105	-9069635
ENSG00000104918	117.58	2724.15	961.48	1325.24	3.03154	0.911405	3.32622	0.000880322	0.0778688	Not Sig	RETN	56729	resistin	7669048	7670455
ENSG00000188549	261.763	369.644	712.44	457.258	1.444	0.434257	3.32521	0.000883517	0.0778688	Not Sig	CCDC9B	388115	coiled-coil domain containing 9B	-40331451	-40340967
ENSG00000099840	116.877	71.1262	71.2086	84.8802	-0.711397	0.213967	-3.3248	0.000884812	0.0778688	Not Sig	IZUMO4	113177	IZUMO family member 4	2096914	2099590
ENSG00000270977	6.31141	0.943461	0.807665	2.50632	-3.08371	0.92757	-3.3245	0.000885771	0.0778688	Not Sig	#N/A	#N/A	#N/A	#N/A	#N/A
ENSG00000176083	764.248	220.568	73.3971	332.162	-3.37889	1.01742	-3.32103	0.000896849	0.0785507	Not Sig	ZNF683	257101	zinc finger protein 683	-26361633	-26372750
ENSG00000243181	45.446	13.9113	8.38615	21.4379	-2.44745	0.737357	-3.31922	0.000902688	0.0785565	Not Sig	RPL21P80	100133273	ribosomal protein L21 pseudogene 80	#N/A	#N/A
ENSG00000255929	3.24052	31.4081	24.9947	20.7131	2.94671	0.887845	3.31895	0.000903559	0.0785565	Not Sig	PIWIL4-AS1	105369438	PIWIL4 antisense RNA 1	-94546190	-94740355
ENSG00000170624	52.3181	21.5313	1.65616	23.811	-4.93767	1.48846	-3.31731	0.000908878	0.0787295	Not Sig	SGCD	6444	sarcoglycan delta	156327163	156767787
ENSG00000161544	10.1681	51.0127	102.196	56.6735	3.32845	1.00377	3.31596	0.00091328	0.0788221	Not Sig	CYGB	114757	cytoglobin	-76527355	-76537709
ENSG00000267216	12.8894	22.0715	33.7571	23.4068	1.3689	0.413386	3.31144	0.000928156	0.0798147	Not Sig	ZNF8-ERVK3-1	108903150	ZNF8-ERVK3-1 readthrough	58278965	58315657
ENSG00000089685	12.489	184.504	92.6012	100.733	2.8901	0.873033	3.31041	0.000931587	0.0798194	Not Sig	BIRC5	332	baculoviral IAP repeat containing 5	78214252	78225635
ENSG00000006453	18.92	4.80463	5.21705	9.18357	-1.83411	0.554987	-3.30479	0.000950478	0.081144	Not Sig	BAIAP2L1	55971	BAR/IMD domain containing adaptor protein 2 like 1	-98291649	-98401090
ENSG00000121552	625.877	1396.58	1409.8	1170	1.17127	0.354852	3.30073	0.00096434	0.0820314	Not Sig	CSTA	1475	cystatin A	122325247	122341968
ENSG00000169385	79.1204	585.709	447.643	385.409	2.49962	0.758145	3.29702	0.000977168	0.0828009	Not Sig	RNASE2	6036	ribonuclease A family member 2	20955486	20956436
ENSG00000245598	0.140132	0.672729	3.85494	1.62672	4.15404	1.26029	3.29609	0.000980389	0.0828009	Not Sig	DACT3-AS1	100506068	DACT3 antisense RNA 1	46660363	46677456
ENSG00000171992	499.445	122.287	85.7397	222.643	-2.53921	0.77171	-3.29037	0.00100057	0.0841396	Not Sig	SYNPO	11346	synaptopodin	150640659	150654232
ENSG00000129173	7.87651	126.023	70.8106	71.2549	3.16836	0.963151	3.28958	0.00100336	0.0841396	Not Sig	E2F8	79733	E2F transcription factor 8	-19224062	-19241620
ENSG00000183092	11.4706	36.7507	88.0833	47.1331	2.93732	0.893389	3.28784	0.0010096	0.0843643	Not Sig	BEGAIN	57596	brain enriched guanylate kinase associated	-100537146	-100569792
ENSG00000177685	48.1661	230.25	234.11	176.976	2.28117	0.694524	3.28452	0.00102158	0.0849363	Not Sig	CRACR2B	283229	calcium release activated channel regulator 2B	828259	831991
ENSG00000065328	5.66418	57.3073	37.184	34.7712	2.71324	0.826356	3.28338	0.00102571	0.0849363	Not Sig	MCM10	55388	minichromosome maintenance 10 replication initiation factor	13161557	13211110
ENSG00000011201	92.6529	258.925	383.615	252.685	2.04999	0.624433	3.28296	0.00102722	0.0849363	Not Sig	ANOS1	3730	anosmin 1	-8528873	-8732137
ENSG00000179776	4.02061	30.4124	43.9865	27.2458	3.43572	1.04705	3.28134	0.00103315	0.0851289	Not Sig	CDH5	1003	cadherin 5	66366690	66404784
ENSG00000175305	19.4731	84.2924	77.9351	62.6216	1.99628	0.608831	3.27887	0.00104222	0.0855779	Not Sig	CCNE2	9134	cyclin E2	-94880224	-94895254
ENSG00000241106	146.656	47.6789	48.0415	77.499	-1.60188	0.489154	-3.27479	0.00105739	0.0865229	Not Sig	HLA-DOB	3112	major histocompatibility complex, class II, DO beta	-32812762	-32817002
ENSG00000173320	22.5331	129.355	123.137	95.132	2.45024	0.74902	3.27127	0.00107067	0.0873076	Not Sig	STOX2	56977	storkhead box 2	183798021	184023530
ENSG00000225936	1.10074	22.9661	18.6053	14.8802	4.0571	1.24185	3.26699	0.00108698	0.0883333	Not Sig	#N/A	#N/A	#N/A	#N/A	#N/A
ENSG00000182487	322.074	642.775	656.115	551.234	1.02641	0.31429	3.26581	0.00109151	0.0883976	Not Sig	NCF1B	654816	neutrophil cytosolic factor 1B pseudogene	73220638	73235945
ENSG00000137571	298.861	89.6244	75.6799	147.515	-1.97764	0.605945	-3.26373	0.00109956	0.0887456	Not Sig	SLCO5A1	81796	solute carrier organic anion transporter family member 5A1	-69672332	-69833169
ENSG00000157017	19.574	95.1997	72.2757	64.4886	1.88628	0.578493	3.26068	0.00111147	0.0889851	Not Sig	GHRL	51738	ghrelin and obestatin prepropeptide	-10285668	-10292947
ENSG00000112299	91.5542	366.326	512.768	335.149	2.48614	0.7625	3.26051	0.00111213	0.0889851	Not Sig	VNN1	8876	vanin 1	-132680848	-132714055
ENSG00000184492	35.315	5.42016	6.6092	14.8048	-2.37045	0.727114	-3.26008	0.00111382	0.0889851	Not Sig	FOXD4L1	200350	forkhead box D4 like 1	113499083	113501150
ENSG00000102539	0.431611	5.39466	6.8492	4.41483	3.96709	1.21748	3.25844	0.00112028	0.0892	Not Sig	MLNR	2862	motilin receptor	49220337	49222377
ENSG00000183307	280.613	577.594	508.696	464.386	0.857579	0.263684	3.2523	0.00114474	0.0908414	Not Sig	TMEM121B	27439	transmembrane protein 121B	-17116296	-17121360
ENSG00000231528	35.3318	49.6308	13.1427	32.5703	-1.44283	0.444139	-3.24861	0.00115969	0.0915404	Not Sig	FAM225A	286333	family with sequence similarity 225 member A	113112895	113119846
ENSG00000185883	38.7822	48.7376	73.036	54.2554	0.900465	0.277379	3.24634	0.001169	0.0915404	Not Sig	ATP6V0C	527	ATPase H+ transporting V0 subunit c	2513951	2520218
ENSG00000165905	62.1269	6.42535	6.5367	23.1748	-3.22323	0.992977	-3.24603	0.00117028	0.0915404	Not Sig	LARGE2	120071	LARGE xylosyl- and glucuronyltransferase 2	45921620	45929096
ENSG00000168754	12.2734	1.96812	1.42642	4.87011	-3.01818	0.930256	-3.24446	0.00117672	0.0915404	Not Sig	FAM178B	51252	family with sequence similarity 178 member B	-96875881	-96898133
ENSG00000228775	36.7082	12.3691	14.9499	20.5741	-1.28973	0.397573	-3.24401	0.00117859	0.0915404	Not Sig	WEE2-AS1	285962	WEE2 antisense RNA 1	-141704337	-141738230
ENSG00000067798	0.277172	3.73794	7.03832	3.85484	4.5201	1.39342	3.24389	0.00117907	0.0915404	Not Sig	NAV3	89795	neuron navigator 3	77830893	78213010
ENSG00000283646	34.8933	273.418	372.824	236.653	3.41737	1.0536	3.24352	0.00118064	0.0915404	Not Sig	LINC02009	105377068	long intergenic non-protein coding RNA 2009	-46416515	-46423667
ENSG00000163389	1118.47	644.372	707.175	808.582	-0.659126	0.203349	-3.24135	0.00118965	0.0919374	Not Sig	POGLUT1	56983	protein O-glucosyltransferase 1	119468962	119494707
ENSG00000186481	33.1197	6.29326	4.66656	13.7719	-2.79411	0.862714	-3.23875	0.00120056	0.0924577	Not Sig	#N/A	#N/A	#N/A	#N/A	#N/A
ENSG00000223629	0.140112	10.0433	3.97981	4.95013	4.13173	1.27606	3.23788	0.0012042	0.0924577	Not Sig	DEFA8P	449491	defensin alpha 8, pseudogene	-6950725	-6951599
ENSG00000133454	16.9737	1.96995	5.6058	7.74361	-1.56288	0.483338	-3.23352	0.00122275	0.093342	Not Sig	MYO18B	84700	myosin XVIIIB	25742187	26031045
ENSG00000270726	3.88309	2.48184	0.252947	2.1221	-3.49406	1.08064	-3.23332	0.00122361	0.093342	Not Sig	#N/A	#N/A	#N/A	#N/A	#N/A
ENSG00000088325	39.8699	499.024	235.778	269.142	2.56421	0.793394	3.23194	0.00122951	0.0934903	Not Sig	TPX2	22974	TPX2 microtubule nucleation factor	31739289	31801800
ENSG00000117650	4.61549	51.9113	32.5634	30.9508	2.81872	0.87275	3.2297	0.00123921	0.0939259	Not Sig	NEK2	4751	NIMA related kinase 2	-211658256	-211675630
ENSG00000108839	2.0903	87.3006	57.1456	51.1833	4.7663	1.47747	3.22598	0.00125542	0.0948503	Not Sig	ALOX12	239	arachidonate 12-lipoxygenase, 12S type	6996048	7010754
ENSG00000229425	57.0007	17.9793	14.9544	28.627	-1.91038	0.593214	-3.22039	0.00128017	0.0960845	Not Sig	LOC101927745	101927745	uncharacterized LOC101927745	#N/A	#N/A
ENSG00000232671	3.57694	13.5373	12.2977	10.1153	1.77788	0.552188	3.21969	0.00128328	0.0960845	Not Sig	ZNF687-AS1	100507670	ZNF687 antisense RNA 1	-151280024	-151281929
ENSG00000257335	331.341	1829.62	1528.13	1274.62	2.20558	0.68506	3.21954	0.00128394	0.0960845	Not Sig	MGAM	8972	maltase-glucoamylase	410	68627
ENSG00000278431	5.20438	0.406913	0.251717	1.79183	-3.91493	1.2188	-3.21211	0.00131763	0.0982947	Not Sig	#N/A	#N/A	#N/A	#N/A	#N/A
ENSG00000136895	24.743	8.83708	6.19454	12.684	-1.95295	0.608311	-3.21045	0.00132526	0.0985523	Not Sig	GARNL3	84253	GTPase activating Rap/RanGAP domain like 3	127264476	127393549
ENSG00000166091	0.872448	82.2658	74.8663	55.258	6.427	2.0082	3.20038	0.00137249	0.101745	Not Sig	CMTM5	116173	CKLF like MARVEL transmembrane domain containing 5	23377045	23379772
ENSG00000152061	1883.81	1103.91	952.003	1284.71	-0.984306	0.308131	-3.19444	0.00140101	0.103469	Not Sig	RABGAP1L	9910	RAB GTPase activating protein 1 like	174159519	174246341
ENSG00000143375	43.5064	15.8455	12.0113	22.8018	-1.8236	0.570995	-3.19373	0.00140449	0.103469	Not Sig	CGN	57530	cingulin	151511386	151538691
ENSG00000170439	18.4369	192.775	54.5352	39.8091	1.56646	0.491545	3.18681	0.00143853	0.105647	Not Sig	METTL7B	196410	methyltransferase like 7B	55681735	55684610
ENSG00000177455	215.543	16.0225	28.8408	80.3651	-2.89568	0.909968	-3.18218	0.0014617	0.107016	Not Sig	CD19	930	CD19 molecule	28931970	28939342
ENSG00000167483	331.336	54.5028	60.5048	139.653	-2.4502	0.770562	-3.17975	0.00147401	0.107497	Not Sig	NIBAN3	199786	niban apoptosis regulator 3	17527266	17552026
ENSG00000157087	1.57906	4.90888	12.8465	6.6881	3.00303	0.944618	3.1791	0.00147735	0.107497	Not Sig	ATP2B2	491	ATPase plasma membrane Ca2+ transporting 2	-10324022	-10505586
ENSG00000267481	66.2176	37.8882	30.5853	43.831	-1.11572	0.351462	-3.1745	0.00150094	0.108607	Not Sig	#N/A	#N/A	#N/A	#N/A	#N/A
ENSG00000143546	9642.54	49873.2	37553.4	33492.1	1.96146	0.617913	3.17434	0.0015018	0.108607	Not Sig	S100A8	6279	S100 calcium binding protein A8	-153390031	-153391188
ENSG00000154721	7.60492	2.7187	1.4649	3.74574	-2.27013	0.71567	-3.17204	0.00151373	0.108718	Not Sig	JAM2	58494	junctional adhesion molecule 2	25639257	25717562
ENSG00000165209	485.634	197.228	195.885	283.279	-1.30827	0.41246	-3.17187	0.00151459	0.108718	Not Sig	STRBP	55342	spermatid perinuclear RNA binding protein	-123121628	-123268586
ENSG00000196436	109.952	56.3695	17.1191	58.7066	-2.67094	0.842199	-3.17139	0.00151712	0.108718	Not Sig	NPIPB15	440348	nuclear pore complex interacting protein family member B15	74377951	74392114
ENSG00000236901	203.924	56.8942	63.9847	103.485	-1.66703	0.525864	-3.17008	0.00152395	0.108877	Not Sig	MIR600HG	81571	MIR600 host gene	-123109493	-123115477
ENSG00000228278	5.31164	97.643	109.081	73.9471	4.35952	1.37664	3.16678	0.00154135	0.109789	Not Sig	ORM2	5005	orosomucoid 2	114329868	114333251
ENSG00000123485	17.0661	228.806	114.086	125.132	2.74078	0.8658	3.16561	0.00154759	0.109902	Not Sig	HJURP	55355	Holliday junction recognition protein	-233836700	-233854566
ENSG00000170122	27.0036	6.15087	6.76283	12.6209	-1.99544	0.630847	-3.16311	0.00156091	0.110516	Not Sig	FOXD4	2298	forkhead box D4	-116230	-118417
ENSG00000227962	5.2905	1.12933	0.731085	2.23829	-2.8197	0.891938	-3.16132	0.00157057	0.110868	Not Sig	#N/A	#N/A	#N/A	#N/A	#N/A
ENSG00000184661	9.18117	98.3536	53.7495	55.9904	2.54841	0.807117	3.15743	0.00159167	0.112023	Not Sig	CDCA2	157313	cell division cycle associated 2	25458930	25507917
ENSG00000202533	8.5142	8.81749	1.81365	6.27516	-2.17408	0.689185	-3.15457	0.00160737	0.112793	Not Sig	#N/A	#N/A	#N/A	#N/A	#N/A
ENSG00000184293	95.5709	48.5612	33.4517	57.3758	-1.5094	0.478941	-3.15153	0.00162417	0.113634	Not Sig	CLECL1	160365	C-type lectin like 1	-9715859	-9733299
ENSG00000064042	59.6377	21.2303	12.8795	29.8297	-2.19016	0.695275	-3.15006	0.00163236	0.11387	Not Sig	LIMCH1	22998	LIM and calponin homology domains 1	41360806	41700044
ENSG00000173715	106.576	66.8896	54.4336	74.4361	-0.958611	0.304513	-3.14802	0.00164382	0.114333	Not Sig	C11orf80	79703	chromosome 11 open reading frame 80	66744735	66843516
ENSG00000260063	14.0432	16.5388	26.4471	19.258	0.924867	0.294036	3.14542	0.00165846	0.114747	Not Sig	LOC101928728	101928728	uncharacterized LOC101928728	-26691909	-26694131
ENSG00000160180	2.3822	42.5585	39.5789	29.4627	4.0532	1.28867	3.14524	0.00165948	0.114747	Not Sig	TFF3	7033	trefoil factor 3	-42311666	-42315409
ENSG00000274536	643.707	1893.66	2448.09	1712.72	1.92725	0.613448	3.14166	0.00167992	0.115586	Not Sig	MIR223HG	115891964	MIR223 host gene	#N/A	#N/A
ENSG00000274641	0.253853	3.31087	4.84663	2.93128	3.95304	1.25851	3.14104	0.00168347	0.115586	Not Sig	H2BC17	8348	H2B clustered histone 17	27893424	27893891
ENSG00000161149	6.35696	1.59895	0.819085	2.7534	-3.08329	0.981764	-3.14056	0.00168627	0.115586	Not Sig	TUBA3FP	113691	tubulin alpha 3f pseudogene	-21008206	-21014287
ENSG00000184925	17.6447	9.84565	6.57415	11.0403	-1.39067	0.44301	-3.13915	0.00169442	0.115808	Not Sig	LCN12	286256	lipocalin 12	136952272	136955497
ENSG00000167613	7898.23	11658	12354.3	10773.8	0.645319	0.205798	3.1357	0.00171446	0.11684	Not Sig	LAIR1	3903	leukocyte associated immunoglobulin like receptor 1	-336346	-353277
ENSG00000169946	8.70473	2.62446	1.76597	4.14807	-2.29822	0.733853	-3.13172	0.00173785	0.11809	Not Sig	ZFPM2	23414	zinc finger protein, FOG family member 2	105318437	105804539
ENSG00000281357	15.1009	18.6918	29.151	21.2753	0.927614	0.296278	3.13089	0.00174278	0.11809	Not Sig	ARRDC3-AS1	100129716	ARRDC3 antisense RNA 1	91380346	91420715
ENSG00000139734	6.51744	65.6989	24.4265	15.8734	1.91987	0.613617	3.12877	0.00175539	0.118604	Not Sig	DIAPH3	81624	diaphanous related formin 3	-59665588	-60163928
ENSG00000183955	515.58	772.371	786.057	700.123	0.606701	0.194202	3.12408	0.00178365	0.119968	Not Sig	KMT5A	387893	lysine methyltransferase 5A	123384131	123409353
ENSG00000175564	75.592	57.0019	47.8826	59.3872	-0.673727	0.215705	-3.12337	0.00178791	0.119968	Not Sig	UCP3	7352	uncoupling protein 3	-74002766	-74009237
ENSG00000169495	31.7793	200.322	146.677	130.983	2.20676	0.706638	3.1229	0.00179079	0.119968	Not Sig	HTRA4	203100	HtrA serine peptidase 4	38974227	38988663
ENSG00000177674	1038.07	2294.51	1923.28	1787.65	0.889548	0.28518	3.11925	0.00181313	0.120806	Not Sig	AGTRAP	57085	angiotensin II receptor associated protein	11736084	11750771
ENSG00000225408	3.89399	1.99353	0.251717	1.95403	-3.50591	1.12398	-3.11919	0.00181351	0.120806	Not Sig	#N/A	#N/A	#N/A	#N/A	#N/A
ENSG00000118804	22.2324	82.0494	74.7877	61.5627	1.74758	0.560793	3.11626	0.00183158	0.121162	Not Sig	STBD1	8987	starch binding domain 1	76306025	76311130
ENSG00000118961	441.562	288.542	280.555	331.653	-0.650469	0.208769	-3.11574	0.00183486	0.121162	Not Sig	LDAH	60526	lipid droplet associated hydrolase	-20684030	-20823101
ENSG00000162415	138.65	14.7708	14.1951	51.733	-3.27726	1.05206	-3.11509	0.00183888	0.121162	Not Sig	ZSWIM5	57643	zinc finger SWIM-type containing 5	-45016398	-45206605
ENSG00000059804	1807.93	5449.71	4096.7	3883.62	1.17999	0.378809	3.11501	0.00183937	0.121162	Not Sig	SLC2A3	6515	solute carrier family 2 member 3	-7919229	-7936187
ENSG00000161888	10.0954	114.528	65.8591	66.1642	2.70602	0.869019	3.11388	0.00184643	0.12129	Not Sig	SPC24	147841	SPC24 component of NDC80 kinetochore complex	-11147598	-11155812
ENSG00000197208	219.794	569.704	568.95	464.467	1.37012	0.440132	3.11297	0.00185212	0.121312	Not Sig	SLC22A4	6583	solute carrier family 22 member 4	132294393	132344189
ENSG00000276853	3.82515	18.5835	18.8402	14.2459	2.26712	0.728462	3.11219	0.00185703	0.121312	Not Sig	#N/A	#N/A	#N/A	#N/A	#N/A
ENSG00000141985	2279.79	3200.6	3536.54	3041.94	0.632999	0.20346	3.11117	0.00186345	0.121396	Not Sig	SH3GL1	6455	SH3 domain containing GRB2 like 1, endophilin A2	-4360369	-4400547
ENSG00000234444	854.382	685.227	653.045	724.71	-0.387514	0.124641	-3.10904	0.00187694	0.121939	Not Sig	ZNF736	728927	zinc finger protein 736	64313872	64337362
ENSG00000008516	647.823	1616.26	2130.25	1505.63	1.71745	0.552674	3.10754	0.00188654	0.121962	Not Sig	MMP25	64386	matrix metallopeptidase 25	3046560	3060723
ENSG00000128594	188.005	527.139	495.781	414.424	1.39842	0.450192	3.10628	0.00189459	0.121962	Not Sig	LRRC4	64101	leucine rich repeat containing 4	-128027070	-128031437
ENSG00000273084	9.26866	19.1893	27.404	19.0882	1.54289	0.496738	3.10605	0.00189604	0.121962	Not Sig	#N/A	#N/A	#N/A	#N/A	#N/A
ENSG00000185950	903.983	1843.22	1844.21	1561.8	1.02833	0.331103	3.10576	0.00189792	0.121962	Not Sig	IRS2	8660	insulin receptor substrate 2	-109752694	-109786583
ENSG00000255139	7.79493	4.41356	1.9343	4.56023	-2.02159	0.651318	-3.10384	0.00191026	0.122423	Not Sig	#N/A	#N/A	#N/A	#N/A	#N/A
ENSG00000225873	4.03209	21.4671	25.3422	17.5929	2.65617	0.856856	3.0999	0.00193585	0.123727	Not Sig	C3orf86	102724231	chromosome 3 putative open reading frame 86	-44421131	-44439898
ENSG00000272092	6.43227	14.669	17.8468	13.3102	1.46048	0.471313	3.09876	0.00194335	0.123754	Not Sig	#N/A	#N/A	#N/A	#N/A	#N/A
ENSG00000267712	43.5264	10.8888	6.6962	19.2126	-2.67181	0.862378	-3.09819	0.00194703	0.123754	Not Sig	LINC01539	100505474	long intergenic non-protein coding RNA 1539	-56083355	-56137536
ENSG00000136011	1.28556	22.8365	14.0371	13.2915	3.45115	1.11419	3.09745	0.00195197	0.123754	Not Sig	STAB2	55576	stabilin 2	103587272	103766718
ENSG00000226648	10.5466	9.47823	3.04837	7.54831	-1.82487	0.589865	-3.0937	0.00197678	0.124603	Not Sig	PLCG1-AS1	101927117	PLCG1 antisense RNA 1	-41097993	-41138000
ENSG00000233791	5.46702	14.6331	34.4395	18.8155	2.65516	0.858332	3.0934	0.00197879	0.124603	Not Sig	LINC01136	730227	long intergenic non-protein coding RNA 1136	-203298757	-203305325
ENSG00000240477	1.29186	4.04187	7.06455	4.27481	2.45319	0.793133	3.09304	0.00198117	0.124603	Not Sig	#N/A	#N/A	#N/A	#N/A	#N/A
ENSG00000100362	0.393984	15.037	6.73957	7.73999	4.01909	1.30005	3.0915	0.00199149	0.12492	Not Sig	PVALB	5816	parvalbumin	-21489	-40286
ENSG00000066279	39.4121	312.39	210.215	194.735	2.41546	0.7821	3.08843	0.00201216	0.125637	Not Sig	ASPM	259266	assembly factor for spindle microtubules	-197084126	-197146694
ENSG00000187240	169.501	64.0733	67.2328	96.8076	-1.33034	0.430776	-3.08823	0.00201355	0.125637	Not Sig	DYNC2H1	79659	dynein cytoplasmic 2 heavy chain 1	103109425	103479863
ENSG00000118194	255.154	59.13	40.2395	111.325	-2.65956	0.861711	-3.08637	0.00202617	0.126092	Not Sig	TNNT2	7139	troponin T2, cardiac type	-201359013	-201377680
ENSG00000143127	86.2418	59.3235	46.4631	62.8978	-0.879158	0.284969	-3.08509	0.00203488	0.126301	Not Sig	ITGA10	8515	integrin subunit alpha 10	-145891207	-145910189
ENSG00000205903	3060.45	3986.56	4628.41	3933.37	0.596506	0.193577	3.0815	0.00205962	0.127502	Not Sig	ZNF316	100131017	zinc finger protein 316	6637317	6658279
ENSG00000111181	263.736	289.582	125.682	224.464	-1.06588	0.346273	-3.07815	0.00208291	0.128607	Not Sig	SLC6A12	6539	solute carrier family 6 member 12	-190080	-214157
ENSG00000158089	6.38168	47.2782	34.9541	30.6958	2.45208	0.797421	3.07502	0.00210491	0.129627	Not Sig	GALNT14	79623	polypeptide N-acetylgalactosaminyltransferase 14	-30910466	-31138440
ENSG00000179532	1026.39	345.666	446.8	585.28	-1.19887	0.390007	-3.07398	0.00211222	0.12974	Not Sig	DNHD1	144132	dynein heavy chain domain 1	6497279	6520860
ENSG00000090889	8.29035	144.846	63.6357	75.4558	2.93736	0.955997	3.07257	0.00212226	0.130019	Not Sig	KIF4A	24137	kinesin family member 4A	70290103	70420886
ENSG00000140931	2983.54	3672.83	4108.17	3618.41	0.461338	0.15035	3.06843	0.00215189	0.131493	Not Sig	CMTM3	123920	CKLF like MARVEL transmembrane domain containing 3	66603995	66613892
ENSG00000101460	131.181	308.773	266.346	240.646	1.023	0.333517	3.06732	0.0021599	0.131509	Not Sig	MAP1LC3A	84557	microtubule associated protein 1 light chain 3 alpha	34546843	34560345
ENSG00000244242	27.1273	84.6545	137.614	85.9321	2.33637	0.761813	3.06685	0.00216327	0.131509	Not Sig	IFITM10	402778	interferon induced transmembrane protein 10	-1732405	-1750595
ENSG00000143595	0.140112	26.1434	31.1019	20.0779	7.78442	2.54009	3.06463	0.0021794	0.13215	Not Sig	AQP10	89872	aquaporin 10	154321092	154325325
ENSG00000123612	86.1104	17.1114	21.6976	39.4163	-1.97594	0.645539	-3.06091	0.00220664	0.132934	Not Sig	ACVR1C	130399	activin A receptor type 1C	-157526766	-157628864
ENSG00000100197	28.3019	14.4544	10.6712	17.2845	-1.41301	0.461661	-3.06071	0.00220814	0.132934	Not Sig	CYP2D6	1565	cytochrome P450 family 2 subfamily D member 6	-48825	-53137
ENSG00000227751	0.867047	2.32242	4.94203	2.80267	2.56216	0.83725	3.06021	0.0022118	0.132934	Not Sig	RCC2-AS1	114515514	RCC2 antisense RNA 1	#N/A	#N/A
ENSG00000197766	978.888	2417.33	2737.25	2097.77	1.48346	0.485185	3.05751	0.00223181	0.132934	Not Sig	CFD	1675	complement factor D	859663	863641
ENSG00000205056	33.9324	2.70561	5.29467	12.9798	-2.63774	0.862714	-3.05749	0.00223199	0.132934	Not Sig	#N/A	#N/A	#N/A	#N/A	#N/A
ENSG00000232434	223.682	158.461	91.1219	154.459	-1.29281	0.422863	-3.05727	0.00223362	0.132934	Not Sig	AJM1	389813	apical junction component 1 homolog	136842477	136847345
ENSG00000173482	291.179	233.927	153.175	222.839	-0.929517	0.304086	-3.05676	0.00223746	0.132934	Not Sig	PTPRM	5797	protein tyrosine phosphatase receptor type M	7567315	8406856
ENSG00000159216	2490.26	3968.98	4006	3538.32	0.685637	0.224347	3.05615	0.00224197	0.132934	Not Sig	RUNX1	861	RUNX family transcription factor 1	-34787800	-34888699
ENSG00000153094	1493.47	1180.28	888.294	1172.04	-0.748799	0.245024	-3.05603	0.00224292	0.132934	Not Sig	BCL2L11	10018	BCL2 like 11	111120913	111168444
ENSG00000162881	38.0193	72.8741	100.454	72.0706	1.40641	0.460504	3.05406	0.00225765	0.133472	Not Sig	OXER1	165140	oxoeicosanoid receptor 1	-42762498	-42764261
ENSG00000274012	653.242	879.013	1019.91	860.595	0.643191	0.210733	3.05217	0.00227195	0.133982	Not Sig	RN7SL2	378706	RNA component of signal recognition particle 7SL2	-49862550	-49862849
ENSG00000197549	5.46416	0.123423	0.12235	1.72527	-4.39571	1.4407	-3.05109	0.00228014	0.134131	Not Sig	PRAMENP	649179	PRAME N-terminal like, pseudogene	-21991098	-22043934
ENSG00000088726	3.21906	57.2984	45.9258	37.0942	3.82699	1.25751	3.04331	0.0023399	0.136889	Not Sig	TMEM40	55287	transmembrane protein 40	-12733529	-12769457
ENSG00000011426	36.2746	388.042	223.343	224.867	2.62268	0.862094	3.04222	0.0023484	0.136889	Not Sig	ANLN	54443	anillin actin binding protein	36389861	36453791
ENSG00000129437	11.5252	5.68259	2.03186	6.15761	-2.40536	0.790678	-3.04215	0.00234896	0.136889	Not Sig	KLK14	43847	kallikrein related peptidase 14	-51077973	-51084210
ENSG00000125772	4065.36	7566.89	7758.43	6583.47	0.932165	0.306432	3.04199	0.00235017	0.136889	Not Sig	GPCPD1	56261	glycerophosphocholine phosphodiesterase 1	-5544438	-5611006
ENSG00000157388	11.8628	28.1212	30.4884	24.0722	1.37138	0.451251	3.03906	0.0023732	0.13766	Not Sig	CACNA1D	776	calcium voltage-gated channel subunit alpha1 D	53494610	53813730
ENSG00000234160	37.8401	20.238	19.0833	25.1145	-0.979335	0.322347	-3.03813	0.00238048	0.13766	Not Sig	#N/A	#N/A	#N/A	#N/A	#N/A
ENSG00000249242	213.136	61.6461	44.0063	100.919	-2.27085	0.74751	-3.03788	0.00238248	0.13766	Not Sig	TMEM150C	441027	transmembrane protein 150C	-82483175	-82562253
ENSG00000007968	109.183	363.882	415.095	305.397	1.92581	0.634042	3.03735	0.00238669	0.13766	Not Sig	E2F2	1870	E2F transcription factor 2	-23506437	-23531233
ENSG00000244952	5.17841	9.69542	13.1133	9.53658	1.34267	0.442168	3.03656	0.00239293	0.137684	Not Sig	#N/A	#N/A	#N/A	#N/A	#N/A
ENSG00000272909	37.9453	20.9776	15.3301	24.0913	-1.27264	0.419394	-3.03449	0.00240945	0.138184	Not Sig	#N/A	#N/A	#N/A	#N/A	#N/A
ENSG00000085999	10.9368	71.85	50.3644	46.0561	2.19798	0.724459	3.03396	0.00241363	0.138184	Not Sig	RAD54L	8438	RAD54 like	46247762	46278473
ENSG00000259985	10.3581	3.96647	2.87236	5.50102	-1.84411	0.607959	-3.03327	0.00241916	0.138184	Not Sig	#N/A	#N/A	#N/A	#N/A	#N/A
ENSG00000282386	11.2868	15.1753	24.4164	17.2432	1.10288	0.363735	3.03209	0.00242866	0.138393	Not Sig	#N/A	#N/A	#N/A	#N/A	#N/A
ENSG00000147852	23.9215	106.794	72.6689	69.9883	1.60113	0.528236	3.03109	0.00243674	0.138519	Not Sig	VLDLR	7436	very low density lipoprotein receptor	2621786	2660056
ENSG00000171101	66.5268	40.3489	30.1705	44.6398	-1.13877	0.37612	-3.02767	0.00246445	0.139759	Not Sig	SIGLEC17P	284367	sialic acid binding Ig like lectin 17, pseudogene	51167327	51173524
ENSG00000182263	2.1917	16.0628	24.808	14.9623	3.50806	1.15904	3.02669	0.00247244	0.139876	Not Sig	FIGN	55137	fidgetin, microtubule severing factor	-163602615	-163736008
ENSG00000166924	24.9415	2.71852	2.40154	9.27447	-3.34929	1.10726	-3.02486	0.00248746	0.14039	Not Sig	NYAP1	222950	neuronal tyrosine phosphorylated phosphoinositide-3-kinase adaptor 1	100483926	100494801
ENSG00000170006	232.86	914.31	901.709	705.465	1.95278	0.6458	3.02381	0.00249613	0.140544	Not Sig	TMEM154	201799	transmembrane protein 154	-152618627	-152679997
ENSG00000174611	0.682373	4.44535	5.92648	3.83485	3.09811	1.02497	3.02263	0.00250588	0.140758	Not Sig	KY	339855	kyphoscoliosis peptidase	-134605939	-134651022
ENSG00000109674	5.30353	79.4792	41.3643	43.8863	2.96313	0.981343	3.01946	0.00253222	0.140909	Not Sig	NEIL3	55247	nei like DNA glycosylase 3	177309873	177362936
ENSG00000163220	17402.8	73092.3	54014.1	49708.1	1.63402	0.541182	3.01935	0.00253322	0.140909	Not Sig	S100A9	6280	S100 calcium binding protein A9	153357853	153361023
ENSG00000075218	16.1039	175.912	92.9869	98.9457	2.52883	0.837636	3.01901	0.00253605	0.140909	Not Sig	GTSE1	51512	G2 and S-phase expressed 1	46296869	46330810
ENSG00000267787	64.1177	32.1587	37.453	43.5994	-0.779582	0.258299	-3.01814	0.00254332	0.140909	Not Sig	#N/A	#N/A	#N/A	#N/A	#N/A
ENSG00000166527	113.836	635.565	378.39	389.035	1.73329	0.574305	3.01806	0.00254395	0.140909	Not Sig	CLEC4D	338339	C-type lectin domain family 4 member D	8513502	8522364
ENSG00000154358	767.69	152.33	221.56	361.169	-1.79176	0.593686	-3.01802	0.00254433	0.140909	Not Sig	OBSCN	84033	obscurin, cytoskeletal calmodulin and titin-interacting RhoGEF	228208129	228378874
ENSG00000159166	983.355	287.134	186.581	460.807	-2.39664	0.795114	-3.01421	0.00257654	0.142061	Not Sig	LAD1	3898	ladinin 1	-201380832	-201399324
ENSG00000254554	8.16848	20.0899	18.1893	15.8483	1.13737	0.377346	3.01413	0.00257714	0.142061	Not Sig	#N/A	#N/A	#N/A	#N/A	#N/A
ENSG00000088970	425.432	211.197	220.242	278.633	-0.948372	0.314755	-3.01305	0.00258636	0.142238	Not Sig	KIZ	55857	kizuna centrosomal protein	21126081	21246620
ENSG00000228192	21.8888	32.7043	47.311	34.572	1.10735	0.367645	3.012	0.00259533	0.142398	Not Sig	#N/A	#N/A	#N/A	#N/A	#N/A
ENSG00000144218	195.7	49.8529	66.9046	99.575	-1.54199	0.512075	-3.01126	0.00260164	0.142398	Not Sig	AFF3	3899	AF4/FMR2 family member 3	-99545418	-100105583
ENSG00000129355	245.747	688.643	994.713	662.899	2.01612	0.669673	3.0106	0.00260733	0.142398	Not Sig	CDKN2D	1032	cyclin dependent kinase inhibitor 2D	-10566459	-10568979
ENSG00000269834	51.9134	31.9488	24.2913	35.258	-1.07368	0.356743	-3.00966	0.0026154	0.142509	Not Sig	ZNF528-AS1	102724105	ZNF528 antisense RNA 1	-52388839	-52397757
ENSG00000132185	165.318	40.8519	57.4197	83.9906	-1.52493	0.506875	-3.0085	0.00262541	0.142726	Not Sig	FCRLA	84824	Fc receptor like A	161707228	161714352
ENSG00000198829	78.9702	614.076	268.823	332.706	1.76681	0.587526	3.00721	0.00263658	0.142757	Not Sig	SUCNR1	56670	succinate receptor 1	151873642	151884619
ENSG00000169224	30.6908	67.4772	172.866	93.3275	2.49475	0.829637	3.00704	0.00263806	0.142757	Not Sig	GCSAML	148823	germinal center associated signaling and motility like	247507108	247577690
ENSG00000163464	53.5799	286.11	258.069	206.537	2.26767	0.754488	3.00558	0.00265073	0.142922	Not Sig	CXCR1	3577	C-X-C motif chemokine receptor 1	-218162840	-218166962
ENSG00000102221	310.683	208.148	183.772	230.377	-0.754356	0.251025	-3.0051	0.00265494	0.142922	Not Sig	JADE3	9767	jade family PHD finger 3	46912420	47061242
ENSG00000182134	417.244	218.939	191.912	268.971	-1.11636	0.371549	-3.00461	0.00265924	0.142922	Not Sig	TDRKH	11022	tudor and KH domain containing	-151773479	-151790534
ENSG00000225889	58.959	128.349	151.011	115.463	1.35414	0.451019	3.0024	0.00267862	0.143637	Not Sig	#N/A	#N/A	#N/A	#N/A	#N/A
ENSG00000131067	426.008	180.656	211.63	265.103	-1.0081	0.33594	-3.00084	0.0026924	0.144049	Not Sig	GGT7	2686	gamma-glutamyltransferase 7	-34844719	-34872858
ENSG00000168528	329.863	807	909.438	699.712	1.46251	0.487583	2.99952	0.00270405	0.144346	Not Sig	SERINC2	347735	serine incorporator 2	31413812	31434678
ENSG00000025039	748.782	1776.41	1618.31	1412.79	1.11182	0.370825	2.99824	0.00271544	0.144628	Not Sig	RRAGD	58528	Ras related GTP binding D	-89364615	-89412273
ENSG00000166736	8.60494	0.519287	0.261195	2.85465	-4.63944	1.54921	-2.99472	0.00274698	0.14565	Not Sig	HTR3A	3359	5-hydroxytryptamine receptor 3A	113977499	113990312
ENSG00000116127	810.576	598.113	619.722	669.415	-0.386329	0.129012	-2.99451	0.00274883	0.14565	Not Sig	ALMS1	7840	ALMS1 centrosome and basal body associated protein	73385757	73609919
ENSG00000142188	1842.69	1219.29	1391.21	1466.48	-0.405621	0.135476	-2.99404	0.00275311	0.14565	Not Sig	TMEM50B	757	transmembrane protein 50B	-33432485	-33480009
ENSG00000189157	2.28421	4.31304	8.24946	5.08214	1.82954	0.611357	2.99259	0.0027662	0.146016	Not Sig	FAM47E	100129583	family with sequence similarity 47 member E	76214039	76283783
ENSG00000155966	91.7303	427.019	427.695	326.669	2.22165	0.742924	2.99042	0.00278596	0.146313	Not Sig	AFF2	2334	AF4/FMR2 family member 2	148500616	149000663
ENSG00000163659	2383.93	4230.69	5738.27	4204.31	1.2672	0.423898	2.9894	0.00279528	0.146313	Not Sig	TIPARP	25976	TCDD inducible poly(ADP-ribose) polymerase	156676663	156706768
ENSG00000142686	732.344	1018.28	1088.55	957.091	0.571496	0.191214	2.98878	0.00280095	0.146313	Not Sig	C1orf216	127703	chromosome 1 open reading frame 216	-35713875	-35716911
ENSG00000269274	3.08398	0.540492	0.130597	1.16008	-3.58195	1.19853	-2.98862	0.00280239	0.146313	Not Sig	#N/A	#N/A	#N/A	#N/A	#N/A
ENSG00000127423	4.35389	22.1213	18.2292	15.4289	2.05882	0.688897	2.98858	0.00280276	0.146313	Not Sig	AUNIP	79000	aurora kinase A and ninein interacting protein	-25834005	-25859457
ENSG00000267472	10.8049	2.39861	1.14694	4.48243	-3.14169	1.05175	-2.98712	0.0028162	0.146454	Not Sig	#N/A	#N/A	#N/A	#N/A	#N/A
ENSG00000151208	461.021	140.07	200.382	257.464	-1.20005	0.401765	-2.98694	0.00281786	0.146454	Not Sig	DLG5	9231	discs large MAGUK scaffold protein 5	-29482	-165447
ENSG00000204936	58.4647	348.286	591.999	346.639	3.33988	1.11905	2.98456	0.00283985	0.14705	Not Sig	CD177	57126	CD177 molecule	43353685	43363172
ENSG00000176092	88.1669	36.5689	14.2482	44.2361	-2.62426	0.879338	-2.98436	0.00284175	0.14705	Not Sig	CRYBG2	55057	crystallin beta-gamma domain containing 2	-26321858	-26354130
ENSG00000156509	1.70581	18.332	15.9252	12.5018	3.22379	1.08085	2.98263	0.00285785	0.14756	Not Sig	FBXO43	286151	F-box protein 43	-100133350	-100145817
ENSG00000237749	5.86972	8.90948	30.1421	15.429	2.35569	0.790393	2.9804	0.00287873	0.148314	Not Sig	#N/A	#N/A	#N/A	#N/A	#N/A
ENSG00000054179	0.846926	4.74217	6.17988	4.0768	2.84405	0.95448	2.97969	0.00288544	0.148337	Not Sig	ENTPD2	954	ectonucleoside triphosphate diphosphohydrolase 2	-137048106	-137054061
ENSG00000178999	19.4815	184.294	96.3974	104.086	2.30658	0.774582	2.97784	0.00290292	0.14858	Not Sig	AURKB	9212	aurora kinase B	-8204733	-8210575
ENSG00000229474	664.225	321.999	191.033	378.829	-1.79689	0.603471	-2.97759	0.00290525	0.14858	Not Sig	PATL2	197135	PAT1 homolog 2	-44665731	-44676888
ENSG00000164308	2763.45	1615.28	693.416	1637.08	-1.99548	0.670255	-2.97719	0.00290902	0.14858	Not Sig	ERAP2	64167	endoplasmic reticulum aminopeptidase 2	96876499	96919702
ENSG00000223969	1.01093	11.6326	7.05051	6.84237	2.73047	0.917499	2.97599	0.0029204	0.148693	Not Sig	#N/A	#N/A	#N/A	#N/A	#N/A
ENSG00000227782	8.12756	3.68415	2.29495	4.53096	-1.73713	0.583785	-2.97564	0.0029238	0.148693	Not Sig	#N/A	#N/A	#N/A	#N/A	#N/A
ENSG00000134202	92.757	51.4518	41.0086	60.1883	-1.17	0.39334	-2.97453	0.0029344	0.148912	Not Sig	GSTM3	2947	glutathione S-transferase mu 3	-109733936	-109741038
ENSG00000273812	6.79166	40.3076	34.0537	28.064	2.33168	0.784578	2.97189	0.00295973	0.14916	Not Sig	#N/A	#N/A	#N/A	#N/A	#N/A
ENSG00000143061	119.439	62.3061	41.9545	72.3228	-1.50249	0.505616	-2.9716	0.00296249	0.14916	Not Sig	IGSF3	3321	immunoglobulin superfamily member 3	-116574407	-116667733
ENSG00000148400	8852.58	15247.1	16466	13755.4	0.895215	0.30129	2.97127	0.00296568	0.14916	Not Sig	NOTCH1	4851	notch receptor 1	-136494432	-136546048
ENSG00000212607	4.81255	10.6666	12.2946	9.48017	1.36047	0.457881	2.97124	0.00296604	0.14916	Not Sig	SNORA3B	677826	small nucleolar RNA, H/ACA box 3B	8685438	8685569
ENSG00000255690	5.10343	2.09727	0.503434	2.44128	-3.13823	1.05656	-2.97024	0.00297566	0.14916	Not Sig	TRIL	9865	TLR4 interactor with leucine rich repeats	-28953357	-28958330
ENSG00000237649	40.3197	332.742	190.639	195.279	2.2417	0.75497	2.96926	0.0029852	0.14916	Not Sig	KIFC1	3833	kinesin family member C1	4840517	4858594
ENSG00000131459	140.699	22.7921	37.5768	63.3388	-1.8957	0.638496	-2.96901	0.00298761	0.14916	Not Sig	GFPT2	9945	glutamine-fructose-6-phosphate transaminase 2	-180300697	-180353336
ENSG00000258469	6.4299	15.4366	20.2899	14.4332	1.65629	0.557905	2.96876	0.00299007	0.14916	Not Sig	#N/A	#N/A	#N/A	#N/A	#N/A
ENSG00000261997	31.1348	42.0805	59.7826	44.9925	0.925958	0.311981	2.968	0.00299747	0.14916	Not Sig	#N/A	#N/A	#N/A	#N/A	#N/A
ENSG00000108405	778.444	1458.46	1726.01	1348.1	1.14832	0.386966	2.96749	0.00300238	0.14916	Not Sig	P2RX1	5023	purinergic receptor P2X 1	-3896592	-3916465
ENSG00000184708	886.947	1003.66	1017.37	973.445	0.197831	0.0666964	2.96614	0.00301563	0.149199	Not Sig	EIF4ENIF1	56478	eukaryotic translation initiation factor 4E nuclear import factor 1	-31439366	-31489556
ENSG00000259225	70.1684	33.6912	16.3659	38.5705	-2.10634	0.71013	-2.96613	0.00301577	0.149199	Not Sig	LINC02345	101928227	long intergenic non-protein coding RNA 2345	38040392	38062340
ENSG00000275832	42.2669	107.978	91.5292	82.5076	1.10679	0.373847	2.96054	0.00307098	0.151475	Not Sig	ARHGAP23	57636	Rho GTPase activating protein 23	2463773	2547687
ENSG00000223764	2.70183	5.96484	11.5299	6.9337	2.07571	0.70121	2.96018	0.00307459	0.151475	Not Sig	LINC02593	100130417	long intergenic non-protein coding RNA 2593	-916817	-919692
ENSG00000083457	1656.12	840.668	865.059	1093.84	-0.93691	0.316792	-2.95749	0.00310152	0.152214	Not Sig	ITGAE	3682	integrin subunit alpha E	-3714627	-3801188
ENSG00000154655	175.3	117.429	82.5588	122.586	-1.08199	0.365859	-2.9574	0.00310247	0.152214	Not Sig	L3MBTL4	91133	L3MBTL histone methyl-lysine binding protein 4	-6079804	-6414911
ENSG00000253882	14.819	8.84451	4.01131	8.94525	-1.89899	0.642582	-2.95525	0.00312411	0.152959	Not Sig	LOC154761	154761	family with sequence similarity 115, member C pseudogene	-143811967	-143836717
ENSG00000217416	4.29014	7.3641	16.1923	9.53177	1.86264	0.630596	2.95378	0.00313905	0.153372	Not Sig	#N/A	#N/A	#N/A	#N/A	#N/A
ENSG00000168356	9.99093	2.34768	2.10068	4.5542	-2.1579	0.730764	-2.95294	0.00314767	0.153477	Not Sig	SCN11A	11280	sodium voltage-gated channel alpha subunit 11	-38845763	-38950561
ENSG00000182704	2.29369	13.6418	21.2553	12.9021	3.19779	1.08387	2.95034	0.00317422	0.154453	Not Sig	TSKU	25987	tsukushi, small leucine rich proteoglycan	76782312	76798154
ENSG00000176371	267.197	177.073	176.204	203.806	-0.594221	0.201513	-2.94879	0.00319016	0.15491	Not Sig	ZSCAN2	54993	zinc finger and SCAN domain containing 2	84601008	84616611
ENSG00000122966	54.209	304.294	168.814	101.857	1.64086	0.556751	2.94721	0.00320657	0.155299	Not Sig	CIT	11113	citron rho-interacting serine/threonine kinase	-119685790	-119877320
ENSG00000254781	1.515	24.8536	16.8177	15.0395	3.46816	1.17694	2.94675	0.00321132	0.155299	Not Sig	GVINP2	100128135	GTPase, very large interferon inducible pseudogene 2	#N/A	#N/A
ENSG00000092295	85.8182	60.516	48.5197	63.9079	-0.816205	0.277096	-2.94557	0.00322361	0.155575	Not Sig	TGM1	7051	transglutaminase 1	-24249113	-24263177
ENSG00000102554	74.7193	369.609	312.923	261.302	2.0664	0.70184	2.94425	0.00323733	0.155829	Not Sig	KLF5	688	Kruppel like factor 5	73059004	73077538
ENSG00000229852	107.453	24.6071	16.9504	46.7811	-2.6579	0.903058	-2.94322	0.00324814	0.155829	Not Sig	KHDC1-AS1	120766141	KHDC1 antisense RNA 1	#N/A	#N/A
ENSG00000163808	19.7027	191.259	98.7653	107.419	2.32588	0.790262	2.94318	0.00324864	0.155829	Not Sig	KIF15	56992	kinesin family member 15	44761793	44853256
ENSG00000140534	9.48753	100.514	55.2251	57.3548	2.54163	0.864249	2.94085	0.00327309	0.156235	Not Sig	TICRR	90381	TOPBP1 interacting checkpoint and replication regulator	89575468	89628022
ENSG00000176428	2.84881	2.38481	0.272615	1.78474	-3.06008	1.04056	-2.94079	0.00327375	0.156235	Not Sig	VPS37D	155382	VPS37D subunit of ESCRT-I	73667830	73672110
ENSG00000185519	5.48963	0.588416	0.537452	2.04094	-3.21105	1.09201	-2.94049	0.00327691	0.156235	Not Sig	FAM131C	348487	family with sequence similarity 131 member C	-16057768	-16073651
ENSG00000159231	116.266	60.1315	45.919	71.9976	-1.32928	0.45216	-2.93984	0.00328379	0.156247	Not Sig	CBR3	874	carbonyl reductase 3	36135078	36146562
ENSG00000144488	18.0211	1.47619	2.32743	6.7376	-2.89315	0.985426	-2.93594	0.00332538	0.157909	Not Sig	ESPNL	339768	espin like	238127389	238133287
ENSG00000169282	1.53713	10.7494	17.9933	10.5211	3.5464	1.2091	2.93309	0.00335602	0.159045	Not Sig	KCNAB1	7881	potassium voltage-gated channel subfamily A member regulatory beta subunit 1	156120577	156538605
ENSG00000177324	0.473062	60.1066	23.0526	29.2476	5.6995	1.94388	2.93202	0.00336766	0.159277	Not Sig	BEND2	139105	BEN domain containing 2	-18162930	-18220886
ENSG00000079393	2.38612	24.2651	26.4858	18.4787	3.47202	1.1845	2.93121	0.00337647	0.159375	Not Sig	DUSP13	51207	dual specificity phosphatase 13	-75094431	-75099486
ENSG00000279520	131.687	160.247	224.362	174.119	0.764278	0.260797	2.93055	0.00338366	0.159396	Not Sig	#N/A	#N/A	#N/A	#N/A	#N/A
ENSG00000140009	32.6335	4.25701	4.37276	12.8105	-2.85707	0.975949	-2.92748	0.00341718	0.160655	Not Sig	ESR2	2100	estrogen receptor 2	-64226706	-64338613
ENSG00000135205	108.709	65.0123	49.8488	72.814	-1.12332	0.383986	-2.92542	0.00343992	0.160848	Not Sig	CCDC146	57639	coiled-coil domain containing 146	77122614	77295204
ENSG00000150625	5.44647	0.28349	0	1.73316	-4.80259	1.64186	-2.9251	0.00344349	0.160848	Not Sig	GPM6A	2823	glycoprotein M6A	-175632936	-175787676
ENSG00000133069	62.4539	39.6318	612.163	41.267	-1.34251	0.458987	-2.92495	0.00344514	0.160848	Not Sig	TMCC2	9911	transmembrane and coiled-coil domain family 2	205228930	205273343
ENSG00000170264	45.1675	20.5611	19.153	27.4502	-1.21602	0.415867	-2.92407	0.0034549	0.160848	Not Sig	FAM161A	84140	FAM161 centrosomal protein A	-61824847	-61854060
ENSG00000148411	1584.4	2152.36	2384.09	2063.08	0.58878	0.201412	2.92326	0.0034639	0.160848	Not Sig	NACC2	138151	NACC family member 2	-136006536	-136095289
ENSG00000164045	11.1996	74.6812	49.3252	46.7621	2.14083	0.732381	2.92311	0.00346549	0.160848	Not Sig	CDC25A	993	cell division cycle 25A	-48157145	-48188417
ENSG00000100053	10.4137	4.46133	0.497646	4.85975	-4.20993	1.44037	-2.92281	0.0034689	0.160848	Not Sig	CRYBB3	1417	crystallin beta B3	25199857	25207359
ENSG00000219565	10.7106	7.84645	4.15941	7.41524	-1.33387	0.457193	-2.91752	0.00352832	0.163252	Not Sig	#N/A	#N/A	#N/A	#N/A	#N/A
ENSG00000159496	75.0431	490.355	363.98	321.53	2.27721	0.780749	2.9167	0.0035375	0.163252	Not Sig	RGL4	266747	ral guanine nucleotide dissociation stimulator like 4	23690860	23699176
ENSG00000224992	7.25361	4.81724	2.11262	4.60153	-1.72904	0.592878	-2.91636	0.00354145	0.163252	Not Sig	#N/A	#N/A	#N/A	#N/A	#N/A
ENSG00000072657	0.705009	2.18244	7.26202	3.51706	3.31746	1.13783	2.91562	0.00354985	0.163321	Not Sig	TRHDE	29953	thyrotropin releasing hormone degrading enzyme	72272369	72670758
ENSG00000157734	155.035	89.5426	75.5222	104.283	-1.04031	0.357265	-2.91186	0.00359286	0.164688	Not Sig	SNX22	79856	sorting nexin 22	64151730	64157481
ENSG00000163453	329.521	577.065	630.419	521.476	0.935418	0.321268	2.91164	0.00359537	0.164688	Not Sig	IGFBP7	3490	insulin like growth factor binding protein 7	-57032237	-57110385
ENSG00000176659	7.82503	18.6208	25.9282	17.9396	1.73403	0.595871	2.91008	0.00361341	0.164688	Not Sig	LINC02910	284756	long intergenic non-protein coding RNA 2910	60055924	60057934
ENSG00000156381	192.584	339.23	594.644	384.631	1.62416	0.558169	2.9098	0.00361655	0.164688	Not Sig	ANKRD9	122416	ankyrin repeat domain 9	-102501767	-102509776
ENSG00000123999	0.449167	0.582133	11.678	4.42579	4.75861	1.63551	2.90955	0.00361944	0.164688	Not Sig	INHA	3623	inhibin subunit alpha	219572309	219575711
ENSG00000183655	243.319	111.658	109.875	150.532	-1.14437	0.393344	-2.90934	0.00362195	0.164688	Not Sig	KLHL25	64410	kelch like family member 25	-85759325	-85794925
ENSG00000276115	7.53718	3.51661	1.3388	3.96054	-2.40691	0.827608	-2.90827	0.00363429	0.164688	Not Sig	#N/A	#N/A	#N/A	#N/A	#N/A
ENSG00000165891	8.64658	60.4512	38.209	37.1251	2.14232	0.73665	2.90819	0.00363529	0.164688	Not Sig	E2F7	144455	E2F transcription factor 7	-77021250	-77065569
ENSG00000198598	152.784	485.166	473.145	381.244	1.62928	0.561399	2.90217	0.00370587	0.167557	Not Sig	MMP17	4326	matrix metallopeptidase 17	131828392	131851771
ENSG00000241155	2.24438	8.92501	8.84143	6.89157	1.92573	0.663757	2.90126	0.0037166	0.167557	Not Sig	ARHGAP31-AS1	100874246	ARHGAP31 antisense RNA 1	-119314292	-119322760
ENSG00000105971	1.55713	9.40127	15.0318	9.0187	3.25394	1.12174	2.90079	0.00372222	0.167557	Not Sig	CAV2	858	caveolin 2	116500045	116508541
ENSG00000165480	4.4354	57.4018	28.1922	31.2885	2.6668	0.919461	2.90039	0.00372695	0.167557	Not Sig	SKA3	221150	spindle and kinetochore associated complex subunit 3	-21153594	-21176552
ENSG00000250644	24.2276	48.542	70.7289	49.0131	1.53614	0.529759	2.8997	0.00373526	0.167612	Not Sig	#N/A	#N/A	#N/A	#N/A	#N/A
ENSG00000121577	47.1254	22.4618	23.1861	30.1144	-1.01737	0.351021	-2.89832	0.00375169	0.16777	Not Sig	POPDC2	64091	popeye domain containing 2	-119642055	-119660589
ENSG00000174123	117.791	31.3408	36.7437	59.1668	-1.68686	0.582037	-2.89821	0.00375298	0.16777	Not Sig	TLR10	81793	toll like receptor 10	-38772238	-38782990
ENSG00000132932	12.6614	1.45015	7.39774	4.74685	-3.24402	1.12037	-2.8955	0.00378558	0.168381	Not Sig	ATP8A2	51761	ATPase phospholipid transporting 8A2	25468773	26025851
ENSG00000134532	8.13807	1.87018	1.07273	3.47144	-2.8455	0.982745	-2.89546	0.00378602	0.168381	Not Sig	SOX5	6660	SRY-box transcription factor 5	-23529503	-23949670
ENSG00000261799	328.669	243.889	200.492	254.134	-0.711094	0.245603	-2.8953	0.00378801	0.168381	Not Sig	#N/A	#N/A	#N/A	#N/A	#N/A
ENSG00000167513	40.5495	234.191	157.21	149.155	1.9543	0.675316	2.89391	0.00380479	0.168573	Not Sig	CDT1	81620	chromatin licensing and DNA replication factor 1	88803788	88809258
ENSG00000144824	283.733	96.2276	47.4308	135.4	-2.5788	0.891158	-2.89376	0.00380658	0.168573	Not Sig	PHLDB2	90102	pleckstrin homology like domain family B member 2	111859179	111976517
ENSG00000099864	53.9622	23.8155	18.6292	31.0443	-1.5337	0.530967	-2.88851	0.00387073	0.171094	Not Sig	PALM	5064	paralemmin	708934	748329
ENSG00000197302	395.051	263.685	280.405	308.947	-0.488811	0.169361	-2.8862	0.00389919	0.17203	Not Sig	ZNF720	124411	zinc finger protein 720	31713228	31761565
ENSG00000174137	36.5726	24.1411	19.301	26.1765	-0.905363	0.313823	-2.88494	0.00391484	0.172399	Not Sig	FAM53A	152877	family with sequence similarity 53 member A	-1639880	-1683991
ENSG00000163931	7542.87	16049.6	14507.9	12958	0.943624	0.327203	2.88391	0.00392773	0.172567	Not Sig	TKT	7086	transketolase	-53225635	-53256114
ENSG00000275936	4.40874	1.0871	0.684103	1.94254	-2.5847	0.896387	-2.88347	0.00393326	0.172567	Not Sig	#N/A	#N/A	#N/A	#N/A	#N/A
ENSG00000257151	67.8064	17.0335	16.6089	32.1168	-2.01305	0.698305	-2.88277	0.00394191	0.172627	Not Sig	#N/A	#N/A	#N/A	#N/A	#N/A
ENSG00000115602	19.2442	32.6875	108.334	55.1308	2.49382	0.865679	2.88077	0.00396711	0.173322	Not Sig	IL1RL1	9173	interleukin 1 receptor like 1	102337256	102346100
ENSG00000205022	0.733761	1.11796	5.01132	2.36538	2.72479	0.945995	2.88034	0.00397244	0.173322	Not Sig	PABPN1L	390748	PABPN1 like, cytoplasmic	-88863333	-88870152
ENSG00000236528	3.00726	4.92113	10.6775	6.36168	1.84216	0.640345	2.87683	0.00401692	0.174939	Not Sig	#N/A	#N/A	#N/A	#N/A	#N/A
ENSG00000140479	68.3379	202.314	225.565	170.259	1.72196	0.599101	2.87423	0.0040501	0.175895	Not Sig	PCSK6	5046	proprotein convertase subtilisin/kexin type 6	-101383723	-101489707
ENSG00000029363	4314.39	3763.54	3743.56	3921.8	-0.204301	0.0710872	-2.87395	0.00405373	0.175895	Not Sig	BCLAF1	9774	BCL2 associated transcription factor 1	-136256626	-136289846
ENSG00000256152	11.1247	3.0597	2.14228	5.15811	-2.31597	0.806182	-2.87276	0.00406899	0.176233	Not Sig	#N/A	#N/A	#N/A	#N/A	#N/A
ENSG00000282850	0.126926	1.52524	7.23367	3.1037	5.06066	1.76205	2.87202	0.00407852	0.176323	Not Sig	#N/A	#N/A	#N/A	#N/A	#N/A
ENSG00000180787	413.427	299.186	284.668	328.377	-0.534971	0.186435	-2.86948	0.00411146	0.177135	Not Sig	ZFP3	124961	ZFP3 zinc finger protein	5078466	5096374
ENSG00000267475	25.6216	44.3105	47.6046	39.8567	0.909161	0.316845	2.86942	0.00411227	0.177135	Not Sig	#N/A	#N/A	#N/A	#N/A	#N/A
ENSG00000198796	171.366	55.3094	44.489	86.3393	-1.93982	0.676431	-2.86773	0.00413429	0.177204	Not Sig	ALPK2	115701	alpha kinase 2	-58481249	-58629091
ENSG00000278831	5.73601	2.26394	0.710752	2.76194	-2.9617	1.03278	-2.8677	0.00413471	0.177204	Not Sig	#N/A	#N/A	#N/A	#N/A	#N/A
ENSG00000166669	337.088	152.857	198.049	223.944	-0.765235	0.266869	-2.86746	0.00413782	0.177204	Not Sig	ATF7IP2	80063	activating transcription factor 7 interacting protein 2	10386060	10483638
ENSG00000223704	36.609	10.4094	7.72236	17.3288	-2.2239	0.77569	-2.867	0.00414384	0.177204	Not Sig	#N/A	#N/A	#N/A	#N/A	#N/A
ENSG00000143476	16.8898	119.54	77.3098	73.9644	2.19291	0.765871	2.8633	0.0041926	0.178965	Not Sig	DTL	51514	denticleless E3 ubiquitin protein ligase homolog	212035552	212105006
ENSG00000165685	239.978	378.108	475.76	370.847	0.985688	0.344412	2.86194	0.00421052	0.179406	Not Sig	TMEM52B	120939	transmembrane protein 52B	10179031	10191804
ENSG00000169239	382.66	234.38	231.713	277.93	-0.72082	0.251941	-2.86107	0.00422216	0.179578	Not Sig	CA5B	11238	carbonic anhydrase 5B	15738269	15788411
ENSG00000184985	7.87011	32.8091	29.4679	24.158	1.90034	0.664861	2.85825	0.00425987	0.180583	Not Sig	SORCS2	57537	sortilin related VPS10 domain containing receptor 2	7192537	7742827
ENSG00000149328	32.2386	22.836	5.90662	19.7315	-2.4205	0.847032	-2.85762	0.00426832	0.180583	Not Sig	GLB1L2	89944	galactosidase beta 1 like 2	134331873	134376324
ENSG00000108797	50.8695	15.6705	12.942	25.2752	-1.95123	0.682824	-2.85759	0.0042687	0.180583	Not Sig	CNTNAP1	8506	contactin associated protein 1	42682530	42699993
ENSG00000089169	2.80663	50.6632	37.7684	31.7931	3.74807	1.31208	2.85658	0.00428231	0.180836	Not Sig	RPH3A	22895	rabphilin 3A	112791747	112898879
ENSG00000165424	209.336	426.18	395.842	350.508	0.915363	0.320595	2.8552	0.00430094	0.181118	Not Sig	ZCCHC24	219654	zinc finger CCHC-type containing 24	-79382326	-79445624
ENSG00000253838	17.5073	21.5371	3.86515	9.10249	-2.12819	0.745438	-2.85495	0.00430432	0.181118	Not Sig	#N/A	#N/A	#N/A	#N/A	#N/A
ENSG00000136026	1988.62	4852.98	4218.92	3771.75	1.08496	0.380236	2.85338	0.00432566	0.181693	Not Sig	CKAP4	10970	cytoskeleton associated protein 4	-106237880	-106248020
ENSG00000228280	3.15041	6.4828	9.6304	6.58474	1.63411	0.573187	2.85093	0.00435922	0.182538	Not Sig	#N/A	#N/A	#N/A	#N/A	#N/A
ENSG00000231652	5.83966	13.3429	16.3603	12.148	1.48171	0.519755	2.85078	0.00436122	0.182538	Not Sig	LOC101928489	101928489	uncharacterized LOC101928489	-73693902	-73696131
ENSG00000243964	45.1549	70.1218	121.122	80.4819	1.41338	0.496045	2.8493	0.00438158	0.18302	Not Sig	RPL23AP65	440027	ribosomal protein L23a pseudogene 65	#N/A	#N/A
ENSG00000284681	1.26622	16.97	12.5098	10.6978	3.29763	1.15754	2.84882	0.0043882	0.18302	Not Sig	#N/A	#N/A	#N/A	#N/A	#N/A
ENSG00000270562	11.6598	17.057	30.3196	20.0798	1.38636	0.486784	2.848	0.00439954	0.183169	Not Sig	#N/A	#N/A	#N/A	#N/A	#N/A
ENSG00000272870	33.9931	18.3395	15.4167	22.0126	-1.13864	0.400099	-2.84589	0.00442872	0.184061	Not Sig	SAP30-DT	105377540	SAP30 divergent transcript	#N/A	#N/A
ENSG00000143552	0.769418	4.9183	7.66462	4.63484	3.36847	1.1843	2.84428	0.00445126	0.184568	Not Sig	NUP210L	91181	nucleoporin 210 like	-153992691	-154155116
ENSG00000284686	0.140132	2.61641	3.21004	2.0813	3.89061	1.36806	2.8439	0.00445654	0.184568	Not Sig	#N/A	#N/A	#N/A	#N/A	#N/A
ENSG00000167535	150.986	69.3568	87.3108	100.129	-0.788778	0.277613	-2.84129	0.00449313	0.185758	Not Sig	CACNB3	784	calcium voltage-gated channel auxiliary subunit beta 3	48815573	48828941
ENSG00000163737	58.9335	670.348	394.133	390.248	2.74107	0.965097	2.84021	0.00450844	0.186066	Not Sig	PF4	5196	platelet factor 4	-73980814	-73982027
ENSG00000084110	85.038	235.077	226.974	187.229	1.41666	0.498928	2.83942	0.00451963	0.186203	Not Sig	HAL	3034	histidine ammonia-lyase	-95972661	-95996365
ENSG00000092067	141.849	1035.33	647.625	631.59	2.1908	0.771858	2.83834	0.00453483	0.186399	Not Sig	CEBPE	1053	CCAAT enhancer binding protein epsilon	-23117305	-23119255
ENSG00000230289	5.25888	1.44057	0.770261	2.35146	-2.63127	0.927327	-2.83748	0.00454708	0.186399	Not Sig	#N/A	#N/A	#N/A	#N/A	#N/A
ENSG00000125740	50.5103	813.741	1170.72	133.411	1.75413	0.618213	2.83741	0.00454805	0.186399	Not Sig	FOSB	2354	FosB proto-oncogene, AP-1 transcription factor subunit	45467995	45475179
ENSG00000177191	144.316	370.069	320.984	285.163	1.15319	0.406815	2.83469	0.00458701	0.187437	Not Sig	B3GNT8	374907	UDP-GlcNAc:betaGal beta-1,3-N-acetylglucosaminyltransferase 8	-41425358	-41428730
ENSG00000140465	13.0167	88.0048	148.851	86.8045	3.51547	1.24023	2.83454	0.00458924	0.187437	Not Sig	CYP1A1	1543	cytochrome P450 family 1 subfamily A member 1	-74719541	-74725528
ENSG00000109576	2.63156	1.99606	0.12235	1.53091	-3.3278	1.17448	-2.83341	0.00460539	0.187773	Not Sig	AADAT	51166	aminoadipate aminotransferase	-170060221	-170090221
ENSG00000147655	0.734306	10.6122	7.88583	6.69459	3.44452	1.21641	2.83171	0.00462996	0.188211	Not Sig	RSPO2	340419	R-spondin 2	-107899315	-108081939
ENSG00000232860	1.1724	4.36107	5.44581	3.78413	2.2554	0.79652	2.83157	0.00463206	0.188211	Not Sig	SMG7-AS1	284649	SMG7 antisense RNA 1	-183460875	-183471982
ENSG00000148154	1013.62	2616.88	2183.98	1984.39	1.10751	0.39134	2.83006	0.00465399	0.188483	Not Sig	UGCG	7357	UDP-glucose ceramide glucosyltransferase	111896813	111935367
ENSG00000160321	31.9888	7.36883	3.40447	13.3673	-3.19406	1.12864	-2.83001	0.00465468	0.188483	Not Sig	ZNF208	7757	zinc finger protein 208	-21986727	-22010943
ENSG00000144677	115.082	428.581	315.262	294.87	1.45298	0.513702	2.82846	0.0046773	0.189075	Not Sig	CTDSPL	10217	CTD small phosphatase like	37861879	37984469
ENSG00000132704	96.0751	11.3033	9.67065	36.1634	-3.29788	1.16651	-2.82713	0.00469679	0.189539	Not Sig	FCRL2	79368	Fc receptor like 2	-157745732	-157777132
ENSG00000125780	5.13745	23.7466	29.5492	20.1948	2.52829	0.895035	2.82479	0.00473112	0.190527	Not Sig	TGM3	7053	transglutaminase 3	2296000	2341079
ENSG00000106992	188.727	68.3823	57.5311	100.688	-1.71483	0.607154	-2.82437	0.00473739	0.190527	Not Sig	AK1	203	adenylate kinase 1	-127866487	-127873480
ENSG00000113916	2095.27	4838.67	3843.86	3667.47	0.875259	0.310044	2.82302	0.00475734	0.190781	Not Sig	BCL6	604	BCL6 transcription repressor	-187721380	-187736501
ENSG00000120458	321.127	233.914	222.854	256.207	-0.523238	0.185368	-2.82269	0.00476222	0.190781	Not Sig	MSANTD2	79684	Myb/SANT DNA binding domain containing 2	-124766497	-124800406
ENSG00000133055	1.74361	13.2099	9.65894	8.52719	2.48692	0.881165	2.82231	0.00476792	0.190781	Not Sig	MYBPH	4608	myosin binding protein H	-203167810	-203175826
ENSG00000070444	1482.84	1937.26	2106.25	1860.08	0.505384	0.17912	2.82148	0.00478028	0.190953	Not Sig	MNT	4335	MAX network transcriptional repressor	-2384072	-2401060
ENSG00000185433	5.97761	3.45468	0.852805	3.3009	-2.76224	0.979368	-2.82043	0.00479595	0.191256	Not Sig	LINC00158	54072	long intergenic non-protein coding RNA 158	-25385819	-25431701
ENSG00000249476	43.9125	23.0417	21.7228	28.8413	-0.999502	0.354566	-2.81894	0.0048182	0.191644	Not Sig	LOC285638	285638	uncharacterized LOC285638	-109237134	-109326369
ENSG00000263307	5.16401	3.08001	1.0943	3.01021	-2.15674	0.765157	-2.8187	0.0048219	0.191644	Not Sig	RSL1D1-DT	105371084	RSL1D1 divergent transcript	#N/A	#N/A
ENSG00000225213	5.27758	6.71738	14.5425	9.02424	1.40889	0.500149	2.81693	0.00484852	0.192379	Not Sig	#N/A	#N/A	#N/A	#N/A	#N/A
ENSG00000129244	1.90675	44.0456	12.1794	5.46057	2.64016	0.937528	2.81609	0.00486121	0.192559	Not Sig	ATP1B2	482	ATPase Na+/K+ transporting subunit beta 2	7646626	7657771
ENSG00000259803	1.72813	15.5443	11.7769	10.0808	2.7313	0.970216	2.81514	0.00487555	0.192584	Not Sig	SLC22A31	146429	solute carrier family 22 member 31	-89195760	-89200537
ENSG00000211696	48.911	37.4172	22.214	35.5442	-1.14118	0.405395	-2.81497	0.00487811	0.192584	Not Sig	TRGV8	6982	T cell receptor gamma variable 8	#N/A	#N/A
ENSG00000237004	6.28424	14.1517	20.1112	13.8773	1.65505	0.589077	2.80957	0.00496085	0.195519	Not Sig	#N/A	#N/A	#N/A	#N/A	#N/A
ENSG00000130158	43.5295	72.6599	86.9942	68.9378	0.993053	0.353521	2.80904	0.00496901	0.195519	Not Sig	DOCK6	57572	dedicator of cytokinesis 6	-11199294	-11262524
ENSG00000197385	16.6846	3.17957	3.58752	7.37386	-2.15353	0.767197	-2.80702	0.00500026	0.196422	Not Sig	ZNF860	344787	zinc finger protein 860	31981749	31991715
ENSG00000267288	9.215	15.4915	23.2629	16.3285	1.31822	0.469895	2.80534	0.00502639	0.197121	Not Sig	LOC105371795	105371795	uncharacterized LOC105371795	-45168804	-45171485
ENSG00000268833	5.80146	83.0281	59.612	51.6644	3.36087	1.19857	2.80406	0.00504638	0.197578	Not Sig	#N/A	#N/A	#N/A	#N/A	#N/A
ENSG00000163040	22.7161	7.63994	4.24166	10.9734	-2.41217	0.860639	-2.80277	0.00506659	0.198041	Not Sig	CCDC74A	90557	coiled-coil domain containing 74A	131527887	131533666
ENSG00000179914	2.76975	9.07614	35.7886	16.5336	3.68632	1.3158	2.80159	0.0050852	0.19844	Not Sig	ITLN1	55600	intelectin 1	-160876539	-160885180
ENSG00000254477	5.33991	16.4743	15.2988	12.7226	1.51892	0.542328	2.80074	0.00509855	0.198633	Not Sig	#N/A	#N/A	#N/A	#N/A	#N/A
ENSG00000263961	10.1113	22.0804	47.9962	27.5602	2.25316	0.80467	2.80011	0.00510853	0.198695	Not Sig	RHEX	440712	regulator of hemoglobinization and erythroid cell expansion	206053172	206102449
ENSG00000131203	2404.85	2405.43	513.802	1743.19	-2.22625	0.795503	-2.79854	0.00513335	0.198926	Not Sig	IDO1	3620	indoleamine 2,3-dioxygenase 1	39913890	39928790
ENSG00000172460	42.1973	27.2249	9.90742	25.6555	-2.06686	0.738604	-2.79833	0.00513674	0.198926	Not Sig	PRSS30P	124221	serine protease 30, pseudogene	-2839572	-2842751
ENSG00000224904	6.37007	4.18948	1.2328	3.80882	-2.41082	0.861726	-2.79767	0.00514733	0.198926	Not Sig	SBF1P2	390997	SBF1 pseudogene 2	#N/A	#N/A
ENSG00000183625	34.4242	67.1254	141.831	83.4621	2.04149	0.729724	2.79762	0.00514811	0.198926	Not Sig	CCR3	1232	C-C motif chemokine receptor 3	46242459	46266706
ENSG00000166803	5.20887	63.3118	28.8987	33.8363	2.46954	0.88315	2.79629	0.00516937	0.199421	Not Sig	PCLAF	9768	PCNA clamp associated factor	-64364303	-64381441
ENSG00000184113	1.12823	48.6238	30.2816	27.9553	4.74062	1.69638	2.79455	0.00519728	0.199577	Not Sig	CLDN5	7122	claudin 5	-19523026	-19525337
ENSG00000140932	5.25499	24.284	23.372	18.2561	2.13961	0.766003	2.79321	0.00521874	0.199577	Not Sig	CMTM2	146225	CKLF like MARVEL transmembrane domain containing 2	66579462	66588274
ENSG00000215284	3.74779	3.17445	0.839078	2.52907	-2.59795	0.930212	-2.79286	0.00522439	0.199577	Not Sig	#N/A	#N/A	#N/A	#N/A	#N/A
ENSG00000268205	265.775	253.065	196.912	237.224	-0.43485	0.155756	-2.79186	0.00524066	0.199577	Not Sig	#N/A	#N/A	#N/A	#N/A	#N/A
ENSG00000163069	132.17	81.2151	58.8809	88.6845	-1.16297	0.416649	-2.79125	0.00525044	0.199577	Not Sig	SGCB	6443	sarcoglycan beta	-52020705	-52038299
ENSG00000139351	15.3714	10.1724	7.49704	10.7957	-1.0933	0.391714	-2.79107	0.00525343	0.199577	Not Sig	SYCP3	50511	synaptonemal complex protein 3	-101728647	-101739472
ENSG00000203799	6.28896	31.8224	36.2507	25.7123	2.52901	0.906222	2.79072	0.00525913	0.199577	Not Sig	CCDC162P	221262	coiled-coil domain containing 162, pseudogene	109165830	109354948
ENSG00000165702	21.7197	115.977	113.021	86.6653	2.37651	0.851586	2.79069	0.00525952	0.199577	Not Sig	GFI1B	8328	growth factor independent 1B transcriptional repressor	132978693	132991687
ENSG00000175928	24.9538	123.564	142.533	100.62	2.51477	0.901137	2.79067	0.00525998	0.199577	Not Sig	LRRN1	57633	leucine rich repeat neuronal 1	3799430	3849834
ENSG00000072952	11.3865	52.6058	52.8793	40.3358	2.21453	0.793579	2.79055	0.00526179	0.199577	Not Sig	IRAG1	10335	inositol 1,4,5-triphosphate receptor associated 1	-10573095	-10693755
ENSG00000257524	115.982	45.6492	34.6012	62.8824	-1.74081	0.623961	-2.78993	0.00527189	0.199577	Not Sig	ST6GALNAC6	30815	ST6 N-acetylgalactosaminide alpha-2,6-sialyltransferase 6	-127885320	-127899648
ENSG00000152253	4.56532	56.0804	24.1514	13.9756	2.40218	0.861091	2.7897	0.00527576	0.199577	Not Sig	SPC25	57405	SPC25 component of NDC80 kinetochore complex	-168870890	-168890430
ENSG00000163923	82.5731	37.7889	22.0407	45.7123	-1.89625	0.679842	-2.78924	0.00528313	0.199577	Not Sig	RPL39L	116832	ribosomal protein L39 like	-187120950	-187139496
ENSG00000274767	105.922	99.3096	18.9157	73.1555	-2.48585	0.892026	-2.78675	0.00532399	0.2008	Not Sig	#N/A	#N/A	#N/A	#N/A	#N/A
ENSG00000277687	30.8527	38.3638	52.5871	41.0886	0.761143	0.273207	2.78595	0.00533705	0.200972	Not Sig	#N/A	#N/A	#N/A	#N/A	#N/A
ENSG00000150477	128.129	79.4048	79.6067	94.0929	-0.685972	0.246359	-2.78444	0.00536199	0.201464	Not Sig	KIAA1328	57536	KIAA1328	36829126	36886406
ENSG00000276462	110.813	18.4575	17.9613	45.9905	-2.61663	0.939838	-2.78413	0.00536714	0.201464	Not Sig	LOC440896	440896	uncharacterized LOC440896	-41100966	-41124814
ENSG00000209082	19.7264	29.5915	37.7936	29.5027	0.946119	0.340033	2.78243	0.00539531	0.201907	Not Sig	#N/A	#N/A	#N/A	#N/A	#N/A
ENSG00000132170	357.986	871.725	768.372	681.43	1.10174	0.395968	2.78239	0.00539603	0.201907	Not Sig	PPARG	5468	peroxisome proliferator activated receptor gamma	12287883	12434343
ENSG00000154305	3137.55	2721.88	2646.66	2820.25	-0.245005	0.0881003	-2.78097	0.0054196	0.202469	Not Sig	MIA3	375056	MIA SH3 domain ER export factor 3	222644302	222668012
ENSG00000124374	123.068	39.9102	45.8753	66.9454	-1.41532	0.509115	-2.77996	0.00543662	0.202784	Not Sig	PAIP2B	400961	poly(A) binding protein interacting protein 2B	-71182737	-71227103
ENSG00000065361	79.8935	10.7631	17.3001	33.7902	-2.19502	0.789853	-2.77902	0.00545224	0.203047	Not Sig	ERBB3	2065	erb-b2 receptor tyrosine kinase 3	56080107	56085617
ENSG00000158458	20.3293	6.39882	5.26615	10.1815	-1.90486	0.68567	-2.7781	0.00546772	0.203303	Not Sig	NRG2	9542	neuregulin 2	-139846778	-140043299
ENSG00000121211	2.36281	20.9118	16.4539	13.7869	2.79834	1.00752	2.77746	0.00547856	0.203386	Not Sig	MND1	84057	meiotic nuclear divisions 1	153344687	153415118
ENSG00000267764	3.99922	14.2748	14.9754	11.4373	1.8681	0.672855	2.77639	0.00549669	0.203739	Not Sig	#N/A	#N/A	#N/A	#N/A	#N/A
ENSG00000137266	439.568	134.612	144.288	229.485	-1.607	0.578931	-2.77582	0.00550634	0.203778	Not Sig	SLC22A23	63027	solute carrier family 22 member 23	-3268973	-3445013
ENSG00000023445	10281.2	7293.12	4688.7	7278	-1.13267	0.408202	-2.77477	0.00552414	0.203969	Not Sig	BIRC3	330	baculoviral IAP repeat containing 3	102317483	102339403
ENSG00000164116	140.162	81.5026	56.0752	90.2009	-1.32954	0.479199	-2.77449	0.00552875	0.203969	Not Sig	GUCY1A1	2982	guanylate cyclase 1 soluble subunit alpha 1	155667661	155737057
ENSG00000243566	26.0031	9.9454	8.13218	14.1281	-1.68054	0.605996	-2.77319	0.00555104	0.204273	Not Sig	UPK3B	105375355	uroplakin 3B	76510551	76516522
ENSG00000124602	95.3812	43.2817	42.7224	58.7158	-1.14459	0.412763	-2.773	0.00555429	0.204273	Not Sig	UNC5CL	222643	unc-5 family C-terminal like	-41026895	-41039221
ENSG00000129911	1301.47	1875.91	1846.8	1693.39	0.504193	0.181905	2.77173	0.00557588	0.204467	Not Sig	KLF16	83855	Kruppel like factor 16	-1852398	-1863579
ENSG00000242616	3.26473	7.92142	9.00812	6.90476	1.42267	0.513336	2.77142	0.00558129	0.204467	Not Sig	GNG10	2790	G protein subunit gamma 10	111661604	111670226
ENSG00000181274	1082.88	1776.33	1788.46	1572.54	0.723766	0.261177	2.77117	0.00558549	0.204467	Not Sig	FRAT2	23401	FRAT regulator of WNT signaling pathway 2	-97332496	-97334729
ENSG00000135636	802.391	3192.42	2752.55	2321.46	1.77832	0.641989	2.77001	0.00560545	0.20488	Not Sig	DYSF	8291	dysferlin	71466698	71686763
ENSG00000183018	19.4168	84.4037	75.0924	61.6487	1.94697	0.70309	2.76916	0.00562006	0.204936	Not Sig	SPNS2	124976	sphingolipid transporter 2	4498880	4539035
ENSG00000123607	512.193	335.69	363.739	398.458	-0.491613	0.177565	-2.76864	0.00562905	0.204936	Not Sig	TTC21B	79809	tetratricopeptide repeat domain 21B	-165873361	-165953776
ENSG00000164342	52.7225	36.4127	14.065	33.4839	-1.90003	0.686323	-2.76841	0.00563298	0.204936	Not Sig	TLR3	7098	toll like receptor 3	186069155	186088073
ENSG00000225774	165.991	258.818	267.558	234.029	0.690733	0.249636	2.76697	0.00565804	0.205355	Not Sig	#N/A	#N/A	#N/A	#N/A	#N/A
ENSG00000125611	274.472	310.251	341.374	310.41	0.314077	0.113527	2.76655	0.00566528	0.205355	Not Sig	CHCHD5	84269	coiled-coil-helix-coiled-coil-helix domain containing 5	112584446	112589040
ENSG00000210117	15.3465	28.5036	44.3173	30.0913	1.51026	0.545958	2.76625	0.00567053	0.205355	Not Sig	#N/A	#N/A	#N/A	#N/A	#N/A
ENSG00000077935	0.140132	1.69885	3.56748	1.88526	4.01066	1.45054	2.76494	0.00569332	0.205865	Not Sig	SMC1B	27127	structural maintenance of chromosomes 1B	-45344063	-45413599
ENSG00000272768	9.30856	45.1311	35.1346	30.8856	1.89362	0.685189	2.76364	0.00571601	0.20637	Not Sig	#N/A	#N/A	#N/A	#N/A	#N/A
ENSG00000279766	1.776	8.1467	8.5614	6.38063	2.22736	0.807008	2.76002	0.00577979	0.208354	Not Sig	#N/A	#N/A	#N/A	#N/A	#N/A
ENSG00000197077	772.616	328.182	163.194	403.767	-2.24254	0.812798	-2.75904	0.00579708	0.208436	Not Sig	KIAA1671	85379	KIAA1671	25027973	25197448
ENSG00000171049	228.392	2204.24	932.934	1166.53	2.02998	0.735793	2.7589	0.00579968	0.208436	Not Sig	FPR2	2358	formyl peptide receptor 2	51763388	51770526
ENSG00000157554	60.1996	359.89	291.787	246.147	2.27763	0.825784	2.75814	0.00581314	0.208446	Not Sig	ERG	2078	ETS transcription factor ERG	-38380027	-38498504
ENSG00000249790	2.44818	14.9694	763.135	7.49324	2.33189	0.845534	2.75789	0.00581759	0.208446	Not Sig	#N/A	#N/A	#N/A	#N/A	#N/A
ENSG00000108175	14204.2	26275.9	27221.7	22985.4	0.938417	0.340329	2.75738	0.0058266	0.208453	Not Sig	ZMIZ1	57178	zinc finger MIZ-type containing 1	79068965	79316518
ENSG00000149201	25.1713	10.8104	9.67985	14.723	-1.35238	0.491004	-2.75431	0.00588155	0.20958	Not Sig	CCDC81	60494	coiled-coil domain containing 81	86374735	86423109
ENSG00000101265	12530.7	17377.2	19311.1	16600.1	0.623974	0.226551	2.75423	0.00588298	0.20958	Not Sig	RASSF2	9770	Ras association domain family member 2	-4780022	-4815123
ENSG00000267279	1.11902	16.4311	10.7191	9.83828	3.22643	1.17149	2.75414	0.00588469	0.20958	Not Sig	#N/A	#N/A	#N/A	#N/A	#N/A
ENSG00000228590	4.2519	1.19704	0.825079	1.98331	-2.78287	1.01192	-2.7501	0.00595773	0.211436	Not Sig	MIR4432HG	106660609	MIR4432 host gene	-60359215	-60383036
ENSG00000183943	2567.68	1825.44	1632.8	1980.69	-0.65264	0.237371	-2.74945	0.00596945	0.211436	Not Sig	PRKX	5613	protein kinase X-linked	-3604340	-3713649
ENSG00000220267	1.34336	1.93164	12.0601	5.30011	3.1565	1.14809	2.74935	0.00597135	0.211436	Not Sig	#N/A	#N/A	#N/A	#N/A	#N/A
ENSG00000110660	383.9	369.907	181.324	308.101	-1.08435	0.394411	-2.74928	0.00597256	0.211436	Not Sig	SLC35F2	54733	solute carrier family 35 member F2	-107790990	-107858787
ENSG00000179862	62.7581	301.559	248.881	211.482	1.98669	0.723377	2.74641	0.00602516	0.212979	Not Sig	CITED4	163732	Cbp/p300 interacting transactivator with Glu/Asp rich carboxy-terminal domain 4	-40861053	-40862363
ENSG00000179820	2050.07	5674.14	5129.96	4396.46	1.32305	0.482029	2.74475	0.00605571	0.213739	Not Sig	MYADM	91663	myeloid associated differentiation marker	53867882	53876435
ENSG00000134690	59.5359	196.629	112.692	84.8873	0.924128	0.336846	2.74347	0.00607934	0.214254	Not Sig	CDCA8	55143	cell division cycle associated 8	37692515	37709719
ENSG00000112599	43.0206	22.5689	16.8818	26.7139	-1.32838	0.484304	-2.74286	0.00609057	0.21433	Not Sig	GUCA1B	2979	guanylate cyclase activator 1B	-42183283	-42194956
ENSG00000165304	14.0797	86.2608	47.7085	51.1132	1.76118	0.642678	2.74039	0.00613671	0.215633	Not Sig	MELK	9833	maternal embryonic leucine zipper kinase	36572861	36677683
ENSG00000104903	1312.35	2247.53	2591.33	2087.3	0.981016	0.35813	2.73928	0.00615744	0.215733	Not Sig	LYL1	4066	LYL1 basic helix-loop-helix family member	-13099032	-13102858
ENSG00000260036	3.76676	0.971444	0.796957	1.74897	-2.34975	0.857986	-2.73868	0.00616855	0.215733	Not Sig	#N/A	#N/A	#N/A	#N/A	#N/A
ENSG00000178458	22.1624	37.4785	43.9956	35.1647	0.986826	0.360369	2.73838	0.00617431	0.215733	Not Sig	#N/A	#N/A	#N/A	#N/A	#N/A
ENSG00000167842	975.652	796.652	740.84	830.818	-0.394419	0.144039	-2.73829	0.00617604	0.215733	Not Sig	MIS12	79003	MIS12 kinetochore complex component	5486373	5490810
ENSG00000260528	23.3714	93.4726	77.2173	66.7529	1.72122	0.629327	2.73502	0.00623772	0.217171	Not Sig	#N/A	#N/A	#N/A	#N/A	#N/A
ENSG00000265458	15.9077	21.8531	30.8071	23.2034	0.931914	0.340776	2.73468	0.00624407	0.217171	Not Sig	#N/A	#N/A	#N/A	#N/A	#N/A
ENSG00000133477	5.31165	7.65108	19.542	11.1111	1.8727	0.684833	2.73453	0.00624689	0.217171	Not Sig	FAM83F	113828	family with sequence similarity 83 member F	39994953	40043534
ENSG00000277258	5.21062	22.707	30.6436	20.2359	2.55919	0.936004	2.73416	0.00625396	0.217171	Not Sig	PCGF2	7703	polycomb group ring finger 2	-38733897	-38748336
ENSG00000211459	18677.4	44120.4	39737.3	34953.4	1.08919	0.39882	2.73103	0.00631359	0.21892	Not Sig	#N/A	#N/A	#N/A	#N/A	#N/A
ENSG00000234456	46.4398	103.234	104.665	86.6967	1.17303	0.429846	2.72895	0.00635365	0.219572	Not Sig	MAGI2-AS3	100505881	MAGI2 antisense RNA 3	79452956	79471208
ENSG00000240869	0.137041	0.676303	2.65861	1.20833	3.6469	1.33665	2.7284	0.00636425	0.219572	Not Sig	#N/A	#N/A	#N/A	#N/A	#N/A
ENSG00000260188	4.6258	31.5892	25.4861	21.3641	2.47	0.905385	2.72812	0.0063696	0.219572	Not Sig	#N/A	#N/A	#N/A	#N/A	#N/A
ENSG00000196092	301.341	29.6631	39.388	114.57	-2.93184	1.0748	-2.7278	0.00637581	0.219572	Not Sig	PAX5	5079	paired box 5	-36833270	-37034268
ENSG00000134504	94.8083	63.9447	63.0097	72.8765	-0.581601	0.213225	-2.72765	0.00637881	0.219572	Not Sig	KCTD1	284252	potassium channel tetramerization domain containing 1	-26454910	-26657473
ENSG00000126016	48.9289	22.1559	18.8356	29.0257	-1.39309	0.511149	-2.72541	0.00642215	0.220743	Not Sig	AMOT	154796	angiomotin	-112774502	-112840831
ENSG00000259409	1.70103	9.02713	8.80899	6.75295	2.36804	0.86926	2.72421	0.00644563	0.221183	Not Sig	#N/A	#N/A	#N/A	#N/A	#N/A
ENSG00000078902	2870.01	4128.71	3866.44	3659.3	0.429584	0.157715	2.72379	0.00645367	0.221183	Not Sig	TOLLIP	54472	toll interacting protein	-1274370	-1309632
ENSG00000167476	100.998	169.801	145.909	140.798	0.520482	0.191143	2.72299	0.00646931	0.221343	Not Sig	JSRP1	126306	junctional sarcoplasmic reticulum protein 1	-2252251	-2256417
ENSG00000229453	0.140112	2.67561	3.08542	2.05839	3.83461	1.40844	2.7226	0.00647706	0.221343	Not Sig	SPINK8	646424	serine peptidase inhibitor Kazal type 8 (putative)	-48306843	-48328341
ENSG00000168297	1360.92	1765.82	1954.25	1710.3	0.522006	0.191861	2.72075	0.00651346	0.222023	Not Sig	PXK	54899	PX domain containing serine/threonine kinase like	58332889	58426127
ENSG00000163644	1463.96	689.587	597.749	889.754	-1.29178	0.47481	-2.72063	0.00651572	0.222023	Not Sig	PPM1K	152926	protein phosphatase, Mg2+/Mn2+ dependent 1K	-88257619	-88284561
ENSG00000092621	77.5083	129.992	183.244	132.885	1.2422	0.456911	2.7187	0.00655396	0.223004	Not Sig	PHGDH	26227	phosphoglycerate dehydrogenase	119711933	119744215
ENSG00000235095	67.0603	117.225	127.941	105.926	0.921117	0.338909	2.71789	0.00657001	0.223229	Not Sig	#N/A	#N/A	#N/A	#N/A	#N/A
ENSG00000271304	0	4.03499	3.48351	2.63148	4.47199	1.64631	2.71637	0.00660025	0.223935	Not Sig	#N/A	#N/A	#N/A	#N/A	#N/A
ENSG00000156970	23.4778	163.597	98.8715	98.9072	2.0741	0.763775	2.71559	0.00661582	0.224142	Not Sig	BUB1B	701	BUB1 mitotic checkpoint serine/threonine kinase B	40161068	40221122
ENSG00000206066	8.51497	1.60085	0.367049	3.24326	-4.24047	1.56274	-2.71348	0.00665799	0.224784	Not Sig	#N/A	#N/A	#N/A	#N/A	#N/A
ENSG00000233306	17.5475	3.96152	2.43852	7.50425	-2.79189	1.02892	-2.71343	0.00665905	0.224784	Not Sig	TRGV2	6974	T cell receptor gamma variable 2	#N/A	#N/A
ENSG00000135049	1388.25	1918.66	2054.92	1807.23	0.565407	0.20839	2.71322	0.0066633	0.224784	Not Sig	AGTPBP1	23287	ATP/GTP binding carboxypeptidase 1	-85546538	-85742029
ENSG00000156738	1170.85	113.766	145.248	441.91	-3.00989	1.10979	-2.71213	0.00668531	0.225099	Not Sig	MS4A1	931	membrane spanning 4-domains A1	60455846	60470752
ENSG00000198939	13.6622	6.67122	5.29518	8.2869	-1.37006	0.505218	-2.71181	0.00669166	0.225099	Not Sig	ZFP2	80108	ZFP2 zinc finger protein	178895912	178933211
ENSG00000111785	366.21	288.534	279.57	308.699	-0.382492	0.141124	-2.71032	0.00672178	0.225624	Not Sig	RIC8B	55188	RIC8 guanine nucleotide exchange factor B	106774681	106889316
ENSG00000185271	17.4075	5.46208	4.23529	8.61633	-2.0586	0.759606	-2.7101	0.00672636	0.225624	Not Sig	KLHL33	123103	kelch like family member 33	-20425851	-20436166
ENSG00000163751	41.2148	84.1403	190.466	108.477	2.20977	0.815627	2.70929	0.00674266	0.225851	Not Sig	CPA3	1359	carboxypeptidase A3	148865295	148897203
ENSG00000112685	1505.49	1163.95	1058.12	1229.37	-0.507339	0.18733	-2.70827	0.0067636	0.226231	Not Sig	EXOC2	55770	exocyst complex component 2	-485153	-693139
ENSG00000276241	3.79074	5.45143	0.273856	3.14107	-3.866	1.42799	-2.7073	0.00678332	0.22657	Not Sig	#N/A	#N/A	#N/A	#N/A	#N/A
ENSG00000272345	61.2477	56.6417	38.782	51.7726	-0.655713	0.242247	-2.70679	0.00679367	0.226596	Not Sig	#N/A	#N/A	#N/A	#N/A	#N/A
ENSG00000230091	17.0272	11.2016	5.46459	10.9413	-1.63111	0.603008	-2.70496	0.00683131	0.22721	Not Sig	#N/A	#N/A	#N/A	#N/A	#N/A
ENSG00000248503	10.4631	26.7485	23.7561	20.8155	1.16596	0.431059	2.70487	0.0068331	0.22721	Not Sig	#N/A	#N/A	#N/A	#N/A	#N/A
ENSG00000129595	48.0735	27.5674	13.1572	28.6757	-1.85015	0.684104	-2.70449	0.0068409	0.22721	Not Sig	EPB41L4A	64097	erythrocyte membrane protein band 4.1 like 4A	-112162618	-112419277
ENSG00000105825	110.579	36.6282	26.1993	55.1633	-2.07016	0.765886	-2.70296	0.0068724	0.227936	Not Sig	TFPI2	7980	tissue factor pathway inhibitor 2	-93885395	-93890753
ENSG00000276524	4.18132	2.82362	1.28546	2.69257	-1.95115	0.722101	-2.70205	0.00689142	0.228247	Not Sig	#N/A	#N/A	#N/A	#N/A	#N/A
ENSG00000072571	18.9611	128.488	78.6254	78.1781	2.05397	0.760463	2.70095	0.0069142	0.228681	Not Sig	HMMR	3161	hyaluronan mediated motility receptor	163460631	163491941
ENSG00000173890	310.751	992.605	774.996	711.886	1.31809	0.488113	2.70038	0.00692605	0.228753	Not Sig	GPR160	26996	G protein-coupled receptor 160	170037994	170085392
ENSG00000162545	139.986	48.885	19.5445	65.946	-2.83641	1.05094	-2.69892	0.0069564	0.228865	Not Sig	CAMK2N1	55450	calcium/calmodulin dependent protein kinase II inhibitor 1	-20482390	-20486210
ENSG00000112742	13.9403	93.1651	61.2135	58.2146	2.13284	0.79027	2.69888	0.00695738	0.228865	Not Sig	TTK	7272	TTK protein kinase	80004604	80042527
ENSG00000159904	48.6174	4.11156	5.63201	17.9955	-3.10823	1.1517	-2.69882	0.00695848	0.228865	Not Sig	ZNF890P	645700	zinc finger protein 890, pseudogene	-5121309	-5144546
ENSG00000163958	1.3788	9.8494	7.50546	6.48784	2.39262	0.88776	2.69512	0.0070364	0.230112	Not Sig	ZDHHC19	131540	zinc finger DHHC-type palmitoyltransferase 19	-196197451	-196211400
ENSG00000158470	2944.93	9074.05	5646.4	6035.63	0.93905	0.348543	2.69421	0.0070555	0.230112	Not Sig	B4GALT5	9334	beta-1,4-galactosyltransferase 5	-49632945	-49713878
ENSG00000175544	119.342	52.24	35.0195	66.3435	-1.76349	0.654565	-2.69414	0.00705708	0.230112	Not Sig	CABP4	57010	calcium binding protein 4	67455353	67461752
ENSG00000175548	320.892	202.181	210.865	240.834	-0.60368	0.224137	-2.69335	0.00707377	0.230112	Not Sig	ALG10B	144245	ALG10 alpha-1,2-glucosyltransferase B	38316773	38329721
ENSG00000284052	25.6603	49.559	47.617	41.7097	0.881203	0.327191	2.69324	0.00707618	0.230112	Not Sig	#N/A	#N/A	#N/A	#N/A	#N/A
ENSG00000240710	26.9936	5.26152	6.7143	12.2896	-1.97221	0.732414	-2.69275	0.00708657	0.230112	Not Sig	#N/A	#N/A	#N/A	#N/A	#N/A
ENSG00000178773	191.147	59.0776	46.8776	94.4284	-2.0229	0.751267	-2.69265	0.00708874	0.230112	Not Sig	CPNE7	27132	copine 7	89575757	89597246
ENSG00000198420	165.79	120.735	103.048	128.061	-0.683158	0.253734	-2.69242	0.00709353	0.230112	Not Sig	TCAF1	9747	TRPM8 channel associated factor 1	-143851374	-143885370
ENSG00000128917	13.1573	4.46691	3.43008	6.71113	-1.90919	0.709153	-2.69221	0.00709808	0.230112	Not Sig	DLL4	54567	delta like canonical Notch ligand 4	40929339	40939073
ENSG00000206530	260.777	85.3963	109.468	146.436	-1.2491	0.464039	-2.69181	0.00710659	0.230112	Not Sig	CFAP44	55779	cilia and flagella associated protein 44	-113362864	-113441514
ENSG00000267174	9.53382	21.6066	45.2239	26.2508	2.24931	0.836109	2.69022	0.00714056	0.230112	Not Sig	#N/A	#N/A	#N/A	#N/A	#N/A
ENSG00000185168	17.186	51.7972	48.5674	40.2834	1.48422	0.551762	2.68997	0.00714574	0.230112	Not Sig	#N/A	#N/A	#N/A	#N/A	#N/A
ENSG00000113163	2906.94	4257.91	4204.21	3833.83	0.53224	0.197885	2.68965	0.0071528	0.230112	Not Sig	CERT1	10087	ceramide transporter 1	-75371102	-75511981
ENSG00000181751	111.767	215.962	211.897	183.281	0.923224	0.343257	2.6896	0.00715382	0.230112	Not Sig	MACIR	90355	macrophage immunometabolism regulator	103259029	103278660
ENSG00000179846	8.77942	1.72262	2.55555	4.13118	-1.90627	0.708814	-2.68939	0.00715836	0.230112	Not Sig	NKPD1	284353	NTPase KAP family P-loop domain containing 1	-45149749	-45160150
ENSG00000175471	882.271	1736.81	1437.37	1375.64	0.704328	0.261897	2.68933	0.0071596	0.230112	Not Sig	MCTP1	79772	multiple C2 and transmembrane domain containing 1	-94705536	-95081866
ENSG00000180815	1.86139	10.6673	13.3678	8.97069	2.81742	1.0478	2.68889	0.00716893	0.230112	Not Sig	MAP3K15	389840	mitogen-activated protein kinase kinase kinase 15	-19360057	-19515261
ENSG00000163221	1098.76	5223.45	3975.81	3549.37	1.85542	0.69014	2.68848	0.00717792	0.230112	Not Sig	S100A12	6283	S100 calcium binding protein A12	-153373712	-153375621
ENSG00000131096	4.37202	2.76861	0.649152	2.50782	-2.88605	1.07371	-2.68793	0.00718967	0.230112	Not Sig	PYY	5697	peptide YY	-43952732	-44004445
ENSG00000182885	331.934	1596.93	1467.81	1172.24	2.14471	0.797922	2.68787	0.00719099	0.230112	Not Sig	ADGRG3	222487	adhesion G protein-coupled receptor G3	57668305	57689378
ENSG00000172179	0.151348	0.528808	3.8852	1.59031	4.17201	1.55265	2.68703	0.00720906	0.230378	Not Sig	PRL	5617	prolactin	-22287247	-22302835
ENSG00000269904	6.36494	3.31622	1.47162	3.58523	-2.02386	0.753499	-2.68594	0.00723252	0.230816	Not Sig	MAP2K4P1	139201	mitogen-activated protein kinase kinase 4 pseudogene 1	-73524274	-73563085
ENSG00000129195	1.25293	18.8138	8.92618	10.0849	2.83679	1.05659	2.68485	0.00725629	0.230986	Not Sig	PIMREG	54478	PICALM interacting mitotic regulator	6444454	6451469
ENSG00000100505	4.60006	31.8821	19.2197	19.2656	2.06068	0.767536	2.6848	0.00725739	0.230986	Not Sig	TRIM9	114088	tripartite motif containing 9	-50975262	-51095704
ENSG00000226466	1.48981	6.11726	6.50885	4.86608	2.05823	0.766876	2.68391	0.00727663	0.231024	Not Sig	#N/A	#N/A	#N/A	#N/A	#N/A
ENSG00000187621	29.2723	4.67332	4.35032	11.94	-2.70959	1.00959	-2.68384	0.00727811	0.231024	Not Sig	#N/A	#N/A	#N/A	#N/A	#N/A
ENSG00000207042	0	1.09723	1.4824	0.902869	3.31179	1.2345	2.68269	0.00730321	#N/A	#N/A	RNU6-196P	106481238	RNA, U6 small nuclear 196, pseudogene	#N/A	#N/A
ENSG00000274964	14.5937	9.61148	6.07716	9.86913	-1.21091	0.451424	-2.68241	0.00730936	0.231705	Not Sig	#N/A	#N/A	#N/A	#N/A	#N/A
ENSG00000198959	419.528	1672	1888.46	1372.02	2.17005	0.809268	2.68149	0.00732948	0.231814	Not Sig	TGM2	7052	transglutaminase 2	-38137942	-38165270
ENSG00000258101	0.880916	4.68697	3.94344	3.28492	2.2407	0.835673	2.68132	0.00733328	0.231814	Not Sig	#N/A	#N/A	#N/A	#N/A	#N/A
ENSG00000282221	3.24699	0.451529	0.406384	1.27437	-2.82104	1.05227	-2.68091	0.00734221	0.231814	Not Sig	#N/A	#N/A	#N/A	#N/A	#N/A
ENSG00000111300	1501.28	1032.05	928.649	1136.63	-0.69219	0.258276	-2.68004	0.00736128	0.232046	Not Sig	NAA25	80018	N-alpha-acetyltransferase 25, NatB auxiliary subunit	-112026688	-112108783
ENSG00000204764	3.93611	4.82092	9.86164	6.31973	1.34648	0.502569	2.6792	0.00737987	0.232046	Not Sig	RANBP17	64901	RAN binding protein 17	170862017	171300015
ENSG00000206047	0.280263	4.07159	3.67089	2.79395	3.59024	1.34015	2.67899	0.00738435	0.232046	Not Sig	DEFA1	1667	defensin alpha 1	-6977648	-6980092
ENSG00000187266	134.282	200.272	261.14	201.779	0.955621	0.356736	2.67879	0.0073888	0.232046	Not Sig	EPOR	2057	erythropoietin receptor	-11377206	-11384314
ENSG00000280351	40.3671	28.2199	24.684	30.6265	-0.701385	0.261924	-2.67782	0.00741038	0.232415	Not Sig	LOC100129503	100129503	uncharacterized LOC100129503	#N/A	#N/A
ENSG00000279377	40.1493	5.4666	5.08811	15.7389	-2.95339	1.10337	-2.67669	0.00743544	0.232581	Not Sig	#N/A	#N/A	#N/A	#N/A	#N/A
ENSG00000100599	4750.6	6482.93	7164.16	6201.66	0.592474	0.221353	2.6766	0.00743727	0.232581	Not Sig	RIN3	79890	Ras and Rab interactor 3	92576233	92688994
ENSG00000130962	41.2807	67.4648	81.5285	64.5318	0.986872	0.368765	2.67615	0.0074473	0.232581	Not Sig	PRRG1	5638	proline rich and Gla domain 1	37349363	37457291
ENSG00000146670	36.3399	262.51	138.585	151.285	1.9319	0.72199	2.6758	0.00745501	0.232581	Not Sig	CDCA5	113130	cell division cycle associated 5	-65077452	-65084040
ENSG00000269837	113.667	57.5003	59.8759	75.1817	-0.921308	0.344406	-2.67507	0.00747145	0.232786	Not Sig	#N/A	#N/A	#N/A	#N/A	#N/A
ENSG00000125900	9.54597	15.609	20.3315	15.443	1.1038	0.412773	2.6741	0.007493	0.233151	Not Sig	SIRPD	128646	signal regulatory protein delta	-1534250	-1557705
ENSG00000284948	0.578063	3.59289	5.56222	3.37771	3.26094	1.22047	2.67188	0.00754275	0.23439	Not Sig	LOC254896	254896	uncharacterized LOC254896	23084354	23103557
ENSG00000226049	63.8054	93.6116	103.869	88.2597	0.682058	0.255334	2.67124	0.00755721	0.234531	Not Sig	TLK2P1	646202	tousled like kinase 2 pseudogene 1	#N/A	#N/A
ENSG00000276644	37.3762	160.168	137.528	115.406	1.88079	0.704451	2.66987	0.00758815	0.235032	Not Sig	DACH1	1602	dachshund family transcription factor 1	-71437965	-71867192
ENSG00000132718	1214.81	1008.35	881.239	1025.8	-0.462205	0.173134	-2.66964	0.00759321	0.235032	Not Sig	SYT11	23208	synaptotagmin 11	155859566	155885199
ENSG00000197124	73.1105	26.2267	31.2	42.0325	-1.22158	0.457802	-2.66835	0.00762247	0.235621	Not Sig	ZNF682	91120	zinc finger protein 682	-20004417	-20039255
ENSG00000235587	28.7704	67.5532	52.9824	50.8186	0.874178	0.327712	2.66752	0.00764138	0.235621	Not Sig	#N/A	#N/A	#N/A	#N/A	#N/A
ENSG00000103021	8.0684	2.39021	2.09371	3.98989	-1.84495	0.691645	-2.66748	0.00764213	0.235621	Not Sig	CCDC113	29070	coiled-coil domain containing 113	58249935	58283830
ENSG00000151718	809.222	602.787	566.108	651.88	-0.513337	0.192484	-2.66691	0.00765511	0.235714	Not Sig	WWC2	80014	WW and C2 domain containing 2	183099256	183320776
ENSG00000036565	16.3542	15.262	5.3949	12.1362	-1.63114	0.611852	-2.66591	0.00767811	0.235995	Not Sig	SLC18A1	6570	solute carrier family 18 member A1	-20144854	-20183136
ENSG00000211746	319.235	17.9003	35.1586	114.341	-3.17914	1.19302	-2.66478	0.00770385	0.235995	Not Sig	TRBV19	28568	T cell receptor beta variable 19	#N/A	#N/A
ENSG00000081665	562.001	427.084	392.228	455.36	-0.518987	0.194809	-2.66408	0.00771983	0.235995	Not Sig	ZNF506	440515	zinc finger protein 506	-19792710	-19821750
ENSG00000146918	294.749	615.92	447.039	367.937	0.60139	0.225741	2.66407	0.00772018	0.235995	Not Sig	NCAPG2	54892	non-SMC condensin II complex subunit G2	-158631168	-158704804
ENSG00000067955	3134.56	3881.65	3868.39	3652.88	0.303254	0.113834	2.66399	0.00772205	0.235995	Not Sig	CBFB	865	core-binding factor subunit beta	67029148	67101055
ENSG00000253210	24.4798	68.1983	52.1179	49.4546	1.09164	0.409789	2.6639	0.00772412	0.235995	Not Sig	#N/A	#N/A	#N/A	#N/A	#N/A
ENSG00000140199	4521.25	6229.8	6068.86	5660.91	0.424523	0.159437	2.66264	0.00775307	0.236303	Not Sig	SLC12A6	9990	solute carrier family 12 member 6	-34229783	-34337781
ENSG00000168078	0.137041	3.6611	4.72315	2.9756	4.4474	1.67033	2.66259	0.0077542	0.236303	Not Sig	PBK	55872	PDZ binding kinase	-27809623	-27837817
ENSG00000197536	610.753	402.507	258.029	414.414	-1.24292	0.467384	-2.65931	0.00782998	0.237658	Not Sig	#N/A	#N/A	#N/A	#N/A	#N/A
ENSG00000071282	16.8595	10.7205	6.99187	11.2572	-1.25475	0.471873	-2.65909	0.00783527	0.237658	Not Sig	LMCD1	29995	LIM and cysteine rich domains 1	8501806	8568125
ENSG00000093134	14.853	32.7879	60.2503	37.0193	2.02363	0.761176	2.65856	0.00784755	0.237658	Not Sig	VNN3	55350	vanin 3	-132722786	-132734765
ENSG00000144369	23.1975	34.2049	44.1273	34.3755	0.90072	0.338848	2.65818	0.00785632	0.237658	Not Sig	FAM171B	165215	family with sequence similarity 171 member B	186694059	186765959
ENSG00000152582	147.336	53.085	51.4947	80.8037	-1.51373	0.569474	-2.65812	0.0078577	0.237658	Not Sig	SPEF2	79925	sperm flagellar 2	35617862	35671576
ENSG00000218226	3.60582	1.23262	0.524646	1.69679	-2.62291	0.986895	-2.65774	0.00786659	0.237658	Not Sig	#N/A	#N/A	#N/A	#N/A	#N/A
ENSG00000168795	736.211	630.714	602.647	652.54	-0.286052	0.107653	-2.65717	0.00787992	0.237658	Not Sig	ZBTB5	9925	zinc finger and BTB domain containing 5	-37438102	-37465450
ENSG00000101255	78.7373	233.3	184.686	169.916	1.227	0.461797	2.65701	0.00788363	0.237658	Not Sig	TRIB3	57761	tribbles pseudokinase 3	381294	397559
ENSG00000177485	1618.69	1588.8	1350.08	1514.22	-0.262038	0.0986299	-2.65678	0.00788911	0.237658	Not Sig	ZBTB33	10009	zinc finger and BTB domain containing 33	120250811	120258398
ENSG00000174227	1819.69	1398.69	1513.25	1565.09	-0.264919	0.0997401	-2.6561	0.00790508	0.237836	Not Sig	PIGG	54872	phosphatidylinositol glycan anchor biosynthesis class G	499199	540194
ENSG00000166987	3360	3747.99	4171.96	3779.98	0.311947	0.117528	2.65424	0.0079487	0.238845	Not Sig	MBD6	114785	methyl-CpG binding domain protein 6	57522823	57530148
ENSG00000263335	103.849	67.5622	49.2034	72.0226	-1.08079	0.40745	-2.65256	0.00798828	0.23943	Not Sig	#N/A	#N/A	#N/A	#N/A	#N/A
ENSG00000080573	49.3416	23.0221	13.7624	27.6771	-1.82834	0.689273	-2.65256	0.00798844	0.23943	Not Sig	COL5A3	50509	collagen type V alpha 3 chain	-9959560	-10010504
ENSG00000156475	134.756	59.2491	24.9436	69.8944	-2.4266	0.915258	-2.65127	0.00801891	0.239821	Not Sig	PPP2R2B	5521	protein phosphatase 2 regulatory subunit Bbeta	-146580741	-146878757
ENSG00000198055	2464.6	4600.6	4107.61	3787.26	0.736814	0.277942	2.65096	0.00802628	0.239821	Not Sig	GRK6	2870	G protein-coupled receptor kinase 6	177426675	177442891
ENSG00000224660	829.031	462.371	467.88	574.297	-0.824485	0.311055	-2.65061	0.00803467	0.239821	Not Sig	SH3BP5-AS1	100505696	SH3BP5 antisense RNA 1	15254183	15264498
ENSG00000099985	125.442	539.266	484.818	396.062	1.94914	0.735442	2.6503	0.00804202	0.239821	Not Sig	OSM	5008	oncostatin M	-30262829	-30266240
ENSG00000106009	2610.32	2130.82	2050.1	2246.42	-0.348466	0.131563	-2.64867	0.00808088	0.240607	Not Sig	BRAT1	221927	BRCA1 associated ATM activator 1	-2537809	-2555524
ENSG00000129810	8.9576	63.1255	33.7708	36.601	1.91334	0.722468	2.64834	0.00808874	0.240607	Not Sig	SGO1	151648	shugoshin 1	-20169479	-20186233
ENSG00000183396	1.69598	5.39167	7.20002	4.91588	2.03545	0.769515	2.64511	0.00816641	0.242612	Not Sig	TMEM89	440955	transmembrane protein 89	-48620758	-48621769
ENSG00000235890	8.91035	0.980492	0.69616	3.25993	-3.60809	1.36475	-2.64377	0.00819884	0.242735	Not Sig	TSPEAR-AS1	54082	TSPEAR antisense RNA 1	44506043	44516575
ENSG00000198182	93.268	60.1982	37.7123	62.2491	-1.29533	0.490152	-2.64272	0.00822441	0.242735	Not Sig	ZNF607	84775	zinc finger protein 607	-37696362	-37719188
ENSG00000198108	2.25361	6.46935	8.12136	5.78283	1.86569	0.706076	2.64234	0.0082335	0.242735	Not Sig	CHSY3	337876	chondroitin sulfate synthase 3	129904464	130186634
ENSG00000241721	2.1607	4.99841	8.33376	5.31447	1.92201	0.727515	2.64188	0.00824469	0.242735	Not Sig	#N/A	#N/A	#N/A	#N/A	#N/A
ENSG00000224628	3.20096	6.28667	8.52499	6.14437	1.41447	0.535419	2.64181	0.00824648	0.242735	Not Sig	LOC149935	149935	CDK5 regulatory subunit associated protein 3 pseudogene	#N/A	#N/A
ENSG00000003147	70.9559	195.482	193.648	157.482	1.44827	0.548222	2.64176	0.00824769	0.242735	Not Sig	ICA1	3382	islet cell autoantigen 1	-8113184	-8262167
ENSG00000114315	15.761	58.9624	59.9562	46.3498	1.91085	0.723454	2.64129	0.00825908	0.242735	Not Sig	HES1	3280	hes family bHLH transcription factor 1	194136147	194138732
ENSG00000081148	24.871	8.84377	11.3723	14.5369	-1.14119	0.432077	-2.64117	0.00826198	0.242735	Not Sig	IMPG2	50939	interphotoreceptor matrix proteoglycan 2	-101222545	-101320575
ENSG00000111199	4.51495	10.674	14.2818	10.089	1.59986	0.605749	2.64113	0.00826292	0.242735	Not Sig	TRPV4	59341	transient receptor potential cation channel subfamily V member 4	-109783088	-109833398
ENSG00000225968	70.3104	218.839	186.285	162.886	1.40615	0.532504	2.64063	0.00827517	0.242793	Not Sig	ELFN1	392617	extracellular leucine rich repeat and fibronectin type III domain containing 1	1688118	1747945
ENSG00000269019	34.0686	77.8628	92.886	69.9827	1.4368	0.544234	2.64005	0.00828942	0.24291	Not Sig	#N/A	#N/A	#N/A	#N/A	#N/A
ENSG00000166900	1491.37	2647.6	2500.72	2249.32	0.745691	0.282599	2.63869	0.00832266	0.243443	Not Sig	STX3	6809	syntaxin 3	59755375	59805878
ENSG00000112159	2694.74	1553.16	1678.65	1939.56	-0.682349	0.258616	-2.63847	0.00832821	0.243443	Not Sig	MDN1	23195	midasin AAA ATPase 1	-89642497	-89819794
ENSG00000100526	11.5756	68.4748	40.5846	41.6434	1.80719	0.685136	2.63772	0.00834666	0.243681	Not Sig	CDKN3	1033	cyclin dependent kinase inhibitor 3	54396954	54420216
ENSG00000179965	37.811	22.1667	20.1619	26.1583	-0.887342	0.336623	-2.63601	0.00838869	0.244381	Not Sig	ZNF771	51333	zinc finger protein 771	30407413	30418595
ENSG00000119508	1467.36	1477.34	712.919	1206.8	-1.0419	0.39534	-2.63544	0.00840287	0.244381	Not Sig	NR4A3	8013	nuclear receptor subfamily 4 group A member 3	99821884	99834059
ENSG00000171094	3.57895	4.58429	36.7634	15.5454	3.36325	1.27631	2.63513	0.00841058	0.244381	Not Sig	ALK	238	ALK receptor tyrosine kinase	-29192773	-29223900
ENSG00000172403	194.89	87.6125	66.1094	112.27	-1.55599	0.590492	-2.63507	0.00841196	0.244381	Not Sig	SYNPO2	171024	synaptopodin 2	118888840	119061247
ENSG00000118985	1289.6	2454.47	2398.7	2085.49	0.895337	0.340026	2.63314	0.0084599	0.245237	Not Sig	ELL2	22936	elongation factor for RNA polymerase II 2	-95885097	-95961851
ENSG00000198176	1472.41	2126.43	2620.19	2103.04	0.830805	0.31553	2.63305	0.00846217	0.245237	Not Sig	TFDP1	7027	transcription factor Dp-1	113584687	113641473
ENSG00000256235	547.094	1154.4	1082.08	946.899	0.984011	0.373799	2.63246	0.00847688	0.245363	Not Sig	SMIM3	85027	small integral membrane protein 3	150777945	150796736
ENSG00000183856	39.4587	323.798	219.064	201.839	2.47348	0.940165	2.6309	0.00851591	0.245935	Not Sig	IQGAP3	128239	IQ motif containing GTPase activating protein 3	-156525404	-156572565
ENSG00000254088	2.45019	8.77101	6.86423	6.20739	1.47822	0.561881	2.63084	0.00851747	0.245935	Not Sig	#N/A	#N/A	#N/A	#N/A	#N/A
ENSG00000066468	6.72019	11.8884	41.5574	20.7221	2.62653	0.998766	2.62977	0.00854429	0.24616	Not Sig	FGFR2	2263	fibroblast growth factor receptor 2	-121478329	-121593967
ENSG00000146122	2.82505	39.7899	27.7936	24.5018	3.29729	1.25398	2.62946	0.00855203	0.24616	Not Sig	DAAM2	23500	dishevelled associated activator of morphogenesis 2	39792996	39904877
ENSG00000177663	7390.58	11608.3	10926.2	10104.3	0.56396	0.214492	2.62928	0.00855646	0.24616	Not Sig	IL17RA	23765	interleukin 17 receptor A	17084958	17115694
ENSG00000166348	261.689	178.702	205.901	213.118	-0.346494	0.131818	-2.62858	0.00857417	0.246369	Not Sig	USP54	159195	ubiquitin specific peptidase 54	-73497537	-73591342
ENSG00000021355	2704.83	6710.05	5088.75	4941.03	0.911648	0.347016	2.6271	0.00861152	0.247067	Not Sig	SERPINB1	1992	serpin family B member 1	-2832331	-2841863
ENSG00000268220	13.0385	29.4483	32.4318	25.5696	1.30361	0.496366	2.6263	0.0086319	0.247067	Not Sig	#N/A	#N/A	#N/A	#N/A	#N/A
ENSG00000111666	599.912	700.624	1231.07	856.067	1.03582	0.39444	2.62605	0.00863816	0.247067	Not Sig	CHPT1	56994	choline phosphotransferase 1	101697639	101729074
ENSG00000162366	3.11314	94.8967	62.6286	56.0678	4.33135	1.64951	2.62584	0.00864358	0.247067	Not Sig	PDZK1IP1	10158	PDZK1 interacting protein 1	-47183581	-47190036
ENSG00000278231	25.3863	53.3743	53.447	45.0033	1.0484	0.399305	2.62556	0.00865071	0.247067	Not Sig	#N/A	#N/A	#N/A	#N/A	#N/A
ENSG00000196242	0.961535	3.88513	5.30693	3.50568	2.43228	0.927109	2.6235	0.00870302	0.247796	Not Sig	OR2C3	81472	olfactory receptor family 2 subfamily C member 3	-247530131	-247533839
ENSG00000189190	658.023	380.459	288.163	431.425	-1.19045	0.453773	-2.62346	0.00870423	0.247796	Not Sig	ZNF600	162966	zinc finger protein 600	-52764183	-52786791
ENSG00000181631	124.537	646.914	509.049	441.948	2.03097	0.774229	2.62321	0.00871057	0.247796	Not Sig	P2RY13	53829	purinergic receptor P2Y13	-151326312	-151329549
ENSG00000278969	9.48938	36.6877	32.2497	26.9749	1.74634	0.665802	2.62291	0.00871813	0.247796	Not Sig	#N/A	#N/A	#N/A	#N/A	#N/A
ENSG00000120318	1718.59	3056.57	3287.28	2735.92	0.935361	0.356958	2.62037	0.00878357	0.249106	Not Sig	ARAP3	64411	ArfGAP with RhoGAP domain, ankyrin repeat and PH domain 3	-141653401	-141682230
ENSG00000105227	235.689	142.853	138.916	169.326	-0.762893	0.291147	-2.6203	0.00878527	0.249106	Not Sig	PRX	57716	periaxin	-40393763	-40413364
ENSG00000103184	0.277172	14.1548	20.7217	12.2899	6.0802	2.32147	2.61912	0.00881574	0.249581	Not Sig	SEC14L5	9717	SEC14 like lipid binding 5	4958329	5019157
ENSG00000163703	842.736	511.968	509.495	610.333	-0.72385	0.276402	-2.61883	0.00882315	0.249581	Not Sig	CRELD1	78987	cysteine rich with EGF like domains 1	9933833	9945406
ENSG00000283525	1.57307	3.8896	6.17799	3.99558	1.9493	0.744685	2.61762	0.00885456	0.25017	Not Sig	LOC105372412	105372412	phospholipase A2 inhibitor and Ly6/PLAUR domain-containing protein-like	#N/A	#N/A
ENSG00000000971	72.3364	23.9962	15.8292	35.6398	-2.18511	0.834923	-2.61714	0.00886704	0.250224	Not Sig	CFH	3075	complement factor H	196652042	196747504
ENSG00000232593	152.806	103.312	77.8485	109.248	-0.966711	0.369447	-2.61664	0.00887997	0.25029	Not Sig	#N/A	#N/A	#N/A	#N/A	#N/A
ENSG00000151746	236.202	160.419	140.509	176.186	-0.744314	0.284557	-2.61569	0.00890463	0.250448	Not Sig	BICD1	636	BICD cargo adaptor 1	32106846	32383633
ENSG00000158560	10.7693	4.9403	2.66794	5.89367	-1.97288	0.75427	-2.61561	0.00890676	0.250448	Not Sig	DYNC1I1	1780	dynein cytoplasmic 1 intermediate chain 1	95772505	96098424
ENSG00000173281	430.609	863.853	732.532	687.917	0.765584	0.292845	2.6143	0.00894116	0.250914	Not Sig	PPP1R3B	79660	protein phosphatase 1 regulatory subunit 3B	4200089	4215373
ENSG00000225556	6.24838	1.33278	0.649297	2.56824	-3.14089	1.20149	-2.61417	0.00894455	0.250914	Not Sig	C2CD4D	100191040	C2 calcium dependent domain containing 4D	-151837862	-151840557
ENSG00000244020	27.2149	64.1961	28.762	13.9055	-2.14494	0.820847	-2.61308	0.00897308	0.251205	Not Sig	MT1HL1	645745	metallothionein 1H like 1	-237004102	-237004441
ENSG00000197006	2448.26	3888.25	5075.23	3871.7	1.05139	0.402407	2.61274	0.00898186	0.251205	Not Sig	METTL9	51108	methyltransferase like 9	21597220	21657473
ENSG00000182858	981.182	744.261	759.032	820.507	-0.36795	0.140839	-2.61256	0.00898677	0.251205	Not Sig	ALG12	79087	ALG12 alpha-1,6-mannosyltransferase	-49900228	-49918438
ENSG00000114316	4542.37	5462.03	5792.93	5301.94	0.350463	0.134186	2.61177	0.00900742	0.251391	Not Sig	USP4	7375	ubiquitin specific peptidase 4	-49277143	-49340053
ENSG00000122359	7804.78	10859.7	10549.8	9834.76	0.434704	0.166458	2.6115	0.00901472	0.251391	Not Sig	ANXA11	311	annexin A11	-80150888	-80205808
ENSG00000243696	92.4873	56.0719	45.7042	63.3678	-1.00787	0.386407	-2.60831	0.00909898	0.253399	Not Sig	#N/A	#N/A	#N/A	#N/A	#N/A
ENSG00000039523	3117.1	4530.6	4953.68	4254.63	0.667951	0.256119	2.60797	0.00910813	0.253399	Not Sig	RIPOR1	79567	RHO family interacting cell polarization regulator 1	67529388	67546786
ENSG00000183397	141.535	66.8512	54.3129	84.8679	-1.38008	0.529537	-2.6062	0.00915522	0.254098	Not Sig	C19orf71	100128569	chromosome 19 open reading frame 71	3539156	3544030
ENSG00000198429	75.3387	44.9696	40.9148	52.6612	-0.890065	0.341559	-2.60589	0.00916358	0.254098	Not Sig	ZNF69	7620	zinc finger protein 69	11887781	11906694
ENSG00000110318	108.977	32.9359	24.041	52.6352	-2.17222	0.833603	-2.60582	0.00916549	0.254098	Not Sig	CEP126	57562	centrosomal protein 126	101915009	102001062
ENSG00000100320	25.8891	11.8234	9.92949	15.3802	-1.36238	0.523058	-2.60463	0.00919725	0.25466	Not Sig	RBFOX2	23543	RNA binding fox-1 homolog 2	-59733	-161462
ENSG00000150967	66.0604	80.9984	92.0659	80.3906	0.477866	0.183494	2.60426	0.0092073	0.25466	Not Sig	ABCB9	23457	ATP binding cassette subfamily B member 9	-122928991	-122966509
ENSG00000074276	5.36435	14.7998	19.2247	13.5179	1.8343	0.704598	2.60333	0.00923226	0.255052	Not Sig	CDHR2	54825	cadherin related family member 2	176542510	176595768
ENSG00000048028	966.655	698.476	625.302	753.319	-0.626951	0.240905	-2.60248	0.00925515	0.255386	Not Sig	USP28	57646	ubiquitin specific peptidase 28	-113797874	-113875572
ENSG00000151726	4904.85	15102.1	9856.46	10206.9	1.00686	0.387232	2.60014	0.00931855	0.256836	Not Sig	ACSL1	2180	acyl-CoA synthetase long chain family member 1	-184755594	-184805553
ENSG00000197153	0.661023	1.77135	3.48053	2.03646	2.34168	0.90084	2.59944	0.0093377	0.257064	Not Sig	H3C12	8356	H3 clustered histone 12	-27890314	-27890826
ENSG00000197321	1452.38	2791.06	2525.17	2296.4	0.79767	0.306922	2.59894	0.00935128	0.257139	Not Sig	SVIL	6840	supervillin	-29457337	-29634971
ENSG00000139946	416.722	781.454	773.469	669.24	0.891699	0.343229	2.59797	0.00937758	0.257562	Not Sig	PELI2	57161	pellino E3 ubiquitin protein ligase family member 2	56118410	56301524
ENSG00000171823	630.177	539.826	469.841	542.437	-0.421139	0.162164	-2.59699	0.00940449	0.258002	Not Sig	FBXL14	144699	F-box and leucine rich repeat protein 14	-1565992	-1594581
ENSG00000160460	14.8584	43.007	43.6841	34.7994	1.55358	0.598333	2.59651	0.0094175	0.258059	Not Sig	SPTBN4	57731	spectrin beta, non-erythrocytic 4	40467000	40576464
ENSG00000006062	3971.11	2854.61	2888.16	3201.3	-0.459651	0.177116	-2.59519	0.00945381	0.258754	Not Sig	MAP3K14	9020	mitogen-activated protein kinase kinase kinase 14	-45263118	-45317020
ENSG00000186642	70.6248	110.125	201.837	130.374	1.51161	0.582794	2.59373	0.00949405	0.259555	Not Sig	PDE2A	5138	phosphodiesterase 2A	-72576139	-72669064
ENSG00000248206	0.274082	1.2793	3.5628	1.77696	3.53618	1.36406	2.5924	0.00953089	0.260116	Not Sig	#N/A	#N/A	#N/A	#N/A	#N/A
ENSG00000196421	35.901	16.204	12.1427	20.6916	-1.55375	0.599395	-2.59219	0.00953658	0.260116	Not Sig	C20orf204	284739	chromosome 20 open reading frame 204	64033726	64039001
ENSG00000270755	1.24793	1.79029	5.80121	3.0314	2.1995	0.848679	2.59167	0.00955118	0.260215	Not Sig	#N/A	#N/A	#N/A	#N/A	#N/A
ENSG00000136111	2282.6	898.709	1107.04	1386.79	-1.04331	0.402647	-2.59114	0.00956595	0.260317	Not Sig	TBC1D4	9882	TBC1 domain family member 4	-75284663	-75482168
ENSG00000161912	210.938	119.195	119.657	146.88	-0.81367	0.314278	-2.58901	0.00962517	0.261286	Not Sig	ADCY10P1	221442	ADCY10 pseudogene 1	41101033	41140835
ENSG00000196586	225.907	150.3	62.9833	142.421	-1.84039	0.710919	-2.58875	0.00963251	0.261286	Not Sig	MYO6	4646	myosin VI	75749238	75919537
ENSG00000154134	131.426	63.5804	45.9553	77.7653	-1.50734	0.582283	-2.58867	0.00963468	0.261286	Not Sig	ROBO3	64221	roundabout guidance receptor 3	124865431	124881471
ENSG00000149428	11410.8	7586.98	7570.27	8728.29	-0.591908	0.228992	-2.58484	0.00974231	0.263902	Not Sig	HYOU1	10525	hypoxia up-regulated 1	-65786	-78804
ENSG00000002745	6.60537	0.123423	0	2.02481	-5.0807	1.96713	-2.5828	0.00980033	0.264427	Not Sig	WNT16	51384	Wnt family member 16	121325366	121341104
ENSG00000172572	2.76807	9.30906	11.8403	8.23269	2.06833	0.800952	2.58233	0.00981349	0.264427	Not Sig	PDE3A	5139	phosphodiesterase 3A	20572078	20688583
ENSG00000158828	1177.34	1581.18	2510.84	1785.41	1.09196	0.422896	2.58209	0.00982032	0.264427	Not Sig	PINK1	65018	PTEN induced kinase 1	20633457	20651511
ENSG00000066629	23.8454	4.11371	2.41471	9.43856	-3.28365	1.27171	-2.58207	0.00982087	0.264427	Not Sig	EML1	2009	EMAP like 1	99793412	99942058
ENSG00000127561	73.5975	46.9601	22.3837	46.3496	-1.70885	0.661849	-2.58193	0.009825	0.264427	Not Sig	SYNGR3	9143	synaptogyrin 3	1989969	1994275
ENSG00000165682	2.6072	24.064	30.053	19.7231	3.52119	1.36385	2.5818	0.00982878	0.264427	Not Sig	CLEC1B	51266	C-type lectin domain family 1 member B	-9993060	-9999300
ENSG00000205084	24.3276	16.8475	13.1955	17.8133	-0.895666	0.346978	-2.58133	0.00984205	0.264483	Not Sig	TMEM231	79583	transmembrane protein 231	-75536740	-75556252
ENSG00000166484	596.928	881.901	895.068	801.018	0.583618	0.226205	2.58004	0.00987894	0.265173	Not Sig	MAPK7	5598	mitogen-activated protein kinase 7	19377720	19383544
ENSG00000182013	33.9392	2.18444	3.04539	12.0122	-3.45339	1.33915	-2.5788	0.00991447	0.265825	Not Sig	PNMA8A	55228	PNMA family member 8A	-46466490	-46471563
ENSG00000274173	1.85615	12.6319	9.0595	8.14883	2.26805	0.879742	2.57808	0.00993504	0.266075	Not Sig	#N/A	#N/A	#N/A	#N/A	#N/A
ENSG00000225783	6644.4	1762.17	1320.39	3072.22	-2.33106	0.904494	-2.5772	0.00996045	0.266142	Not Sig	MIAT	440823	myocardial infarction associated transcript	26657481	26676477
ENSG00000132563	10.5214	9.3265	3.20946	7.544	-1.85448	0.719674	-2.57683	0.00997099	0.266142	Not Sig	REEP2	51308	receptor accessory protein 2	138439056	138446965
ENSG00000230359	12.0445	18.6718	23.0631	18.2206	0.909863	0.353146	2.57645	0.00998207	0.266142	Not Sig	TPI1P2	286016	triosephosphate isomerase 1 pseudogene 2	129055222	129057239
ENSG00000145050	2467.4	1709.21	1588.16	1894.3	-0.635089	0.246499	-2.57643	0.00998258	0.266142	Not Sig	MANF	7873	mesencephalic astrocyte derived neurotrophic factor	51385290	51389397
ENSG00000149564	12.3449	75.4662	86.8915	60.5287	2.80958	1.09172	2.57355	0.0100662	0.26807	Not Sig	ESAM	90952	endothelial cell adhesion molecule	-124753125	-124762290
ENSG00000002726	1031.48	351.992	242.161	517.398	-2.08967	0.812418	-2.57216	0.0101067	0.268717	Not Sig	AOC1	26	amine oxidase copper containing 1	150852516	150861504
ENSG00000167797	1916.02	1480.7	1378.99	1575.7	-0.473872	0.184252	-2.57187	0.0101151	0.268717	Not Sig	CDK2AP2	10263	cyclin dependent kinase 2 associated protein 2	-67506496	-67508162
ENSG00000171604	1657.23	2893.76	2702.18	2455.75	0.704991	0.274151	2.57154	0.0101246	0.268717	Not Sig	CXXC5	51523	CXXC finger protein 5	139648950	139683882
ENSG00000204420	15.3661	176.623	159.713	122.327	3.37631	1.3134	2.57067	0.0101502	0.268974	Not Sig	MPIG6B	80739	megakaryocyte and platelet inhibitory receptor G6b	31723343	31726708
ENSG00000164406	52.031	25.8553	27.4819	34.2773	-0.897041	0.348996	-2.57035	0.0101596	0.268974	Not Sig	LEAP2	116842	liver enriched antimicrobial peptide 2	132873667	132875032
ENSG00000182379	565.269	167.301	95.4836	261.555	-2.56396	0.99763	-2.57005	0.0101684	0.268974	Not Sig	NXPH4	11247	neurexophilin 4	57216793	57226449
ENSG00000237892	5.33703	11.5648	15.1941	10.9667	1.46428	0.569871	2.5695	0.0101846	0.269101	Not Sig	#N/A	#N/A	#N/A	#N/A	#N/A
ENSG00000260830	3.52219	4.04034	0.947222	2.8023	-1.98407	0.772733	-2.5676	0.0102406	0.269817	Not Sig	#N/A	#N/A	#N/A	#N/A	#N/A
ENSG00000105409	15.2262	11.2385	4.25435	9.99034	-1.82851	0.712176	-2.5675	0.0102434	0.269817	Not Sig	ATP1A3	478	ATPase Na+/K+ transporting subunit alpha 3	-41966581	-41994230
ENSG00000181036	515.901	285.778	73.1565	280.397	-2.81667	1.09713	-2.5673	0.0102494	0.269817	Not Sig	FCRL6	343413	Fc receptor like 6	159800511	159816257
ENSG00000271966	7.05033	14.9958	20.7692	14.6328	1.54366	0.601387	2.56684	0.010263	0.269817	Not Sig	#N/A	#N/A	#N/A	#N/A	#N/A
ENSG00000227076	5.28507	17.8724	15.2064	13.1631	1.47949	0.576428	2.56665	0.0102687	0.269817	Not Sig	#N/A	#N/A	#N/A	#N/A	#N/A
ENSG00000200483	0.277172	2.71022	3.44619	2.2379	3.4883	1.35944	2.56599	0.0102883	0.269831	Not Sig	RNU6-1017P	106480014	RNA, U6 small nuclear 1017, pseudogene	#N/A	#N/A
ENSG00000119509	337.837	237.521	238.755	268.048	-0.495949	0.193337	-2.5652	0.0103115	0.269831	Not Sig	INVS	27130	inversin	100099184	100302175
ENSG00000254415	971.287	2092.83	1755.88	1638.44	0.854145	0.332985	2.56511	0.0103142	0.269831	Not Sig	SIGLEC14	100049587	sialic acid binding Ig like lectin 14	-51642560	-51646819
ENSG00000174791	606.703	764.761	1027.99	809.473	0.759762	0.296193	2.56509	0.0103149	0.269831	Not Sig	RIN1	9610	Ras and Rab interactor 1	-66330240	-66336774
ENSG00000092853	34.9192	164.017	100.834	103.174	1.52906	0.596391	2.56385	0.0103518	0.270412	Not Sig	CLSPN	63967	claspin	-35732111	-35769978
ENSG00000127364	23.9843	7.8285	10.056	13.4549	-1.22823	0.479108	-2.56358	0.01036	0.270412	Not Sig	TAS2R4	50832	taste 2 receptor member 4	141776673	141781691
ENSG00000255389	45.6361	32.1463	20.2571	32.032	-1.15807	0.451822	-2.56312	0.0103737	0.270472	Not Sig	#N/A	#N/A	#N/A	#N/A	#N/A
ENSG00000170832	1388.36	1855.65	2001.79	1766.62	0.526886	0.205639	2.56219	0.0104014	0.270894	Not Sig	USP32	84669	ubiquitin specific peptidase 32	-60177327	-60392133
ENSG00000185436	127.978	108.478	64.5103	98.9393	-1.00215	0.391235	-2.56149	0.0104224	0.271038	Not Sig	IFNLR1	163702	interferon lambda receptor 1	-24154171	-24187289
ENSG00000232973	92.3765	174.382	152.634	142.168	0.71937	0.280868	2.56124	0.0104298	0.271038	Not Sig	CYP1B1-AS1	285154	CYP1B1 antisense RNA 1	38131104	38181851
ENSG00000234476	2.52396	1.02955	0.279947	1.21551	-2.86985	1.12068	-2.5608	0.010443	0.271083	Not Sig	#N/A	#N/A	#N/A	#N/A	#N/A
ENSG00000111665	20.898	142.458	86.8617	86.5314	2.05557	0.802925	2.5601	0.0104641	0.271101	Not Sig	CDCA3	83461	cell division cycle associated 3	-6844797	-6851286
ENSG00000254470	1939.81	4043.24	3353.04	3170.64	0.789239	0.308294	2.56002	0.0104667	0.271101	Not Sig	AP5B1	91056	adaptor related protein complex 5 subunit beta 1	-65773897	-65780976
ENSG00000163083	0.137041	2.53788	2.58857	1.83537	3.5767	1.39769	2.55901	0.010497	0.271589	Not Sig	INHBB	3625	inhibin subunit beta B	120346135	120351803
ENSG00000185129	1521.33	1196.15	1147.11	1276.54	-0.407035	0.159123	-2.55799	0.010528	0.272053	Not Sig	PURA	5813	purine rich element binding protein A	140114108	140125614
ENSG00000016391	17.7339	113.606	81.8565	73.7319	2.20605	0.862528	2.55766	0.0105379	0.272053	Not Sig	CHDH	55349	choline dehydrogenase	-53812334	-53846419
ENSG00000137054	437.008	296.841	284.176	334.458	-0.617852	0.241607	-2.55726	0.01055	0.272068	Not Sig	POLR1E	64425	RNA polymerase I subunit E	37485934	37503697
ENSG00000078900	4.73178	18.5898	17.2668	13.9694	1.86464	0.729375	2.55648	0.0105736	0.272379	Not Sig	TP73	7161	tumor protein p73	3690671	3736201
ENSG00000169860	163.621	282.941	357.039	273.079	1.12533	0.440652	2.55379	0.0106559	0.274201	Not Sig	P2RY1	5028	purinergic receptor P2Y1	152835130	152841439
ENSG00000088448	2566.88	2007.82	1965.1	2160.59	-0.385439	0.150993	-2.55269	0.0106895	0.274523	Not Sig	ANKRD10	55608	ankyrin repeat domain 10	-110878539	-110915069
ENSG00000261770	26.763	10.7874	11.8553	15.9538	-1.1545	0.452281	-2.55262	0.0106916	0.274523	Not Sig	#N/A	#N/A	#N/A	#N/A	#N/A
ENSG00000284543	20.7903	8.34953	6.26982	11.3539	-1.76535	0.691987	-2.55113	0.0107374	0.274906	Not Sig	#N/A	#N/A	#N/A	#N/A	#N/A
ENSG00000188092	79.3001	48.252	47.5545	57.3223	-0.722	0.28306	-2.5507	0.0107508	0.274906	Not Sig	GPR89B	51463	G protein-coupled receptor 89B	147928373	147993592
ENSG00000204681	1746.66	1311.79	1287.99	1433.92	-0.439156	0.172193	-2.55038	0.0107607	0.274906	Not Sig	GABBR1	2550	gamma-aminobutyric acid type B receptor subunit 1	-867739	-898648
ENSG00000070019	2.81807	1.24749	0.310036	1.39055	-3.04072	1.1923	-2.5503	0.0107631	0.274906	Not Sig	GUCY2C	2984	guanylate cyclase 2C	-14612633	-14696599
ENSG00000280007	9.52872	5.23167	1.57985	5.24265	-2.56813	1.00713	-2.54994	0.0107742	0.274906	Not Sig	#N/A	#N/A	#N/A	#N/A	#N/A
ENSG00000146904	511.467	155.674	135.49	255.348	-1.91526	0.751122	-2.54987	0.0107763	0.274906	Not Sig	EPHA1	2041	EPH receptor A1	-143391130	-143408856
ENSG00000108958	6.57919	12.9022	12.4758	10.8561	0.919441	0.36084	2.54806	0.0108325	0.276042	Not Sig	#N/A	#N/A	#N/A	#N/A	#N/A
ENSG00000101782	2875.65	4276.17	5723.59	4362.61	0.992697	0.38988	2.54616	0.0108916	0.277207	Not Sig	RIOK3	8780	RIO kinase 3	23453286	23483140
ENSG00000261614	67.6869	86.877	185.39	115.599	1.44719	0.568453	2.54583	0.0109017	0.277207	Not Sig	#N/A	#N/A	#N/A	#N/A	#N/A
ENSG00000259052	0.140132	0.956862	1.98133	1.07041	3.1672	1.24504	2.54385	0.0109638	0.277408	Not Sig	#N/A	#N/A	#N/A	#N/A	#N/A
ENSG00000167900	44.6928	267.944	161.387	163.674	1.85283	0.728448	2.54354	0.0109737	0.277408	Not Sig	TK1	7083	thymidine kinase 1	-78174090	-78187052
ENSG00000159840	18015.1	28389.6	25360.5	24217.1	0.493327	0.193956	2.5435	0.0109747	0.277408	Not Sig	ZYX	7791	zyxin	143381344	143391111
ENSG00000213937	7.69938	29.7993	36.8687	25.6436	2.26646	0.891114	2.5434	0.010978	0.277408	Not Sig	CLDN9	9080	claudin 9	3012922	3014505
ENSG00000158321	1699.65	789.708	353.827	910.133	-2.26387	0.890105	-2.54338	0.0109787	0.277408	Not Sig	AUTS2	26053	activator of transcription and developmental regulator AUTS2	69598474	70793506
ENSG00000229512	63.6082	114.851	152.03	112.491	1.25471	0.493375	2.54311	0.0109871	0.277408	Not Sig	#N/A	#N/A	#N/A	#N/A	#N/A
ENSG00000109618	746.442	598.747	626.048	652.611	-0.250535	0.0985208	-2.54296	0.0109917	0.277408	Not Sig	SEPSECS	51091	Sep (O-phosphoserine) tRNA:Sec (selenocysteine) tRNA synthase	-25120013	-25160449
ENSG00000214646	0.40717	1.54253	3.11817	1.7534	2.781	1.09422	2.54154	0.0110366	0.277509	Not Sig	#N/A	#N/A	#N/A	#N/A	#N/A
ENSG00000134222	42.2716	128.048	119.983	99.4923	1.50559	0.592405	2.54149	0.011038	0.277509	Not Sig	PSRC1	84722	proline and serine rich coiled-coil 1	-109279553	-109283168
ENSG00000001617	1.12408	11.8218	9.657	7.8548	3.08595	1.21435	2.54123	0.0110464	0.277509	Not Sig	SEMA3F	6405	semaphorin 3F	50155057	50189075
ENSG00000106366	635.852	2307.6	2130.29	1744.02	1.74424	0.68648	2.54084	0.0110587	0.277509	Not Sig	SERPINE1	5054	serpin family E member 1	101127103	101139247
ENSG00000174373	712.333	497.009	452.127	545.898	-0.654422	0.257576	-2.54069	0.0110633	0.277509	Not Sig	RALGAPA1	253959	Ral GTPase activating protein catalytic subunit alpha 1	-35538355	-35809295
ENSG00000240449	8.90559	1.40263	2.2324	3.94394	-1.91743	0.754712	-2.54061	0.0110661	0.277509	Not Sig	#N/A	#N/A	#N/A	#N/A	#N/A
ENSG00000008311	56.6121	20.5502	19.9554	31.1606	-1.49617	0.589031	-2.54005	0.0110837	0.277655	Not Sig	AASS	10157	aminoadipate-semialdehyde synthase	-122073549	-122144249
ENSG00000088881	94.5856	39.6384	33.8926	54.1115	-1.48076	0.583129	-2.53933	0.0111064	0.27793	Not Sig	EBF4	57593	EBF family member 4	2692877	2760108
ENSG00000268364	5.55379	2.05306	1.87737	3.04179	-1.55424	0.612798	-2.53629	0.0112033	0.279997	Not Sig	#N/A	#N/A	#N/A	#N/A	#N/A
ENSG00000259370	0.140112	2.33824	6.08698	2.99086	4.80768	1.89577	2.536	0.0112127	0.279997	Not Sig	LOC105370854	105370854	uncharacterized LOC105370854	#N/A	#N/A
ENSG00000228124	12.1825	9.46103	5.8006	8.99632	-1.06444	0.419831	-2.53541	0.0112316	0.280048	Not Sig	#N/A	#N/A	#N/A	#N/A	#N/A
ENSG00000004809	35.6687	88.854	107.364	79.377	1.59123	0.627656	2.5352	0.0112384	0.280048	Not Sig	SLC22A16	85413	solute carrier family 22 member 16	-110424689	-110476613
ENSG00000004660	565.391	1007.36	1133.89	919.055	1.00343	0.39598	2.53403	0.0112758	0.280561	Not Sig	CAMKK1	84254	calcium/calmodulin dependent protein kinase kinase 1	-3865156	-3893043
ENSG00000177098	21.852	12.3817	7.3509	13.462	-1.58525	0.625638	-2.53382	0.0112827	0.280561	Not Sig	SCN4B	6330	sodium voltage-gated channel beta subunit 4	-118133376	-118152823
ENSG00000188001	391.754	186.481	210.563	256.492	-0.893534	0.35275	-2.53305	0.0113074	0.280879	Not Sig	TPRG1	285386	tumor protein p63 regulated 1	189171970	189325304
ENSG00000236297	6.54425	2.28201	1.7239	3.36534	-1.91079	0.754664	-2.53198	0.011342	0.281246	Not Sig	EEF1A1P23	100421815	eukaryotic translation elongation factor 1 alpha 1 pseudogene 23	#N/A	#N/A
ENSG00000214892	37.4734	50.0881	52.6983	47.2173	0.506664	0.200115	2.53186	0.0113459	0.281246	Not Sig	USP8P1	100287272	USP8 pseudogene 1	#N/A	#N/A
ENSG00000114805	0.393965	2.97538	4.21712	2.63557	3.33554	1.31765	2.53144	0.0113595	0.281253	Not Sig	PLCH1	23007	phospholipase C eta 1	-155479880	-155676343
ENSG00000225127	2.49836	1.33395	0.130597	1.2621	-3.26886	1.29164	-2.53078	0.0113808	0.281253	Not Sig	LINC00237	105372556	long intergenic non-protein coding RNA 237	-21087603	-21106358
ENSG00000155016	171.272	79.8883	83.181	108.456	-1.03943	0.41072	-2.53075	0.0113819	0.281253	Not Sig	CYP2U1	113612	cytochrome P450 family 2 subfamily U member 1	107931548	107953461
ENSG00000276957	3.30355	1.00659	0.557315	1.53843	-2.47801	0.979411	-2.5301	0.0114031	0.281482	Not Sig	#N/A	#N/A	#N/A	#N/A	#N/A
ENSG00000013297	6.57142	6.191	2.38628	4.97347	-1.46167	0.577911	-2.52922	0.0114316	0.281891	Not Sig	CLDN11	5010	claudin 11	170421225	170434691
ENSG00000141098	491.087	798.985	774.094	697.903	0.655253	0.259167	2.5283	0.0114617	0.282339	Not Sig	GFOD2	81577	glucose-fructose oxidoreductase domain containing 2	-67680435	-67719316
ENSG00000166263	111.292	58.2728	53.0324	72.3443	-1.06235	0.420281	-2.52771	0.0114808	0.282516	Not Sig	STXBP4	252983	syntaxin binding protein 4	54968764	55173632
ENSG00000183570	22.9042	54.5831	61.1918	47.3925	1.41288	0.559127	2.52694	0.0115061	0.282846	Not Sig	PCBP3	54039	poly(rC) binding protein 3	45643724	45942450
ENSG00000174371	10.9608	57.969	39.2766	37.3242	1.84092	0.728658	2.52646	0.0115219	0.282939	Not Sig	EXO1	9156	exonuclease 1	241848730	241889939
ENSG00000104731	2155.89	1179.89	1210.57	1483.43	-0.832298	0.329703	-2.52439	0.0115899	0.284052	Not Sig	KLHDC4	54758	kelch domain containing 4	-87707811	-87765986
ENSG00000270174	3.20255	0.879297	0.413402	1.41321	-2.7994	1.109	-2.52427	0.011594	0.284052	Not Sig	LOC101927950	101927950	uncharacterized LOC101927950	-5664985	-5695272
ENSG00000106078	6.92274	3.97502	1.61648	4.03385	-2.01505	0.798362	-2.52399	0.0116033	0.284052	Not Sig	COBL	23242	cordon-bleu WH2 repeat protein	-51064399	-51316861
ENSG00000196557	78.1195	8.31534	14.2157	31.3217	-2.44727	0.970027	-2.52289	0.0116394	0.284229	Not Sig	CACNA1H	8912	calcium voltage-gated channel subunit alpha1 H	1153240	1221772
ENSG00000260895	0.297799	1.90891	2.4844	1.627	2.95305	1.17084	2.52215	0.0116639	0.284229	Not Sig	#N/A	#N/A	#N/A	#N/A	#N/A
ENSG00000108700	360.244	450.742	83.5317	295.069	-2.10716	0.835564	-2.52184	0.0116743	0.284229	Not Sig	CCL8	6355	C-C motif chemokine ligand 8	34319434	34321402
ENSG00000100162	14.0019	79.1097	47.7543	48.603	1.76668	0.700639	2.52153	0.0116845	0.284229	Not Sig	CENPM	79019	centromere protein M	-41938736	-41947152
ENSG00000164104	1402.33	3560.73	3382.57	2850.85	1.2702	0.503751	2.52147	0.0116864	0.284229	Not Sig	HMGB2	3148	high mobility group box 2	-173331375	-173334358
ENSG00000155096	5596.3	8172.6	7870.33	7293.92	0.491957	0.195129	2.52119	0.011696	0.284229	Not Sig	AZIN1	51582	antizyme inhibitor 1	-102826301	-102864200
ENSG00000182324	37.8256	15.9774	16.4332	22.6914	-1.2074	0.478927	-2.52105	0.0117004	0.284229	Not Sig	KCNJ14	3770	potassium inwardly rectifying channel subfamily J member 14	48455573	48466980
ENSG00000226816	48.6352	92.8746	149.237	99.3297	1.61779	0.641882	2.52038	0.0117228	0.284229	Not Sig	#N/A	#N/A	#N/A	#N/A	#N/A
ENSG00000089902	3105.89	5317.3	4897.57	4506.97	0.656943	0.260679	2.52012	0.0117314	0.284229	Not Sig	RCOR1	23186	REST corepressor 1	102592648	102730559
ENSG00000145911	578.692	240.602	125.072	301.594	-2.2097	0.876932	-2.51981	0.0117418	0.284229	Not Sig	N4BP3	23138	NEDD4 binding protein 3	178113531	178126081
ENSG00000261269	278.983	233.968	158.737	221.142	-0.80926	0.321168	-2.51974	0.011744	0.284229	Not Sig	#N/A	#N/A	#N/A	#N/A	#N/A
ENSG00000120129	2107.28	7976.92	7680.54	6112.3	1.86575	0.740707	2.51888	0.0117729	0.284229	Not Sig	DUSP1	1843	dual specificity phosphatase 1	-172768095	-172771195
ENSG00000042832	40.3573	15.8592	18.2314	24.0389	-1.12572	0.446941	-2.51872	0.0117784	0.284229	Not Sig	TG	7038	thyroglobulin	132866957	133134899
ENSG00000166289	475.218	221.778	128.479	265.155	-1.88588	0.748776	-2.51862	0.0117817	0.284229	Not Sig	PLEKHF1	79156	pleckstrin homology and FYVE domain containing 1	29665460	29675476
ENSG00000260855	4.9905	8.26938	14.7601	9.55748	1.58841	0.630735	2.51835	0.0117908	0.284229	Not Sig	#N/A	#N/A	#N/A	#N/A	#N/A
ENSG00000175054	1357.96	986.048	984.925	1097.23	-0.462305	0.18367	-2.51704	0.0118346	0.284537	Not Sig	ATR	545	ATR serine/threonine kinase	-142449234	-142578733
ENSG00000164053	334.96	305.787	266.304	300.72	-0.323386	0.128483	-2.51695	0.0118377	0.284537	Not Sig	ATRIP	84126	ATR interacting protein	48447125	48467645
ENSG00000182575	10.2167	2.56033	1.68257	4.55002	-2.52777	1.00449	-2.51646	0.0118541	0.284537	Not Sig	NXPH3	11248	neurexophilin 3	49575870	49583827
ENSG00000162069	0.551254	0.756982	3.91295	1.79985	2.80103	1.11319	2.51621	0.0118624	0.284537	Not Sig	BICDL2	146439	BICD family like cargo adaptor 2	-3027681	-3035541
ENSG00000141314	8.92066	26.551	48.7599	29.035	2.44328	0.971032	2.51617	0.0118637	0.284537	Not Sig	RHBDL3	162494	rhomboid like 3	32265831	32324659
ENSG00000128159	4099.63	2838.15	3044.41	3288.78	-0.428989	0.170519	-2.51578	0.0118768	0.284562	Not Sig	TUBGCP6	85378	tubulin gamma complex associated protein 6	-50217693	-50245023
ENSG00000162747	98.5297	456.009	412.962	333.699	2.06766	0.822056	2.51523	0.0118955	0.284638	Not Sig	FCGR3B	2215	Fc fragment of IgG receptor IIIb	-161623197	-161631047
ENSG00000230257	0.551254	2.35042	4.32347	2.50124	2.9212	1.16152	2.51498	0.0119041	0.284638	Not Sig	NFE4	58160	nuclear factor, erythroid 4	102973429	102988853
ENSG00000157985	112.621	40.2805	21.3269	55.349	-2.39403	0.952272	-2.51402	0.0119364	0.284885	Not Sig	AGAP1	116987	ArfGAP with GTPase domain, ankyrin repeat and PH domain 1	235494042	236131793
ENSG00000180543	330.223	134.288	180.208	209.141	-0.871149	0.34654	-2.51385	0.0119421	0.284885	Not Sig	TSPYL5	85453	TSPY like 5	-97273487	-97277928
ENSG00000157657	346.909	201.128	157.932	229.744	-1.13524	0.451638	-2.5136	0.0119505	0.284885	Not Sig	ZNF618	114991	zinc finger protein 618	113876281	114056595
ENSG00000099953	17.7737	7.53262	3.54618	9.20969	-2.29042	0.911587	-2.51256	0.0119859	0.28544	Not Sig	MMP11	4320	matrix metallopeptidase 11	23772848	23784316
ENSG00000171596	156.719	98.0851	25.6633	90.3278	-2.60845	1.03847	-2.51182	0.0120111	0.28548	Not Sig	NMUR1	10316	neuromedin U receptor 1	-231523186	-231530445
ENSG00000186174	7361.67	4002.94	3681.48	4898.05	-0.999854	0.398062	-2.5118	0.0120117	0.28548	Not Sig	BCL9L	283149	BCL9 like	-118896135	-118910542
ENSG00000159733	1661.37	903.188	625.821	1033.56	-1.40818	0.561036	-2.50996	0.0120745	0.286684	Not Sig	ZFYVE28	57732	zinc finger FYVE-type containing 28	-2269596	-2364814
ENSG00000173261	5.75349	1.66198	1.17739	2.71983	-2.27207	0.90644	-2.50658	0.0121905	0.288961	Not Sig	PLAC8L1	153770	PLAC8 like 1	-146084312	-146105577
ENSG00000124570	2185.24	2319.39	2621.58	2384.91	0.262943	0.104914	2.50626	0.0122014	0.288961	Not Sig	SERPINB6	5269	serpin family B member 6	-2948158	-2971289
ENSG00000156234	126.07	54.5671	33.4033	68.6106	-1.91129	0.762755	-2.50577	0.0122184	0.288961	Not Sig	CXCL13	10563	C-X-C motif chemokine ligand 13	77511752	77611836
ENSG00000264107	0.140132	1.00701	1.92778	1.06922	3.085	1.23117	2.50575	0.0122193	0.288961	Not Sig	#N/A	#N/A	#N/A	#N/A	#N/A
ENSG00000170425	130.046	356.504	369.203	293.011	1.50607	0.601221	2.50502	0.0122445	0.289231	Not Sig	ADORA2B	136	adenosine A2b receptor	15944916	15975896
ENSG00000257624	0.998849	2.09235	5.14317	2.83209	2.37727	0.949154	2.50462	0.0122584	0.289231	Not Sig	#N/A	#N/A	#N/A	#N/A	#N/A
ENSG00000169249	752.42	570.408	549.995	617.867	-0.450818	0.180013	-2.50436	0.0122674	0.289231	Not Sig	ZRSR2	8233	zinc finger CCCH-type, RNA binding motif and serine/arginine rich 2	15790483	15823259
ENSG00000239713	3147.88	2186.71	1067.75	2083.43	-1.55979	0.623001	-2.50368	0.012291	0.289336	Not Sig	APOBEC3G	60489	apolipoprotein B mRNA editing enzyme catalytic subunit 3G	39077004	39087743
ENSG00000172322	947.213	1763.98	2348.35	1723.48	1.31001	0.523267	2.50353	0.0122963	0.289336	Not Sig	CLEC12A	160364	C-type lectin domain family 12 member A	9971408	9985595
ENSG00000181234	5.83351	1.23552	0.252947	2.27102	-4.07117	1.6268	-2.50256	0.0123299	0.289839	Not Sig	TMEM132C	92293	transmembrane protein 132C	128267402	128707915
ENSG00000144935	34.008	7.7666	9.71111	16.3196	-1.79178	0.716268	-2.50155	0.0123652	0.290045	Not Sig	TRPC1	7220	transient receptor potential cation channel subfamily C member 1	142724423	142807887
ENSG00000169682	127.219	137.752	191.899	153.544	0.587887	0.235031	2.50132	0.0123732	0.290045	Not Sig	SPNS1	83985	sphingolipid transporter 1 (putative)	28974777	28984543
ENSG00000165233	1547.17	2223.98	2306.55	2049.84	0.575408	0.230048	2.50125	0.0123755	0.290045	Not Sig	CARD19	84270	caspase recruitment domain family member 19	93096216	93113283
ENSG00000175048	159.611	93.4578	95.5138	114.023	-0.734399	0.293845	-2.49927	0.0124449	0.291213	Not Sig	ZDHHC14	79683	zinc finger DHHC-type palmitoyltransferase 14	157381189	157673938
ENSG00000186814	270.538	158.626	171.316	196.641	-0.658081	0.263324	-2.49913	0.0124499	0.291213	Not Sig	ZSCAN30	100101467	zinc finger and SCAN domain containing 30	-35251063	-35290229
ENSG00000198858	2996.68	3955.72	7405.93	4875.58	1.30511	0.522405	2.49827	0.0124803	0.291232	Not Sig	R3HDM4	91300	R3H domain containing 4	-896502	-913219
ENSG00000171700	2799.38	4796.07	4752.8	4181.92	0.763437	0.305591	2.49823	0.0124815	0.291232	Not Sig	RGS19	10287	regulator of G protein signaling 19	-64073180	-64079964
ENSG00000057704	759.047	625.667	442.331	601.513	-0.77883	0.311788	-2.49795	0.0124914	0.291232	Not Sig	TMCC3	57458	transmembrane and coiled-coil domain family 3	-94567121	-94616001
ENSG00000245719	2.47519	28.3893	20.4979	17.8531	3.05868	1.2246	2.4977	0.0125	0.291232	Not Sig	LOC101929076	101929076	uncharacterized LOC101929076	-67834307	-67838879
ENSG00000080298	401.171	252.202	276.992	305.569	-0.534639	0.214082	-2.49735	0.0125125	0.291236	Not Sig	RFX3	5991	regulatory factor X3	-3218296	-3526001
ENSG00000165238	8.40174	25.4806	20.5748	18.6399	1.2809	0.513003	2.49686	0.0125298	0.291353	Not Sig	WNK2	65268	WNK lysine deficient protein kinase 2	93184929	93320572
ENSG00000265929	5.64297	1.46125	0.660572	2.43553	-3.24796	1.30134	-2.49586	0.0125654	0.291892	Not Sig	MIR5195	100847062	microRNA 5195	-106850884	-106850999
ENSG00000137812	71.8747	320.488	214.262	208.725	1.57584	0.631605	2.49497	0.0125966	0.292331	Not Sig	KNL1	57082	kinetochore scaffold 1	40594248	40664341
ENSG00000083937	1328.23	2020.38	1817.64	1741.77	0.452055	0.181266	2.49387	0.0126359	0.292954	Not Sig	CHMP2B	25978	charged multivesicular body protein 2B	87227308	87255556
ENSG00000108370	72.2739	46.0817	19.1177	44.502	-1.92485	0.772223	-2.49261	0.012681	0.293711	Not Sig	RGS9	8787	regulator of G protein signaling 9	65137369	65227703
ENSG00000170909	2195.58	3804.82	3556.49	3235.13	0.695712	0.279182	2.49197	0.0127037	0.293951	Not Sig	OSCAR	126014	osteoclast associated Ig-like receptor	-69045	-77107
ENSG00000284828	39.7428	20.7814	18.4039	25.6377	-1.09539	0.439721	-2.4911	0.0127349	0.294062	Not Sig	#N/A	#N/A	#N/A	#N/A	#N/A
ENSG00000233922	7.11315	14.014	16.0307	12.6496	1.19448	0.479534	2.49092	0.0127413	0.294062	Not Sig	LINC01694	105372840	long intergenic non-protein coding RNA 1694	45593653	45603056
ENSG00000164626	33.2481	155.337	91.6415	96.4171	1.46275	0.587262	2.49079	0.0127458	0.294062	Not Sig	KCNK5	8645	potassium two pore domain channel subfamily K member 5	-39188970	-39229475
ENSG00000178726	762.307	1231.71	1884.82	1319.48	1.30592	0.524412	2.49025	0.0127654	0.294226	Not Sig	THBD	7056	thrombomodulin	-23045632	-23049672
ENSG00000148926	381.84	1286.2	797.729	843.928	1.06227	0.426686	2.48959	0.0127892	0.294488	Not Sig	ADM	133	adrenomedullin	10305072	10307397
ENSG00000204055	8.30763	11.5489	16.3865	12.2697	0.945015	0.379826	2.48802	0.0128456	0.295294	Not Sig	#N/A	#N/A	#N/A	#N/A	#N/A
ENSG00000166750	7443.7	4439.71	3641.78	5061.63	-1.03127	0.414541	-2.48773	0.0128561	0.295294	Not Sig	SLFN5	162394	schlafen family member 5	35243071	35273654
ENSG00000143409	334.07	447.2	541.733	446.347	0.697695	0.280482	2.48749	0.0128649	0.295294	Not Sig	MINDY1	55793	MINDY lysine 48 deubiquitinase 1	-150996834	-151006902
ENSG00000055118	17.9201	10.8397	71.4524	34.1782	1.98312	0.797322	2.48723	0.0128742	0.295294	Not Sig	KCNH2	3757	potassium voltage-gated channel subfamily H member 2	-150949430	-150955804
ENSG00000275413	5.78052	6.06364	1.91767	4.52762	-1.68439	0.67739	-2.48659	0.0128973	0.295344	Not Sig	#N/A	#N/A	#N/A	#N/A	#N/A
ENSG00000196705	682.491	503.932	525.212	564.948	-0.378463	0.152208	-2.48648	0.0129013	0.295344	Not Sig	ZNF431	170959	zinc finger protein 431	21142039	21196053
ENSG00000184221	256.316	701.305	648.395	549.29	1.3386	0.538682	2.48495	0.012957	0.296331	Not Sig	OLIG1	116448	oligodendrocyte transcription factor 1	33070140	33072413
ENSG00000131378	4330.26	4026.67	3028.32	3768.32	-0.515803	0.207604	-2.48455	0.0129714	0.296376	Not Sig	RFTN1	23180	raftlin, lipid raft linker 1	-16315844	-16513699
ENSG00000132471	5231.1	6783.77	7658.94	6624.28	0.549711	0.221325	2.48373	0.0130014	0.296715	Not Sig	WBP2	23558	WW domain binding protein 2	-75845698	-75856436
ENSG00000187239	9364.19	8181.27	7326.09	8236.83	-0.35399	0.142539	-2.48346	0.0130114	0.296715	Not Sig	FNBP1	23048	formin binding protein 1	-129895262	-130043189
ENSG00000279693	23.3485	6.72444	5.17329	11.1688	-2.19614	0.884628	-2.48256	0.0130441	0.296811	Not Sig	#N/A	#N/A	#N/A	#N/A	#N/A
ENSG00000128596	88.7207	33.072	30.8035	48.9726	-1.52105	0.612754	-2.48231	0.0130534	0.296811	Not Sig	CCDC136	64753	coiled-coil domain containing 136	128791967	128822130
ENSG00000130590	185.174	110.782	74.3364	120.344	-1.31207	0.52868	-2.48179	0.0130724	0.296811	Not Sig	SAMD10	140700	sterile alpha motif domain containing 10	-63974115	-63979642
ENSG00000067840	382.652	138.664	66.6957	186.671	-2.51872	1.01502	-2.48145	0.0130849	0.296811	Not Sig	PDZD4	57595	PDZ domain containing 4	-153802165	-153830544
ENSG00000214465	15.7276	19.0017	23.8307	19.7096	0.626611	0.252532	2.48132	0.0130898	0.296811	Not Sig	#N/A	#N/A	#N/A	#N/A	#N/A
ENSG00000128228	2098.5	1229.01	1225.22	1488.53	-0.775915	0.312707	-2.48129	0.0130909	0.296811	Not Sig	SDF2L1	23753	stromal cell derived factor 2 like 1	21642301	21644299
ENSG00000260428	42.7055	26.1054	23.3999	30.1385	-0.867136	0.349586	-2.48047	0.013121	0.296871	Not Sig	SCX	642658	scleraxis bHLH transcription factor	144266452	144268480
ENSG00000124097	0.280263	5.12213	2.66261	2.80874	3.14642	1.26858	2.48026	0.0131285	0.296871	Not Sig	#N/A	#N/A	#N/A	#N/A	#N/A
ENSG00000185875	83.2403	47.1966	42.7297	56.4463	-0.96013	0.387119	-2.48019	0.0131312	0.296871	Not Sig	THNSL1	79896	threonine synthase like 1	25016611	25026664
ENSG00000135749	989.205	383.662	510.966	609.881	-0.952357	0.38413	-2.47926	0.0131657	0.297366	Not Sig	PCNX2	80003	pecanex 2	-233293999	-233295725
ENSG00000184271	453.27	155.872	195.158	258.841	-1.21385	0.489736	-2.47859	0.0131903	0.297639	Not Sig	POU6F1	5463	POU class 6 homeobox 1	-51186935	-51218062
ENSG00000164323	748.615	498.518	475.024	565.324	-0.654024	0.263949	-2.47785	0.0132178	0.29787	Not Sig	CFAP97	57587	cilia and flagella associated protein 97	-185169030	-185204000
ENSG00000235920	0.140112	1.91381	2.15955	1.46771	3.18964	1.28741	2.47757	0.013228	0.29787	Not Sig	THRAP3P3	100421595	THRAP3 pseudogene 3	#N/A	#N/A
ENSG00000158517	1432.14	2866.45	2357.25	2257.94	0.718666	0.290102	2.47729	0.0132384	0.29787	Not Sig	NCF1	653361	neutrophil cytosolic factor 1	74773961	74789376
ENSG00000167785	561.701	362.047	385.183	430.041	-0.542882	0.21922	-2.47642	0.0132706	0.297879	Not Sig	ZNF558	148156	zinc finger protein 558	-8809575	-8822063
ENSG00000162367	66.219	107.558	256.124	147.154	1.94928	0.787341	2.47578	0.0132946	0.297879	Not Sig	TAL1	6886	TAL bHLH transcription factor 1, erythroid differentiation factor	-47216290	-47232225
ENSG00000231728	9.40636	2.8369	2.02854	4.52481	-2.16151	0.873071	-2.47576	0.0132953	0.297879	Not Sig	#N/A	#N/A	#N/A	#N/A	#N/A
ENSG00000170365	74.983	114.143	124.111	105.884	0.725511	0.293066	2.47559	0.0133017	0.297879	Not Sig	SMAD1	4086	SMAD family member 1	145482804	145559173
ENSG00000284633	70.0825	290.27	196.702	191.465	1.48847	0.601261	2.47559	0.0133018	0.297879	Not Sig	#N/A	#N/A	#N/A	#N/A	#N/A
ENSG00000163009	1.88104	15.0294	14.7001	10.9696	2.96852	1.19942	2.47497	0.0133248	0.298112	Not Sig	#N/A	#N/A	#N/A	#N/A	#N/A
ENSG00000225171	3.5744	6.66355	9.20298	6.62561	1.32313	0.534761	2.47425	0.0133515	0.298426	Not Sig	DUTP6	100873912	deoxyuridine triphosphatase pseudogene 6	#N/A	#N/A
ENSG00000198833	2623.51	4284.95	3725.54	3590.72	0.505632	0.204416	2.47355	0.013378	0.298448	Not Sig	UBE2J1	51465	ubiquitin conjugating enzyme E2 J1	-89326624	-89352722
ENSG00000173391	9676.76	23943.5	21217.9	18709.5	1.13266	0.457953	2.47331	0.0133868	0.298448	Not Sig	OLR1	4973	oxidized low density lipoprotein receptor 1	-10158299	-10172191
ENSG00000143126	137.543	66.4745	79.6014	92.3894	-0.783403	0.316755	-2.47322	0.0133903	0.298448	Not Sig	CELSR2	1952	cadherin EGF LAG seven-pass G-type receptor 2	109249538	109275751
ENSG00000163171	1662.92	2960.42	2839.2	2528.74	0.771318	0.312084	2.47151	0.0134546	0.299598	Not Sig	CDC42EP3	10602	CDC42 effector protein 3	-37641943	-37672455
ENSG00000184068	7.21245	12.425	14.4808	11.5808	0.999621	0.404587	2.47072	0.013484	0.299972	Not Sig	#N/A	#N/A	#N/A	#N/A	#N/A
ENSG00000147174	135.367	70.8629	65.6692	88.3962	-1.04219	0.422451	-2.467	0.013625	0.302206	Not Sig	GCNA	93953	germ cell nuclear acidic peptidase	71578023	71613583
ENSG00000225339	45.731	71.535	78.0935	66.0893	0.755956	0.306444	2.46686	0.0136302	0.302206	Not Sig	#N/A	#N/A	#N/A	#N/A	#N/A
ENSG00000227757	1.81981	5.91428	5.81903	4.6526	1.60708	0.651526	2.46664	0.0136388	0.302206	Not Sig	#N/A	#N/A	#N/A	#N/A	#N/A
ENSG00000118900	3704.24	4931.55	4725.1	4491.1	0.350724	0.142245	2.46564	0.0136768	0.302206	Not Sig	UBN1	29855	ubinuclein 1	4848379	4882401
ENSG00000254639	2.29026	5.67783	9.65819	6.05468	2.03059	0.823565	2.46561	0.0136779	0.302206	Not Sig	#N/A	#N/A	#N/A	#N/A	#N/A
ENSG00000177666	4025.47	5009.9	6261.26	5152.55	0.63699	0.258365	2.46546	0.0136837	0.302206	Not Sig	PNPLA2	57104	patatin like phospholipase domain containing 2	818913	825571
ENSG00000205639	130.825	280.942	290.861	239.378	1.14798	0.465654	2.46532	0.0136892	0.302206	Not Sig	MFSD2B	388931	major facilitator superfamily domain containing 2B	24010084	24026775
ENSG00000139116	322.584	183.784	102.333	196.916	-1.65556	0.671569	-2.46522	0.0136929	0.302206	Not Sig	KIF21A	55605	kinesin family member 21A	-39293227	-39443120
ENSG00000173210	27.0935	148.797	114.765	100.375	2.08084	0.844228	2.46479	0.0137094	0.302206	Not Sig	ABLIM3	22885	actin binding LIM protein family member 3	149141446	149260438
ENSG00000267260	4.74974	3.09023	1.32973	2.97191	-1.86162	0.755383	-2.46447	0.0137215	0.302206	Not Sig	LOC728485	728485	uncharacterized LOC728485	36773152	36777078
ENSG00000274922	137.967	173.792	202.837	173.21	0.553218	0.224492	2.46432	0.0137275	0.302206	Not Sig	#N/A	#N/A	#N/A	#N/A	#N/A
ENSG00000187607	62.3528	41.1029	35.985	45.6866	-0.785364	0.318763	-2.46379	0.0137477	0.302206	Not Sig	ZNF286A	57335	zinc finger protein 286A	15699751	15720786
ENSG00000184545	221.853	152.551	64.9435	142.679	-1.77211	0.719283	-2.46371	0.0137506	0.302206	Not Sig	DUSP8	1850	dual specificity phosphatase 8	-1554050	-1572271
ENSG00000125257	1163.33	566.567	693.464	790.01	-0.746126	0.302911	-2.46318	0.013771	0.302207	Not Sig	ABCC4	10257	ATP binding cassette subfamily C member 4	-95019834	-95301451
ENSG00000177076	24.1193	12.8879	11.6307	15.8173	-1.01041	0.410226	-2.46305	0.0137762	0.302207	Not Sig	ACER2	340485	alkaline ceramidase 2	19409008	19452504
ENSG00000255837	12.67	4.74209	5.5052	7.38755	-1.18408	0.481135	-2.46101	0.0138546	0.303383	Not Sig	TAS2R20	259295	taste 2 receptor member 20	-10995961	-10998304
ENSG00000170296	540.793	701.098	731.758	663.737	0.434315	0.17648	2.46099	0.0138555	0.303383	Not Sig	GABARAP	11337	GABA type A receptor-associated protein	-7240007	-7242449
ENSG00000146094	5106.13	7536.51	8096.17	7003.28	0.664902	0.270246	2.46035	0.01388	0.303639	Not Sig	DOK3	79930	docking protein 3	-177501904	-177510401
ENSG00000274712	295.804	208.084	146.121	212.713	-1.01498	0.412748	-2.45907	0.0139297	0.303757	Not Sig	#N/A	#N/A	#N/A	#N/A	#N/A
ENSG00000164344	17.3727	3.50816	3.72272	7.74262	-2.17493	0.884456	-2.45906	0.01393	0.303757	Not Sig	KLKB1	3818	kallikrein B1	186227506	186258471
ENSG00000116701	16997.4	29352.5	25843.7	24417.9	0.604491	0.245839	2.45889	0.0139366	0.303757	Not Sig	NCF2	4688	neutrophil cytosolic factor 2	-183555561	-183590604
ENSG00000168016	4214.18	2276.19	1650.06	2638.44	-1.35265	0.550108	-2.45889	0.0139367	0.303757	Not Sig	TRANK1	9881	tetratricopeptide repeat and ankyrin repeat containing 1	-36826818	-36945054
ENSG00000279970	0.564838	3.08007	4.73877	2.90605	3.03091	1.23282	2.45853	0.0139508	0.303784	Not Sig	#N/A	#N/A	#N/A	#N/A	#N/A
ENSG00000140564	7668.86	13347.4	13829	11812.4	0.8505	0.345986	2.45819	0.013964	0.30379	Not Sig	FURIN	5045	furin, paired basic amino acid cleaving enzyme	90868587	90883457
ENSG00000250067	217.502	132.979	139.844	160.739	-0.629992	0.256382	-2.45724	0.0140011	0.304317	Not Sig	YJEFN3	374887	YjeF N-terminal domain containing 3	19528910	19537581
ENSG00000197646	290.504	300.177	95.907	225.781	-1.59616	0.649686	-2.45682	0.0140174	0.304393	Not Sig	PDCD1LG2	80380	programmed cell death 1 ligand 2	5510530	5571282
ENSG00000175893	407.263	285.01	263.498	314.156	-0.626047	0.254907	-2.45598	0.01405	0.304628	Not Sig	ZDHHC21	340481	zinc finger DHHC-type palmitoyltransferase 21	-14611070	-14693432
ENSG00000165810	23.5983	1.31767	2.99499	8.58891	-2.9593	1.20499	-2.45588	0.014054	0.304628	Not Sig	BTNL9	153579	butyrophilin like 9	181040265	181057169
ENSG00000165868	24.9243	6.71698	9.34214	13.098	-1.3806	0.562371	-2.45497	0.0140897	0.305121	Not Sig	HSPA12A	259217	heat shock protein family A (Hsp70) member 12A	-116671191	-116849722
ENSG00000049618	3427.89	2560.82	2533.1	2811.24	-0.436264	0.177752	-2.45434	0.0141144	0.305339	Not Sig	ARID1B	57492	AT-rich interaction domain 1B	157036426	157210779
ENSG00000070388	43.8753	20.6277	10.2646	23.9749	-2.07509	0.845575	-2.45405	0.0141255	0.305339	Not Sig	FGF22	27006	fibroblast growth factor 22	639878	644373
ENSG00000275927	1.76083	5.49635	10.3302	6.06753	2.53383	1.03293	2.45304	0.0141656	0.305926	Not Sig	#N/A	#N/A	#N/A	#N/A	#N/A
ENSG00000254739	6.44557	3.68966	1.7229	3.82807	-1.80957	0.737932	-2.45221	0.0141982	0.306178	Not Sig	#N/A	#N/A	#N/A	#N/A	#N/A
ENSG00000162849	26.7236	4.55315	8.46242	12.5725	-1.62191	0.661442	-2.45208	0.0142032	0.306178	Not Sig	KIF26B	55083	kinesin family member 26B	245154984	245709432
ENSG00000100330	3868.99	5554.88	5854.55	5154	0.597382	0.24369	2.4514	0.01423	0.306477	Not Sig	MTMR3	8897	myotubularin related protein 3	29883173	30030868
ENSG00000230138	18.6461	9.37608	5.23622	10.7081	-1.80146	0.735702	-2.44862	0.0143404	0.308572	Not Sig	#N/A	#N/A	#N/A	#N/A	#N/A
ENSG00000249042	9.91228	31.7293	33.046	25.645	1.73642	0.709457	2.44753	0.0143839	0.309227	Not Sig	#N/A	#N/A	#N/A	#N/A	#N/A
ENSG00000226823	38.3685	33.9783	25.9435	32.4832	-0.581291	0.237563	-2.44689	0.0144094	0.309436	Not Sig	#N/A	#N/A	#N/A	#N/A	#N/A
ENSG00000188611	10.2623	1.50553	1.26351	4.04786	-2.94656	1.20444	-2.44641	0.0144288	0.309436	Not Sig	ASAH2	56624	N-acylsphingosine amidohydrolase 2	-50184860	-50251516
ENSG00000170525	5779.27	11245	11232.5	9600.92	0.958733	0.391928	2.44619	0.0144373	0.309436	Not Sig	PFKFB3	5209	6-phosphofructo-2-kinase/fructose-2,6-biphosphatase 3	6146247	6235544
ENSG00000272752	10.522	9.62113	4.76232	8.1908	-1.16295	0.475468	-2.4459	0.0144491	0.309436	Not Sig	STAG3L5P-PVRIG2P-PILRB	101752399	STAG3L5P-PVRIG2P-PILRB readthrough	100336064	100367831
ENSG00000143178	172.27	138.011	123.937	143.363	-0.470469	0.19237	-2.44565	0.014459	0.309436	Not Sig	TBX19	9095	T-box transcription factor 19	168280876	168314426
ENSG00000255964	61.7483	50.422	41.3613	50.6487	-0.570502	0.233382	-2.4445	0.0145053	0.310058	Not Sig	HSPD1P12	283320	heat shock protein family D (Hsp60) member 1 pseudogene 12	#N/A	#N/A
ENSG00000154511	310.342	145.746	151.233	197.045	-1.03484	0.423375	-2.44426	0.0145148	0.310058	Not Sig	DIPK1A	388650	divergent protein kinase domain 1A	-92842159	-92961522
ENSG00000188848	41.9246	18.6077	18.5199	25.572	-1.20205	0.491847	-2.44395	0.0145274	0.310058	Not Sig	BEND4	389206	BEN domain containing 4	-42110852	-42152655
ENSG00000117586	134.059	79.9675	57.0561	88.176	-1.23421	0.505202	-2.44301	0.0145654	0.310589	Not Sig	TNFSF4	7292	TNF superfamily member 4	-173183730	-173205532
ENSG00000241490	25.8912	4.21087	4.00048	10.6413	-2.65716	1.08826	-2.44166	0.0146198	0.311468	Not Sig	LOC107986115	107986115	uncharacterized LOC107986115	#N/A	#N/A
ENSG00000182749	110.023	150.813	192.171	153.051	0.806257	0.3304	2.44025	0.0146771	0.31204	Not Sig	PAQR7	164091	progestin and adipoQ receptor family member 7	-25861483	-25875708
ENSG00000073350	745.871	436.335	389.696	512.872	-0.935789	0.383539	-2.43988	0.0146921	0.31204	Not Sig	LLGL2	3993	LLGL scribble cell polarity complex component 2	75525696	75575209
ENSG00000205853	21.2565	10.4226	12.7074	14.4725	-0.738453	0.302715	-2.43944	0.0147102	0.31204	Not Sig	RFPL3S	10737	RFPL3 antisense	-32359905	-32371264
ENSG00000088053	1.7041	30.1444	21.9359	18.7393	3.66016	1.50054	2.43922	0.0147189	0.31204	Not Sig	GP6	51206	glycoprotein VI platelet	-55013706	-55038264
ENSG00000260244	31.5663	17.7514	11.776	19.8045	-1.41807	0.5814	-2.43907	0.0147251	0.31204	Not Sig	#N/A	#N/A	#N/A	#N/A	#N/A
ENSG00000053524	61.7106	26.1484	20.6545	34.8942	-1.57175	0.644544	-2.43855	0.0147462	0.31204	Not Sig	MCF2L2	23101	MCF.2 cell line derived transforming sequence-like 2	-183178003	-183428269
ENSG00000183840	4.6846	2.24733	0.870483	2.49662	-2.2599	0.926764	-2.43849	0.0147488	0.31204	Not Sig	GPR39	2863	G protein-coupled receptor 39	132416804	132646582
ENSG00000267436	84.5826	58.2712	47.0307	62.2305	-0.84365	0.345985	-2.43841	0.0147522	0.31204	Not Sig	#N/A	#N/A	#N/A	#N/A	#N/A
ENSG00000196267	195.101	140.472	138.971	156.335	-0.482612	0.198111	-2.43607	0.0148479	0.313783	Not Sig	ZNF836	162962	zinc finger protein 836	-52154106	-52171621
ENSG00000035499	12.9435	85.1771	45.0462	49.4612	1.80139	0.739683	2.43535	0.0148774	0.314126	Not Sig	DEPDC1B	55789	DEP domain containing 1B	-60596911	-60700166
ENSG00000110079	553.791	901.83	1399.15	971.479	1.33721	0.549206	2.43482	0.0148994	0.314309	Not Sig	MS4A4A	51338	membrane spanning 4-domains A4A	60280665	60308970
ENSG00000101670	10.8083	2.20334	2.3473	4.83521	-2.13464	0.876882	-2.43435	0.0149184	0.314429	Not Sig	LIPG	9388	lipase G, endothelial type	49562056	49599184
ENSG00000145040	4.29282	14.8611	19.98	13.4822	2.19698	0.902933	2.43316	0.0149677	0.314927	Not Sig	UCN2	90226	urocortin 2	-48561717	-48563781
ENSG00000107679	1102.86	689.821	738.219	830.671	-0.578189	0.237631	-2.43314	0.0149686	0.314927	Not Sig	PLEKHA1	59338	pleckstrin homology domain containing A1	122386068	122442600
ENSG00000133627	113.228	93.7829	80.7837	95.0666	-0.478822	0.196862	-2.43226	0.0150047	0.315406	Not Sig	ACTR3B	57180	actin related protein 3B	152759748	152855379
ENSG00000267521	7.44507	1.00422	0.985815	2.93003	-2.80602	1.15446	-2.43059	0.0150744	0.31659	Not Sig	#N/A	#N/A	#N/A	#N/A	#N/A
ENSG00000105251	21.727	13.1188	5.87325	13.1653	-1.90768	0.784996	-2.43018	0.0150912	0.316661	Not Sig	SHD	56961	Src homology 2 domain containing transforming protein D	4279265	4290722
ENSG00000229728	8.47893	3.87847	2.50122	4.77657	-1.72393	0.709615	-2.42939	0.0151243	0.316785	Not Sig	#N/A	#N/A	#N/A	#N/A	#N/A
ENSG00000137992	650.064	526.239	505.867	556.257	-0.359125	0.147834	-2.42924	0.0151303	0.316785	Not Sig	DBT	1629	dihydrolipoamide branched chain transacylase E2	-100186918	-100249834
ENSG00000188993	4.2878	0.617114	0.130597	1.54804	-4.04702	1.6661	-2.42905	0.0151386	0.316785	Not Sig	LRRC66	339977	leucine rich repeat containing 66	-51993651	-52020363
ENSG00000149311	6208.4	3089.52	3863.7	4296.15	-0.684043	0.281643	-2.42876	0.0151507	0.316785	Not Sig	ATM	472	ATM serine/threonine kinase	108223066	108369102
ENSG00000090006	1207.7	731.793	611.938	832.617	-0.981364	0.404305	-2.42728	0.0152123	0.317792	Not Sig	LTBP4	8425	latent transforming growth factor beta binding protein 4	40593165	40629820
ENSG00000138029	2565.42	3067.58	3196.64	2962.1	0.31735	0.130906	2.42426	0.0153396	0.31987	Not Sig	HADHB	3032	hydroxyacyl-CoA dehydrogenase trifunctional multienzyme complex subunit beta	26244938	26290465
ENSG00000254719	9.38245	17.6563	18.0101	15.298	0.945651	0.390203	2.42349	0.0153723	0.31987	Not Sig	#N/A	#N/A	#N/A	#N/A	#N/A
ENSG00000254851	0.315375	14.1044	3.56625	6.27935	3.57431	1.47512	2.42306	0.0153904	0.31987	Not Sig	#N/A	#N/A	#N/A	#N/A	#N/A
ENSG00000162882	131.171	168.197	220.697	175.464	0.752339	0.310492	2.42306	0.0153905	0.31987	Not Sig	HAAO	23498	3-hydroxyanthranilate 3,4-dioxygenase	-42767088	-42792583
ENSG00000189057	37.526	10.3079	9.13247	18.0619	-2.02341	0.83538	-2.42214	0.0154293	0.31987	Not Sig	FAM111B	374393	FAM111 trypsin like peptidase B	59107236	59127412
ENSG00000184216	8076.19	12936.3	13235.8	11583.1	0.71261	0.294255	2.42175	0.0154462	0.31987	Not Sig	IRAK1	3654	interleukin 1 receptor associated kinase 1	-154010506	-154019902
ENSG00000207003	6.31219	2.23999	1.6459	3.25372	-2.02932	0.837987	-2.42165	0.01545	0.31987	Not Sig	RNU6-611P	106479836	RNA, U6 small nuclear 611, pseudogene	#N/A	#N/A
ENSG00000141469	75.1814	26.3547	446.375	39.1556	-1.83548	0.758005	-2.42147	0.0154581	0.31987	Not Sig	SLC14A1	6563	solute carrier family 14 member 1 (Kidd blood group)	45724180	45752520
ENSG00000103056	230.085	146.297	88.3804	151.163	-1.38405	0.571634	-2.42121	0.015469	0.31987	Not Sig	SMPD3	55512	sphingomyelin phosphodiesterase 3	-68358326	-68448508
ENSG00000188676	145.902	122.703	34.1308	98.6625	-2.09055	0.863492	-2.42104	0.0154762	0.31987	Not Sig	IDO2	169355	indoleamine 2,3-dioxygenase 2	39934954	40016391
ENSG00000161243	11.2384	3.31629	1.92374	5.20552	-2.47782	1.02351	-2.4209	0.015482	0.31987	Not Sig	FBXO27	126433	F-box protein 27	-39024020	-39032549
ENSG00000204311	25.414	9.62717	10.6817	14.7323	-1.25631	0.518948	-2.42088	0.0154831	0.31987	Not Sig	PJVK	494513	pejvakin	178452343	178461566
ENSG00000114268	845.251	1625.93	1430.24	1323.24	0.757948	0.313202	2.42	0.0155206	0.31987	Not Sig	PFKFB4	5210	6-phosphofructo-2-kinase/fructose-2,6-biphosphatase 4	-48517683	-48556803
ENSG00000184164	2011.13	1250.64	1282.31	1489.87	-0.648741	0.268099	-2.41978	0.0155298	0.31987	Not Sig	CRELD2	79174	cysteine rich with EGF like domains 2	49918633	49927537
ENSG00000150977	1684.87	2953.91	2499.83	2414.27	0.568826	0.235086	2.41965	0.0155355	0.31987	Not Sig	RILPL2	196383	Rab interacting lysosomal protein like 2	-123415038	-123436733
ENSG00000259773	0	2.16133	1.80784	1.38921	3.37145	1.39337	2.41965	0.0155357	0.31987	Not Sig	#N/A	#N/A	#N/A	#N/A	#N/A
ENSG00000141540	1201.84	918.041	796.363	960.594	-0.593761	0.245415	-2.41941	0.0155456	0.31987	Not Sig	TTYH2	94015	tweety family member 2	74248365	74262018
ENSG00000177030	594.084	543.295	499.839	543.322	-0.244659	0.101136	-2.41911	0.0155587	0.31987	Not Sig	DEAF1	10522	DEAF1 transcription factor	-644219	-695754
ENSG00000267365	18.2186	57.0756	42.6193	40.3588	1.23371	0.510093	2.41861	0.01558	0.31987	Not Sig	KCNJ2-AS1	400617	KCNJ2 antisense RNA 1	-70166960	-70169402
ENSG00000179348	277.56	514.781	997.303	612.497	1.8455	0.763058	2.41855	0.0155823	0.31987	Not Sig	GATA2	2624	GATA binding protein 2	-128479421	-128487921
ENSG00000159445	534.798	157.595	219.344	292.368	-1.28482	0.531381	-2.41788	0.0156111	0.320183	Not Sig	THEM4	117145	thioesterase superfamily member 4	-151870866	-151909511
ENSG00000120832	193.764	94.2173	99.159	125.811	-0.964258	0.398875	-2.41744	0.0156301	0.320295	Not Sig	MTERF2	80298	mitochondrial transcription termination factor 2	-106977290	-106987166
ENSG00000278740	29.8164	9.89225	4.90235	14.123	-2.58433	1.06921	-2.41704	0.0156474	0.320372	Not Sig	#N/A	#N/A	#N/A	#N/A	#N/A
ENSG00000236279	0.277153	8.58753	4.37373	4.61959	3.82895	1.58446	2.41657	0.0156676	0.320508	Not Sig	CLEC2L	154790	C-type lectin domain family 2 member L	139523684	139544985
ENSG00000147234	137.48	67.8289	17.7395	71.1928	-2.94852	1.22148	-2.41389	0.0157831	0.322592	Not Sig	FRMPD3	84443	FERM and PDZ domain containing 3	107522449	107605251
ENSG00000280320	0.949391	3.77168	3.85966	2.95579	1.98068	0.820804	2.4131	0.0158175	0.322881	Not Sig	#N/A	#N/A	#N/A	#N/A	#N/A
ENSG00000105708	287.956	193.384	192.545	221.462	-0.576627	0.238973	-2.41294	0.0158246	0.322881	Not Sig	ZNF14	7561	zinc finger protein 14	-19710471	-19733112
ENSG00000164078	30.1934	5.61409	10.0949	14.5562	-1.54961	0.642496	-2.41187	0.0158711	0.323115	Not Sig	MST1R	4486	macrophage stimulating 1 receptor	-49887002	-49903637
ENSG00000008277	49.7807	21.6202	14.9863	27.7465	-1.71595	0.711513	-2.4117	0.0158785	0.323115	Not Sig	ADAM22	53616	ADAM metallopeptidase domain 22	87934250	88202889
ENSG00000256948	13.0963	49.6782	35.5149	33.7465	1.44195	0.597912	2.41164	0.0158811	0.323115	Not Sig	#N/A	#N/A	#N/A	#N/A	#N/A
ENSG00000151876	201.682	151.978	142.479	163.565	-0.493696	0.204733	-2.41141	0.0158908	0.323115	Not Sig	FBXO4	26272	F-box protein 4	41925253	41935083
ENSG00000123870	128.464	90.6746	82.4933	99.1479	-0.630456	0.26148	-2.4111	0.0159043	0.323115	Not Sig	#N/A	#N/A	#N/A	#N/A	#N/A
ENSG00000196862	0.582413	0.558039	5.03858	2.13354	3.15579	1.30924	2.41039	0.0159353	0.323466	Not Sig	RGPD4	285190	RANBP2 like and GRIP domain containing 4	107826891	107892544
ENSG00000273837	60.0482	130.984	118.732	105.415	0.980455	0.406856	2.40984	0.0159597	0.323684	Not Sig	#N/A	#N/A	#N/A	#N/A	#N/A
ENSG00000163281	225.473	172.249	161.912	184.598	-0.472314	0.196099	-2.40854	0.0160163	0.324553	Not Sig	GNPDA2	132789	glucosamine-6-phosphate deaminase 2	-44701794	-44726634
ENSG00000171174	22.2662	67.0215	74.3398	56.1563	1.73771	0.721672	2.4079	0.0160447	0.324851	Not Sig	RBKS	64080	ribokinase	-27781363	-27890396
ENSG00000250983	3.45131	2.50684	0.836947	2.20572	-1.98274	0.823559	-2.40752	0.0160612	0.324869	Not Sig	#N/A	#N/A	#N/A	#N/A	#N/A
ENSG00000257086	30.8417	22.9038	19.9202	24.2409	-0.677381	0.281392	-2.40725	0.0160731	0.324869	Not Sig	#N/A	#N/A	#N/A	#N/A	#N/A
ENSG00000148848	615.064	183.01	217.54	324.712	-1.49849	0.622651	-2.40662	0.0161007	0.324913	Not Sig	ADAM12	8038	ADAM metallopeptidase domain 12	-126041343	-126388477
ENSG00000100364	13568.1	19729.7	22788	18951.6	0.748073	0.31087	2.40639	0.0161112	0.324913	Not Sig	KIAA0930	23313	KIAA0930	-45192243	-45212384
ENSG00000250696	3.47873	8.68846	19.907	11.052	2.51439	1.04493	2.40627	0.0161165	0.324913	Not Sig	LOC105377267	105377267	uncharacterized LOC105377267	69182099	69216767
ENSG00000101935	444.965	310.696	340.301	361.338	-0.383333	0.159413	-2.40465	0.0161878	0.326073	Not Sig	AMMECR1	9949	AMMECR nuclear protein 1	-110194185	-110318085
ENSG00000237264	19.3225	43.0749	33.5716	32.623	0.794308	0.330446	2.40375	0.016228	0.326315	Not Sig	#N/A	#N/A	#N/A	#N/A	#N/A
ENSG00000174171	458.795	97.2989	95.5916	205.15	-2.2621	0.941231	-2.40334	0.0162459	0.326315	Not Sig	LOC105370792	105370792	uncharacterized LOC105370792	41892776	41898815
ENSG00000117461	61.708	49.4515	30.299	46.4251	-1.0175	0.423438	-2.40294	0.0162638	0.326315	Not Sig	PIK3R3	8503	phosphoinositide-3-kinase regulatory subunit 3	-46040139	-46132795
ENSG00000120217	978.47	1576.06	369.741	974.572	-1.40327	0.584014	-2.4028	0.0162702	0.326315	Not Sig	CD274	29126	CD274 molecule	5450541	5470554
ENSG00000163362	6.0352	24.6909	27.373	20.0329	2.17825	0.906784	2.40218	0.0162979	0.326315	Not Sig	INAVA	55765	innate immunity activator	200894899	200915742
ENSG00000165309	0	6.3092	3.05496	3.27746	4.24627	1.76768	2.40217	0.0162981	0.326315	Not Sig	ARMC3	219681	armadillo repeat containing 3	22928023	23038523
ENSG00000183837	136.745	23.6599	38.6827	62.8435	-1.81619	0.756123	-2.40198	0.0163067	0.326315	Not Sig	PNMA3	29944	PNMA family member 3	153056469	153060462
ENSG00000239941	4.73934	1.96578	0.767801	2.37855	-2.4955	1.03905	-2.40172	0.0163181	0.326315	Not Sig	#N/A	#N/A	#N/A	#N/A	#N/A
ENSG00000283839	311.775	496.379	529.981	452.759	0.763852	0.318061	2.40159	0.016324	0.326315	Not Sig	LOC105373780	105373780	proline-rich protein 18-like	#N/A	#N/A
ENSG00000154928	40.4106	23.7697	16.3883	26.1785	-1.30859	0.545139	-2.40046	0.0163743	0.327043	Not Sig	EPHB1	2047	EPH receptor B1	134795259	135260465
ENSG00000174669	118.594	35.5928	43.906	63.4029	-1.43236	0.597528	-2.39715	0.0165232	0.32974	Not Sig	SLC29A2	3177	solute carrier family 29 member 2	-66362520	-66371820
ENSG00000155090	1649.18	3691.63	3190.28	2903.42	0.951559	0.397024	2.39673	0.0165422	0.329747	Not Sig	KLF10	7071	Kruppel like factor 10	-102648776	-102653964
ENSG00000164105	209.923	296.016	328.4	281.522	0.641046	0.267494	2.39649	0.0165529	0.329747	Not Sig	SAP30	8819	Sin3A associated protein 30	173370953	173377532
ENSG00000132196	327.305	199.024	214.9	243.065	-0.602276	0.251391	-2.39578	0.0165852	0.329747	Not Sig	HSD17B7	51478	hydroxysteroid 17-beta dehydrogenase 7	162790701	162798143
ENSG00000277782	9.79172	22.1898	20.3644	17.8315	1.03793	0.433248	2.39568	0.0165894	0.329747	Not Sig	#N/A	#N/A	#N/A	#N/A	#N/A
ENSG00000197771	3604.87	4522.9	4360.73	4190.73	0.274207	0.114467	2.39551	0.0165971	0.329747	Not Sig	MCMBP	79892	minichromosome maintenance complex binding protein	-119829403	-119873628
ENSG00000276148	16.4412	8.82381	8.89896	11.1353	-0.928973	0.387833	-2.39529	0.0166073	0.329747	Not Sig	#N/A	#N/A	#N/A	#N/A	#N/A
ENSG00000143390	3271.07	2742.52	2531.96	2827.39	-0.369037	0.154139	-2.39419	0.0166572	0.330401	Not Sig	RFX5	5993	regulatory factor X5	-151340639	-151347252
ENSG00000231808	26.0612	6.26449	7.34536	12.5818	-1.78838	0.747124	-2.39368	0.0166802	0.330401	Not Sig	#N/A	#N/A	#N/A	#N/A	#N/A
ENSG00000070404	120.492	291.342	284.008	237.52	1.23693	0.516934	2.39281	0.0167198	0.330401	Not Sig	FSTL3	10272	follistatin like 3	676391	683385
ENSG00000269293	107.739	125.898	151.414	129.381	0.494246	0.206583	2.39248	0.0167349	0.330401	Not Sig	ZSCAN16-AS1	100129195	ZSCAN16 antisense RNA 1	-28121794	-28137316
ENSG00000284946	15.8377	40.2718	39.2842	32.5959	1.31304	0.548901	2.39212	0.0167514	0.330401	Not Sig	#N/A	#N/A	#N/A	#N/A	#N/A
ENSG00000230865	10.5958	6.06298	5.32776	7.1655	-0.937336	0.391861	-2.39201	0.0167564	0.330401	Not Sig	#N/A	#N/A	#N/A	#N/A	#N/A
ENSG00000141698	385.808	220.731	198.185	262.363	-0.962453	0.402383	-2.39188	0.0167623	0.330401	Not Sig	NT5C3B	115024	5'-nucleotidase, cytosolic IIIB	-41825081	-41836271
ENSG00000100292	11229.7	17296.3	19547.4	16264.2	0.799684	0.334339	2.39184	0.0167643	0.330401	Not Sig	HMOX1	3162	heme oxygenase 1	35381095	35394207
ENSG00000198948	24.0641	124.378	79.2463	78.4878	1.7179	0.718369	2.39138	0.016785	0.330401	Not Sig	MFAP3L	9848	microfibril associated protein 3 like	-170031774	-170033003
ENSG00000107331	2959.84	1476.55	1335.52	1872.18	-1.14797	0.480103	-2.3911	0.0167982	0.330401	Not Sig	ABCA2	20	ATP binding cassette subfamily A member 2	-137007233	-137028922
ENSG00000256667	109.335	72.7078	41.3929	72.7357	-1.3962	0.58398	-2.39084	0.0168098	0.330401	Not Sig	#N/A	#N/A	#N/A	#N/A	#N/A
ENSG00000165795	535.715	395.809	236.6	382.058	-1.17869	0.493008	-2.39081	0.0168113	0.330401	Not Sig	NDRG2	57447	NDRG family member 2	-21016771	-21025752
ENSG00000199024	3.6834	8.61943	9.5793	7.47458	1.34042	0.560815	2.39013	0.0168423	0.330401	Not Sig	MIR103A2	406896	microRNA 103a-2	3917493	3917571
ENSG00000275278	0.291479	3.02442	2.46509	2.00877	3.02394	1.26523	2.39002	0.0168474	0.330401	Not Sig	#N/A	#N/A	#N/A	#N/A	#N/A
ENSG00000237441	2391.8	2778.29	3324.43	2853.49	0.47468	0.198613	2.38997	0.0168498	0.330401	Not Sig	RGL2	5863	ral guanine nucleotide dissociation stimulator like 2	-33291653	-33299388
ENSG00000152601	13664.9	11953.4	11698.7	12377.7	-0.224082	0.0937855	-2.3893	0.0168803	0.3306	Not Sig	MBNL1	4154	muscleblind like splicing regulator 1	152268928	152465780
ENSG00000268199	0.390893	1.22456	3.29008	1.69739	2.92729	1.22533	2.38898	0.0168954	0.3306	Not Sig	#N/A	#N/A	#N/A	#N/A	#N/A
ENSG00000214022	4001.85	2926.55	2817.66	3211.03	-0.505878	0.211768	-2.38884	0.0169019	0.3306	Not Sig	REPIN1	29803	replication initiator 1	150368821	150374039
ENSG00000120051	5.33528	9.96514	14.3546	10.1125	1.42627	0.597237	2.38811	0.0169353	0.33065	Not Sig	CFAP58	159686	cilia and flagella associated protein 58	104353832	104455102
ENSG00000263006	8.83196	13.989	47.4028	24.1367	2.41849	1.01295	2.38758	0.0169597	0.33065	Not Sig	ROCK1P1	727758	Rho associated coiled-coil containing protein kinase 1 pseudogene 1	111612	122340
ENSG00000169756	9816.24	14510.2	14433	13075	0.556122	0.232935	2.38745	0.0169655	0.33065	Not Sig	LIMS1	3987	LIM zinc finger domain containing 1	108655033	108687246
ENSG00000236936	0.137041	10.3614	4.12326	5.11073	4.21977	1.76755	2.38736	0.0169698	0.33065	Not Sig	#N/A	#N/A	#N/A	#N/A	#N/A
ENSG00000280407	15.6986	42.7108	50.4559	37.318	1.66342	0.696789	2.38726	0.0169743	0.33065	Not Sig	#N/A	#N/A	#N/A	#N/A	#N/A
ENSG00000166394	21.5565	110.592	57.4773	65.2911	1.40332	0.587934	2.38688	0.0169923	0.330727	Not Sig	CYB5R2	51700	cytochrome b5 reductase 2	-7665103	-7673500
ENSG00000064989	305.966	191.028	115.677	199.137	-1.40425	0.588551	-2.38594	0.0170356	0.331185	Not Sig	CALCRL	10203	calcitonin receptor like receptor	-187341964	-187448252
ENSG00000272486	6.02882	3.33226	2.23789	3.7582	-1.44045	0.60383	-2.38551	0.0170553	0.331185	Not Sig	#N/A	#N/A	#N/A	#N/A	#N/A
ENSG00000107242	54.2697	94.5136	143.333	99.5273	1.39541	0.584967	2.38546	0.0170578	0.331185	Not Sig	PIP5K1B	8395	phosphatidylinositol-4-phosphate 5-kinase type 1 beta	68705239	69009176
ENSG00000271780	44.0193	51.1458	65.638	54.0801	0.573101	0.240337	2.38458	0.0170988	0.331709	Not Sig	#N/A	#N/A	#N/A	#N/A	#N/A
ENSG00000168734	99.7033	83.5273	53.6099	77.909	-0.899493	0.377315	-2.38393	0.017129	0.331891	Not Sig	PKIG	11142	cAMP-dependent protein kinase inhibitor gamma	44531780	44619037
ENSG00000272908	237.333	209.245	147.559	196.081	-0.681161	0.285767	-2.38363	0.0171429	0.331891	Not Sig	#N/A	#N/A	#N/A	#N/A	#N/A
ENSG00000183960	5.51382	1.20054	0.936143	2.40199	-2.48249	1.04154	-2.38347	0.0171503	0.331891	Not Sig	KCNH8	131096	potassium voltage-gated channel subfamily H member 8	19148509	19535642
ENSG00000168906	6739.39	8017.86	9405.74	8120.07	0.481036	0.201916	2.38236	0.017202	0.332254	Not Sig	MAT2A	4144	methionine adenosyltransferase 2A	85539167	85545281
ENSG00000061337	14.9527	3.54479	2.39812	6.56582	-2.5985	1.09079	-2.38222	0.0172086	0.332254	Not Sig	LZTS1	11178	leucine zipper tumor suppressor 1	-20246164	-20273535
ENSG00000236871	137.405	142.535	218.071	167.434	0.666287	0.279698	2.38216	0.0172112	0.332254	Not Sig	LINC00106	751580	long intergenic non-protein coding RNA 106	1397024	1399398
ENSG00000235782	0.137041	2.28095	4.09997	2.27443	4.24718	1.7841	2.38057	0.0172858	0.333416	Not Sig	#N/A	#N/A	#N/A	#N/A	#N/A
ENSG00000125084	9.25975	3.86476	1.28825	4.58148	-2.77413	1.16546	-2.38028	0.0172996	0.333416	Not Sig	WNT1	7471	Wnt family member 1	48978321	48982620
ENSG00000239653	135.184	68.5337	84.2575	94.032	-0.683387	0.287257	-2.37901	0.0173592	0.334293	Not Sig	PSMD6-AS2	100507062	PSMD6 antisense RNA 2	64004021	64012241
ENSG00000082512	1260.18	546.367	582.261	773.074	-1.11319	0.468175	-2.37773	0.0174196	0.335137	Not Sig	TRAF5	7188	TNF receptor associated factor 5	211326832	211374944
ENSG00000232553	40.3268	47.1444	69.2137	52.8233	0.765765	0.322091	2.37748	0.0174314	0.335137	Not Sig	#N/A	#N/A	#N/A	#N/A	#N/A
ENSG00000131355	74.2928	289.981	264.993	216.529	1.83538	0.772116	2.37708	0.0174501	0.335223	Not Sig	ADGRE3	84658	adhesion G protein-coupled receptor E3	-14619116	-14674844
ENSG00000273007	5.77865	2.30141	1.30787	2.99684	-2.04708	0.861288	-2.37676	0.0174653	0.335242	Not Sig	#N/A	#N/A	#N/A	#N/A	#N/A
ENSG00000112303	249.871	470.668	797.458	518.805	1.67433	0.704562	2.37641	0.0174822	0.335287	Not Sig	VNN2	8875	vanin 2	-132743869	-132757904
ENSG00000272463	25.5478	16.8376	7.96395	16.3449	-1.6625	0.699701	-2.37601	0.0175009	0.335287	Not Sig	#N/A	#N/A	#N/A	#N/A	#N/A
ENSG00000172992	416.806	270.429	282.565	318.59	-0.556907	0.234407	-2.37582	0.0175101	0.335287	Not Sig	DCAKD	79877	dephospho-CoA kinase domain containing	-45023343	-45051632
ENSG00000118514	24.2289	12.0648	9.67299	14.8769	-1.31471	0.553635	-2.37468	0.017564	0.336047	Not Sig	ALDH8A1	64577	aldehyde dehydrogenase 8 family member A1	-134917392	-134950101
ENSG00000158373	30.5508	65.189	52.1825	50.2453	0.7763	0.326979	2.37416	0.0175891	0.336254	Not Sig	H2BC5	3017	H2B clustered histone 5	26158121	26158607
ENSG00000172748	75.2365	59.9981	50.4807	61.2385	-0.574419	0.241992	-2.37371	0.0176103	0.336388	Not Sig	ZNF596	169270	zinc finger protein 596	232455	247339
ENSG00000108786	27.9332	16.2467	16.9994	20.0161	-0.701847	0.295748	-2.37313	0.0176382	0.336417	Not Sig	HSD17B1	3292	hydroxysteroid 17-beta dehydrogenase 1	42552922	42555214
ENSG00000140807	790.161	164.323	218.833	371.153	-1.85208	0.780494	-2.37296	0.0176462	0.336417	Not Sig	NKD1	85407	NKD inhibitor of WNT signaling pathway 1	50548395	50649249
ENSG00000116661	30.9869	7.56368	5.21812	13.7697	-2.54243	1.0715	-2.37279	0.0176545	0.336417	Not Sig	FBXO2	26232	F-box protein 2	-11648386	-11654429
ENSG00000173821	32138.8	23599	18301.4	24306.8	-0.812374	0.34248	-2.37204	0.0176904	0.336579	Not Sig	RNF213	57674	ring finger protein 213	80260851	80321462
ENSG00000105339	1727.93	3460.93	3322.21	2892.48	0.942856	0.397493	2.37201	0.0176916	0.336579	Not Sig	DENND3	22898	DENN domain containing 3	141128588	141195804
ENSG00000226328	331.38	320.535	235.863	294.153	-0.486415	0.2051	-2.3716	0.0177111	0.336579	Not Sig	NUP50-DT	100506714	NUP50 divergent transcript	-45133757	-45152584
ENSG00000083454	109.591	53.4997	46.2371	67.7852	-1.2466	0.525677	-2.37142	0.01772	0.336579	Not Sig	P2RX5	5026	purinergic receptor P2X 5	-3673227	-3696155
ENSG00000234684	71.6919	29.2957	34.1493	43.7133	-1.07043	0.451536	-2.37065	0.0177569	0.33663	Not Sig	SDCBP2-AS1	100507495	SDCBP2 antisense RNA 1	1325342	1378735
ENSG00000122417	456.191	204.266	196.828	277.24	-1.21186	0.511222	-2.37052	0.017763	0.33663	Not Sig	ODF2L	57489	outer dense fiber of sperm tails 2 like	-86346823	-86396342
ENSG00000136982	14.4786	40.3402	28.2728	19.3349	0.970572	0.409442	2.37047	0.0177653	0.33663	Not Sig	DSCC1	79075	DNA replication and sister chromatid cohesion 1	-119833975	-119855894
ENSG00000258509	3.69711	0.916624	0.829014	1.72011	-2.07507	0.875751	-2.36947	0.0178135	0.337217	Not Sig	#N/A	#N/A	#N/A	#N/A	#N/A
ENSG00000178719	7619.37	14414.1	12150.2	11583.3	0.673172	0.284149	2.36908	0.0178325	0.337217	Not Sig	GRINA	2907	glutamate ionotropic receptor NMDA type subunit associated protein 1	143990057	143993415
ENSG00000160602	251.663	185.749	189.903	206.977	-0.399638	0.168699	-2.36894	0.0178391	0.337217	Not Sig	NEK8	284086	NIMA related kinase 8	28728787	28743455
ENSG00000065613	3156.14	4550.66	4079.89	3967.53	0.369896	0.156188	2.36828	0.0178711	0.337404	Not Sig	SLK	9748	STE20 like kinase	103967139	104029233
ENSG00000104626	616.316	775.512	780.692	729.566	0.340987	0.143989	2.36815	0.0178775	0.337404	Not Sig	ERI1	90459	exoribonuclease 1	9002896	9033338
ENSG00000146281	353.477	262.225	236.79	280.698	-0.576211	0.243557	-2.36581	0.0179906	0.339267	Not Sig	PM20D2	135293	peptidase M20 domain containing 2	89146054	89165565
ENSG00000176593	206.359	95.9238	111.306	134.438	-0.886619	0.374859	-2.3652	0.0180202	0.339483	Not Sig	LOC100128398	100128398	uncharacterized LOC100128398	58002893	58007206
ENSG00000145386	48.045	311.745	160.762	179.791	1.74253	0.736804	2.36499	0.0180307	0.339483	Not Sig	CCNA2	890	cyclin A2	-121816443	-121823883
ENSG00000273174	15.0882	52.8114	48.3351	39.9277	1.66741	0.705134	2.36467	0.018046	0.339501	Not Sig	#N/A	#N/A	#N/A	#N/A	#N/A
ENSG00000171051	1665.54	8182.57	4804.12	5045	1.52819	0.646436	2.36403	0.0180774	0.33982	Not Sig	FPR1	2357	formyl peptide receptor 1	-51745772	-51751878
ENSG00000274341	10.7944	7.0881	4.55021	7.31172	-1.19499	0.505742	-2.36285	0.0181349	0.340315	Not Sig	#N/A	#N/A	#N/A	#N/A	#N/A
ENSG00000102678	45.7266	11.3582	14.861	22.8947	-1.60092	0.677638	-2.36251	0.0181519	0.340315	Not Sig	FGF9	2254	fibroblast growth factor 9	21671072	21704496
ENSG00000242779	89.5341	32.4245	33.4811	49.9272	-1.41724	0.599907	-2.36244	0.0181552	0.340315	Not Sig	ZNF702P	79986	zinc finger protein 702, pseudogene	-52968250	-52993531
ENSG00000261218	7.86597	21.8431	20.4084	17.1478	1.3835	0.585654	2.36231	0.0181612	0.340315	Not Sig	#N/A	#N/A	#N/A	#N/A	#N/A
ENSG00000170209	17.0329	1.46185	3.00686	6.67392	-2.4617	1.04226	-2.36188	0.0181828	0.340448	Not Sig	ANKK1	255239	ankyrin repeat and kinase domain containing 1	113387778	113400416
ENSG00000262413	32.4938	52.3854	46.0376	44.1962	0.495429	0.209836	2.36103	0.0182242	0.340955	Not Sig	#N/A	#N/A	#N/A	#N/A	#N/A
ENSG00000238221	0.531025	3.19514	3.18252	2.39149	2.53739	1.07483	2.36073	0.0182389	0.340959	Not Sig	#N/A	#N/A	#N/A	#N/A	#N/A
ENSG00000054654	4661.79	1760.64	1197.03	2433.72	-1.96128	0.831191	-2.3596	0.0182947	0.341732	Not Sig	SYNE2	23224	spectrin repeat containing nuclear envelope protein 2	64215953	64226451
ENSG00000111981	6.18544	12.3521	17.5419	12.3185	1.48087	0.627815	2.35876	0.0183361	0.342036	Not Sig	ULBP1	80329	UL16 binding protein 1	149963942	149973715
ENSG00000107929	4217.1	5450.09	5114.91	4962.88	0.278015	0.117869	2.35868	0.0183399	0.342036	Not Sig	LARP4B	23185	La ribonucleoprotein 4B	-806913	-931705
ENSG00000261556	123.684	78.1943	60.4479	85.6301	-1.02882	0.436347	-2.35779	0.0183839	0.342587	Not Sig	SMG1P7	100506060	SMG1 pseudogene 7	-70219580	-70226033
ENSG00000277020	1.1364	1.99698	4.27823	2.53724	1.93929	0.82265	2.35737	0.0184049	0.342701	Not Sig	#N/A	#N/A	#N/A	#N/A	#N/A
ENSG00000135069	70.8566	102.497	192.205	124.403	1.43861	0.610332	2.35709	0.018419	0.342701	Not Sig	PSAT1	29968	phosphoserine aminotransferase 1	78297124	78330093
ENSG00000145757	6.86421	2.97846	1.97695	3.79366	-1.75163	0.743279	-2.35663	0.0184417	0.342853	Not Sig	SPATA9	83890	spermatogenesis associated 9	-95652180	-95682991
ENSG00000227355	2.98654	7.08079	11.5508	7.41703	1.92592	0.817491	2.35589	0.0184786	0.343232	Not Sig	#N/A	#N/A	#N/A	#N/A	#N/A
ENSG00000006327	158.873	430.759	337.408	316.52	1.08506	0.460661	2.35545	0.0185005	0.343232	Not Sig	TNFRSF12A	51330	TNF receptor superfamily member 12A	3020367	3022382
ENSG00000234664	92.2858	158.53	150.322	135.784	0.704477	0.299098	2.35534	0.0185056	0.343232	Not Sig	#N/A	#N/A	#N/A	#N/A	#N/A
ENSG00000167992	9.74889	14.7825	75.8884	15.4896	1.13045	0.480111	2.35456	0.0185447	0.343498	Not Sig	VWCE	220001	von Willebrand factor C and EGF domains	-61258285	-61295316
ENSG00000103202	371.957	433.82	593.694	471.217	0.673801	0.286179	2.35447	0.018549	0.343498	Not Sig	NME4	4833	NME/NM23 nucleoside diphosphate kinase 4	397198	400754
ENSG00000105612	2781.26	5404.21	4695.76	4369.37	0.7554	0.320879	2.35416	0.0185647	0.34352	Not Sig	DNASE2	1777	deoxyribonuclease 2, lysosomal	-12875208	-12881449
ENSG00000168209	609.684	1772.34	1734.45	1410.28	1.50804	0.640709	2.3537	0.0185875	0.343672	Not Sig	DDIT4	54541	DNA damage inducible transcript 4	72273923	72276036
ENSG00000179899	29.4248	46.7495	53.8221	44.0275	0.862488	0.366637	2.35243	0.0186512	0.344271	Not Sig	#N/A	#N/A	#N/A	#N/A	#N/A
ENSG00000266946	2.95805	1.96875	0.795015	1.85473	-1.99708	0.848971	-2.35235	0.018655	0.344271	Not Sig	#N/A	#N/A	#N/A	#N/A	#N/A
ENSG00000163104	1181.59	952.999	929.209	1013.25	-0.344322	0.146396	-2.35199	0.0186734	0.344271	Not Sig	SMARCAD1	56916	SWI/SNF-related, matrix-associated actin-dependent regulator of chromatin, subfamily a, containing DEAD/H box 1	94207864	94291292
ENSG00000112249	1997.39	1616.59	1374.9	1646.24	-0.538073	0.228783	-2.35189	0.0186781	0.344271	Not Sig	ASCC3	10973	activating signal cointegrator 1 complex subunit 3	-100715130	-100881372
ENSG00000231028	3.31719	0.784573	0.553803	1.46359	-2.83646	1.20651	-2.35097	0.0187244	0.344787	Not Sig	LINC00271	100131814	long intergenic non-protein coding RNA 271	135497800	135690838
ENSG00000184675	304.847	261.521	206.435	255.239	-0.560864	0.238589	-2.35076	0.0187353	0.344787	Not Sig	AMER1	139285	APC membrane recruitment protein 1	-64185116	-64205708
ENSG00000276868	1.53621	1.19586	0	0.879415	-2.97857	1.26721	-2.35048	0.0187491	#N/A	#N/A	#N/A	#N/A	#N/A	#N/A	#N/A
ENSG00000102053	22.1949	4.22795	5.53377	10.0751	-1.97628	0.841019	-2.34987	0.0187801	0.345343	Not Sig	ZC3H12B	340554	zinc finger CCCH-type containing 12B	65488734	65507887
ENSG00000125977	1530.9	2015.56	1842.85	1809.71	0.267256	0.113778	2.34892	0.0188279	0.345657	Not Sig	EIF2S2	8894	eukaryotic translation initiation factor 2 subunit beta	-34088308	-34112243
ENSG00000275714	0.737555	3.08347	3.99795	2.69976	2.47656	1.0544	2.34878	0.0188351	0.345657	Not Sig	H3C1	8350	H3 clustered histone 1	26020450	26020958
ENSG00000117595	30.9678	13.8334	14.0914	19.064	-1.11236	0.473614	-2.34866	0.018841	0.345657	Not Sig	IRF6	3664	interferon regulatory factor 6	-209785622	-209806175
ENSG00000019186	4.56908	10.6463	18.5129	11.5764	2.00623	0.854444	2.348	0.0188747	0.346007	Not Sig	CYP24A1	1591	cytochrome P450 family 24 subfamily A member 1	-54153445	-54173986
ENSG00000263934	2.44899	4.6444	13.4803	7.07836	2.46819	1.05149	2.34733	0.0189084	0.346355	Not Sig	#N/A	#N/A	#N/A	#N/A	#N/A
ENSG00000180422	18.4377	1.59445	3.09349	7.17209	-2.5362	1.08063	-2.34697	0.0189268	0.346425	Not Sig	LINC00304	283860	long intergenic non-protein coding RNA 304	89159219	89163675
ENSG00000200170	8.87269	5.63425	4.21246	6.10815	-1.02464	0.436684	-2.34641	0.0189555	0.34658	Not Sig	#N/A	#N/A	#N/A	#N/A	#N/A
ENSG00000119699	69.0166	23.4799	28.5138	38.9028	-1.26749	0.540225	-2.34623	0.0189646	0.34658	Not Sig	TGFB3	7043	transforming growth factor beta 3	-75958060	-75983011
ENSG00000214954	45.1233	19.8176	22.1823	28.237	-1.00341	0.427814	-2.34544	0.0190046	0.346636	Not Sig	LRRC69	100130742	leucine rich repeat containing 69	91102618	91219254
ENSG00000229961	44.7088	22.7845	7.02369	23.8455	-2.67491	1.14051	-2.34537	0.0190083	0.346636	Not Sig	#N/A	#N/A	#N/A	#N/A	#N/A
ENSG00000128965	8.87394	23.1761	25.5354	19.7112	1.51183	0.644622	2.3453	0.0190117	0.346636	Not Sig	CHAC1	79094	ChaC glutathione specific gamma-glutamylcyclotransferase 1	40953470	40956512
ENSG00000034152	1974.44	4090.86	4130.04	3469.65	1.06437	0.454101	2.34391	0.0190826	0.347112	Not Sig	MAP2K3	5606	mitogen-activated protein kinase kinase 3	21288035	21315239
ENSG00000273035	0.548581	1.5524	3.2038	1.82924	2.43626	1.03948	2.34373	0.0190921	0.347112	Not Sig	#N/A	#N/A	#N/A	#N/A	#N/A
ENSG00000180626	191.478	82.9847	99.0745	121.164	-0.946536	0.403871	-2.34366	0.0190957	0.347112	Not Sig	ZNF594	84622	zinc finger protein 594	-5179534	-5191868
ENSG00000124882	267.574	771.271	869.206	654.439	1.69991	0.725328	2.34364	0.0190964	0.347112	Not Sig	EREG	2069	epiregulin	74365144	74388747
ENSG00000163534	123.125	14.5944	20.7701	49.3149	-2.56179	1.09353	-2.34268	0.0191457	0.34774	Not Sig	FCRL1	115350	Fc receptor like 1	-157794403	-157820120
ENSG00000119535	6873.96	9612.93	11885.9	9586.76	0.78998	0.337431	2.34116	0.0192237	0.348889	Not Sig	CSF3R	1441	colony stimulating factor 3 receptor	-36466042	-36482913
ENSG00000205045	567.41	263.07	156.847	317.194	-1.85452	0.792276	-2.34075	0.0192449	0.349005	Not Sig	SLFN12L	100506736	schlafen family member 12 like	-35474922	-35487739
ENSG00000029993	144.365	332.018	281.212	257.94	0.96044	0.410646	2.33885	0.0193431	0.350303	Not Sig	HMGB3	3149	high mobility group box 3	150983334	150990768
ENSG00000122477	25.5954	10.8652	10.8599	15.2824	-1.22414	0.523445	-2.33862	0.019355	0.350303	Not Sig	LRRC39	127495	leucine rich repeat containing 39	-100148447	-100178273
ENSG00000187134	32.3956	53.9993	11.9885	32.8144	-1.42934	0.611236	-2.33845	0.019364	0.350303	Not Sig	AKR1C1	1645	aldo-keto reductase family 1 member C1	4963414	4983282
ENSG00000236213	34.0665	9.55908	9.74288	16.9756	-1.78594	0.763939	-2.33781	0.0193971	0.350303	Not Sig	#N/A	#N/A	#N/A	#N/A	#N/A
ENSG00000174482	14.4809	5.20527	1.6537	6.7449	-3.07583	1.31572	-2.33775	0.0194005	0.350303	Not Sig	LINGO2	158038	leucine rich repeat and Ig domain containing 2	-27937620	-29212299
ENSG00000171984	115.268	140.639	155.825	138.343	0.421436	0.180282	2.33765	0.0194053	0.350303	Not Sig	SHLD1	149840	shieldin complex subunit 1	5750386	5864407
ENSG00000092020	1031.9	1424.41	1369.86	1287.56	0.408236	0.17467	2.33718	0.0194296	0.350475	Not Sig	PPP2R3C	55012	protein phosphatase 2 regulatory subunit B''gamma	-35085467	-35122542
ENSG00000138160	96.4804	491.418	302.06	306.661	1.64651	0.704577	2.33688	0.0194452	0.350489	Not Sig	KIF11	3832	kinesin family member 11	92593129	92655395
ENSG00000168398	3.8492	0.287379	0.654929	1.48457	-2.40457	1.02913	-2.33651	0.0194647	0.350554	Not Sig	BDKRB2	624	bradykinin receptor B2	96204838	96244164
ENSG00000251485	5.62205	1.75484	1.86155	2.95235	-1.56083	0.668147	-2.33605	0.0194886	0.350554	Not Sig	#N/A	#N/A	#N/A	#N/A	#N/A
ENSG00000160883	5546.86	10404.3	9561.97	8652.25	0.785636	0.336396	2.33545	0.0195198	0.350554	Not Sig	HK3	3101	hexokinase 3	-176880868	-176899346
ENSG00000225079	71.4774	22.856	9.0499	32.6103	-2.97182	1.2725	-2.33542	0.0195216	0.350554	Not Sig	FTH1P22	100462772	ferritin heavy chain 1 pseudogene 22	#N/A	#N/A
ENSG00000163518	9.92732	1.11002	1.35988	3.84266	-2.78504	1.19254	-2.33539	0.019523	0.350554	Not Sig	FCRL4	83417	Fc receptor like 4	-157573747	-157598085
ENSG00000215237	4.34613	2.21113	0.652987	2.30628	-2.61037	1.11887	-2.33305	0.0196455	0.352378	Not Sig	#N/A	#N/A	#N/A	#N/A	#N/A
ENSG00000130598	134.376	227.051	221.31	197.239	0.719616	0.308466	2.33288	0.0196544	0.352378	Not Sig	TNNI2	7136	troponin I2, fast skeletal type	1840206	1841678
ENSG00000154845	1983.05	2595.8	2571.59	2403.5	0.374555	0.160663	2.33131	0.0197371	0.353593	Not Sig	PPP4R1	9989	protein phosphatase 4 regulatory subunit 1	-9546793	-9614559
ENSG00000257350	1.14488	2.1431	4.04298	2.50859	1.84206	0.790335	2.33073	0.0197674	0.353867	Not Sig	#N/A	#N/A	#N/A	#N/A	#N/A
ENSG00000248930	1.32519	1.87736	5.51568	2.98512	2.02439	0.86912	2.32924	0.0198462	0.354704	Not Sig	#N/A	#N/A	#N/A	#N/A	#N/A
ENSG00000196437	175.316	133.809	126.511	143.707	-0.461229	0.198029	-2.32909	0.0198541	0.354704	Not Sig	ZNF569	148266	zinc finger protein 569	-37411157	-37467444
ENSG00000271425	430.465	611.14	607.813	555.773	0.497335	0.213546	2.32894	0.0198624	0.354704	Not Sig	NBPF10	100132406	NBPF member 10	-146064712	-146144804
ENSG00000168995	1502.08	1407.23	777.177	1215.17	-0.950195	0.408034	-2.32872	0.0198741	0.354704	Not Sig	SIGLEC7	27036	sialic acid binding Ig like lectin 7	51142300	51153526
ENSG00000134698	3638.15	4508.44	4914.88	4389.61	0.433604	0.186299	2.32746	0.0199407	0.355446	Not Sig	AGO4	192670	argonaute RISC component 4	35808015	35857889
ENSG00000147996	68.1591	73.3644	52.1151	64.3655	-0.384569	0.165238	-2.32737	0.0199458	0.355446	Not Sig	CBWD5	220869	COBW domain containing 5	65675833	65734041
ENSG00000106733	778.237	459.009	423.866	542.477	-0.876437	0.376991	-2.32483	0.0200813	0.357592	Not Sig	NMRK1	54981	nicotinamide riboside kinase 1	-75060576	-75088155
ENSG00000254815	68.276	9.45949	14.3238	28.807	-2.24244	0.964859	-2.32411	0.0201194	0.357655	Not Sig	LMNTD2-AS1	692247	LMNTD2 antisense RNA 1	559261	560106
ENSG00000177311	2495.47	1986.45	1805.16	2075.7	-0.466779	0.20089	-2.32356	0.0201493	0.357655	Not Sig	ZBTB38	253461	zinc finger and BTB domain containing 38	141402348	141449790
ENSG00000138135	20.7549	39.471	3.28994	21.1928	-2.62504	1.12993	-2.32319	0.0201688	0.357655	Not Sig	CH25H	9023	cholesterol 25-hydroxylase	-89205628	-89207317
ENSG00000207445	3.02474	4.43768	7.74757	5.17226	1.33628	0.575281	2.32283	0.0201881	0.357655	Not Sig	SNORD15B	114599	small nucleolar RNA, C/D box 15B	75404420	75404566
ENSG00000269720	16.2447	9.67656	5.50148	10.1857	-1.55241	0.668328	-2.32282	0.0201887	0.357655	Not Sig	CCDC194	110806280	coiled-coil domain containing 194	#N/A	#N/A
ENSG00000186810	1010.78	385.378	225.654	517.096	-2.16286	0.931332	-2.32233	0.0202153	0.357655	Not Sig	CXCR3	2833	C-X-C motif chemokine receptor 3	-71615918	-71618511
ENSG00000166922	10.3742	9.73245	2.85658	7.51841	-1.80628	0.777994	-2.32171	0.0202484	0.357655	Not Sig	SCG5	6447	secretogranin V	2159976	2215515
ENSG00000233338	0.73573	2.48761	4.32684	2.60578	2.51153	1.08204	2.32109	0.0202818	0.357655	Not Sig	TLR8-AS1	349408	TLR8 antisense RNA 1	-12902816	-12943300
ENSG00000225067	13.3754	23.4843	49.9152	29.7025	1.88782	0.813442	2.32079	0.0202984	0.357655	Not Sig	#N/A	#N/A	#N/A	#N/A	#N/A
ENSG00000172594	263.09	640.086	702.231	548.738	1.41667	0.61043	2.32077	0.020299	0.357655	Not Sig	SMPDL3A	10924	sphingomyelin phosphodiesterase acid like 3A	122789048	122809719
ENSG00000141542	66.4577	42.4087	38.6175	48.2965	-0.765762	0.329977	-2.32065	0.0203056	0.357655	Not Sig	RAB40B	10966	RAB40B, member RAS oncogene family	-82654972	-82698698
ENSG00000227409	0	1.54485	1.49062	1.06242	3.24298	1.39748	2.32059	0.0203088	0.357655	Not Sig	ZMYM4-AS1	100861513	ZMYM4 antisense RNA 1	-35358823	-35366077
ENSG00000251615	79.6595	51.1445	51.6773	59.8855	-0.627418	0.270378	-2.32053	0.0203125	0.357655	Not Sig	#N/A	#N/A	#N/A	#N/A	#N/A
ENSG00000125726	45.1484	20.4448	10.1303	24.2458	-2.13788	0.921403	-2.32024	0.0203277	0.357655	Not Sig	CD70	970	CD70 molecule	-6581647	-6591150
ENSG00000125991	2868.66	3306.59	3371.66	3197.99	0.232748	0.100331	2.31981	0.0203513	0.357655	Not Sig	ERGIC3	51614	ERGIC and golgi 3	35542077	35557634
ENSG00000117143	660.287	1032.06	892.298	871.611	0.433914	0.18705	2.31978	0.0203529	0.357655	Not Sig	UAP1	6675	UDP-N-acetylglucosamine pyrophosphorylase 1	162561505	162599843
ENSG00000164742	1.14539	8.49336	11.2566	7.25609	3.30592	1.42546	2.31919	0.0203846	0.357655	Not Sig	ADCY1	107	adenylate cyclase 1	45574139	45664672
ENSG00000186687	586.524	372.063	430.147	456.731	-0.44476	0.191776	-2.31916	0.0203862	0.357655	Not Sig	LYRM7	90624	LYR motif containing 7	131170943	131205428
ENSG00000185361	1243.22	2337.72	2267.36	1984.74	0.866362	0.373594	2.31899	0.0203955	0.357655	Not Sig	TNFAIP8L1	126282	TNF alpha induced protein 8 like 1	4640016	4655568
ENSG00000156831	448.102	590.015	576.976	542.877	0.363427	0.15673	2.31881	0.0204054	0.357655	Not Sig	NSMCE2	286053	NSE2 (MMS21) homolog, SMC5-SMC6 complex SUMO ligase	125091859	125367120
ENSG00000131023	1924.76	1729.36	1721.93	1785.38	-0.160339	0.0691511	-2.31868	0.0204124	0.357655	Not Sig	LATS1	9113	large tumor suppressor kinase 1	-149658152	-149718101
ENSG00000248874	13.707	4.69027	1.09033	6.1353	-3.61514	1.5592	-2.31859	0.0204175	0.357655	Not Sig	LINC02899	439936	long intergenic non-protein coding RNA 2899	23951347	24178265
ENSG00000147684	1306.29	1878.27	1756.95	1664.21	0.427276	0.184348	2.31776	0.0204621	0.357907	Not Sig	NDUFB9	4715	NADH:ubiquinone oxidoreductase subunit B9	124539122	124549979
ENSG00000141741	703.036	993.016	892.491	870.839	0.343313	0.148147	2.31738	0.0204831	0.357907	Not Sig	MIEN1	84299	migration and invasion enhancer 1	-39728499	-39730563
ENSG00000226507	1.14488	2.36051	3.95767	2.55483	1.77567	0.766243	2.31737	0.0204836	0.357907	Not Sig	#N/A	#N/A	#N/A	#N/A	#N/A
ENSG00000204934	50.7403	11.6595	17.8013	25.5334	-1.49486	0.645228	-2.31679	0.020515	0.357907	Not Sig	ATP6V0E2-AS1	401431	ATP6V0E2 antisense RNA 1	-149867693	-149873862
ENSG00000154767	2517.07	2009.55	1919.09	2130.14	-0.390883	0.168727	-2.31665	0.0205226	0.357907	Not Sig	XPC	7508	XPC complex subunit, DNA damage recognition and repair factor	-14145147	-14178672
ENSG00000008283	779.552	491.834	507.992	583.805	-0.616933	0.266304	-2.31665	0.0205227	0.357907	Not Sig	CYB561	1534	cytochrome b561	-63432303	-63446184
ENSG00000149554	29.0437	103.51	66.9522	68.3749	1.19934	0.51815	2.31465	0.0206319	0.359545	Not Sig	CHEK1	1111	checkpoint kinase 1	125625135	125657147
ENSG00000185275	0.393965	4.56942	4.62466	3.33612	3.49443	1.51064	2.31321	0.0207109	0.360656	Not Sig	#N/A	#N/A	#N/A	#N/A	#N/A
ENSG00000270956	26.1775	48.9627	56.9455	44.9211	1.12348	0.486199	2.31074	0.020847	0.362618	Not Sig	#N/A	#N/A	#N/A	#N/A	#N/A
ENSG00000256660	42.3847	56.3978	91.6026	64.5156	1.11203	0.481272	2.31061	0.0208542	0.362618	Not Sig	CLEC12B	387837	C-type lectin domain family 12 member B	10010626	10018800
ENSG00000197497	45.3619	30.698	25.3692	33.2321	-0.821357	0.355768	-2.30869	0.020961	0.364114	Not Sig	ZNF665	79788	zinc finger protein 665	-53162423	-53193358
ENSG00000243156	269.861	160.004	158.145	192.311	-0.77021	0.333646	-2.30846	0.0209734	0.364114	Not Sig	MICAL3	57553	microtubule associated monooxygenase, calponin and LIM domain containing 3	-17834335	-17906886
ENSG00000008056	20.5182	230.116	132.138	132.944	2.68368	1.16266	2.30823	0.0209865	0.364114	Not Sig	SYN1	6853	synapsin I	-47571900	-47619857
ENSG00000086717	2.82443	16.697	14.0231	11.5994	2.30521	0.99896	2.30761	0.021021	0.364353	Not Sig	PPEF1	5475	protein phosphatase with EF-hand domain 1	18690925	18827916
ENSG00000181035	406.003	161.055	172.449	238.527	-1.23411	0.534922	-2.30709	0.02105	0.364353	Not Sig	SLC25A42	284439	solute carrier family 25 member 42	19063993	19113030
ENSG00000163710	12.1718	37.6565	39.2075	30.554	1.68681	0.731151	2.30707	0.021051	0.364353	Not Sig	PCOLCE2	26577	procollagen C-endopeptidase enhancer 2	-142817873	-142889083
ENSG00000186056	74.6612	35.8637	34.6882	47.0915	-1.10048	0.477046	-2.30687	0.0210619	0.364353	Not Sig	MATN1-AS1	100129196	MATN1 antisense RNA 1	30718771	30726746
ENSG00000106066	4068.69	5102.77	6840.12	5400.62	0.749411	0.324975	2.30606	0.0211075	0.364877	Not Sig	CPVL	54504	carboxypeptidase vitellogenic like	-28995230	-29195451
ENSG00000186354	1.02725	49.4296	58.5401	5.52929	2.27743	0.987804	2.30555	0.0211356	0.364974	Not Sig	#N/A	#N/A	#N/A	#N/A	#N/A
ENSG00000149970	26.4935	4.74836	37.9101	11.2227	-2.49456	1.08222	-2.30503	0.0211648	0.364974	Not Sig	CNKSR2	22866	connector enhancer of kinase suppressor of Ras 2	21374417	21645440
ENSG00000224272	0.571703	17.4736	8.34973	9.20968	3.84026	1.66671	2.3041	0.0212172	0.364974	Not Sig	#N/A	#N/A	#N/A	#N/A	#N/A
ENSG00000004139	631.653	333.766	335.163	423.621	-0.912615	0.396097	-2.30402	0.0212215	0.364974	Not Sig	SARM1	23098	sterile alpha and TIR motif containing 1	28371693	28404049
ENSG00000115226	0.442301	7.40567	3.66822	4.00855	3.10198	1.34638	2.30394	0.0212262	0.364974	Not Sig	FNDC4	64838	fibronectin type III domain containing 4	-27491882	-27495200
ENSG00000136213	1232.36	988.194	642.74	940.534	-0.939152	0.40763	-2.30393	0.0212265	0.364974	Not Sig	CHST12	55501	carbohydrate sulfotransferase 12	2403610	2448484
ENSG00000255967	7.61043	11.8537	14.4329	11.4834	0.890374	0.38646	2.30392	0.0212272	0.364974	Not Sig	#N/A	#N/A	#N/A	#N/A	#N/A
ENSG00000245080	1.647	3.82465	8.91302	4.95228	2.43054	1.05504	2.30375	0.0212367	0.364974	Not Sig	MIR3150BHG	105375650	MIR3150B host gene	-95066807	-95072920
ENSG00000274667	5.383	7.48429	11.5648	8.28207	1.04713	0.454609	2.30336	0.0212586	0.364996	Not Sig	#N/A	#N/A	#N/A	#N/A	#N/A
ENSG00000162704	13687.6	19680.5	17754.2	17208.4	0.375321	0.162958	2.30318	0.0212688	0.364996	Not Sig	ARPC5	10092	actin related protein 2/3 complex subunit 5	-183620845	-183635783
ENSG00000156206	0.520911	14.4884	5.05012	6.99476	3.20867	1.39364	2.30237	0.0213141	0.365244	Not Sig	CFAP161	161502	cilia and flagella associated protein 161	81134269	81147433
ENSG00000179044	55.9486	35.8265	20.9511	36.6567	-1.40908	0.612102	-2.30203	0.0213335	0.365244	Not Sig	EXOC3L1	283849	exocyst complex component 3 like 1	-67184378	-67190136
ENSG00000140090	158.013	297.038	309.193	259.585	0.967983	0.420637	2.30123	0.0213786	0.365244	Not Sig	SLC24A4	123041	solute carrier family 24 member 4	92322580	92501481
ENSG00000110422	5869.53	7187.65	7543.67	6916.83	0.361811	0.157232	2.30113	0.0213843	0.365244	Not Sig	HIPK3	10114	homeodomain interacting protein kinase 3	33258330	33357022
ENSG00000237499	218.099	100.279	98.8276	135.117	-1.14016	0.495538	-2.30085	0.0214004	0.365244	Not Sig	WAKMAR2	100130476	wound and keratinocyte migration associated lncRNA 2	-137823669	-137868233
ENSG00000240671	4.60478	5.27682	31.4596	14.2392	2.77399	1.2057	2.30073	0.021407	0.365244	Not Sig	IGKV1-8	28942	immunoglobulin kappa variable 1-8	#N/A	#N/A
ENSG00000165886	429.246	816.746	725.953	668.718	0.757486	0.329249	2.30064	0.0214117	0.365244	Not Sig	UBTD1	80019	ubiquitin domain containing 1	97498923	97571206
ENSG00000177453	16.114	7.85363	7.32413	10.1464	-1.14635	0.49842	-2.29997	0.0214497	0.365244	Not Sig	NIM1K	167359	NIM1 serine/threonine protein kinase	43192851	43280850
ENSG00000267322	12.8465	5.11627	4.50011	7.21967	-1.4965	0.650688	-2.29988	0.0214551	0.365244	Not Sig	SCARNA17	677769	small Cajal body-specific RNA 17	49814022	49814443
ENSG00000182853	2012.23	767.079	705.126	1118.94	-1.51236	0.657603	-2.29982	0.0214587	0.365244	Not Sig	VMO1	284013	vitelline membrane outer layer 1 homolog	-4785284	-4786364
ENSG00000268117	2.90381	2.28492	0.298699	1.77541	-3.0728	1.33652	-2.2991	0.021499	0.365244	Not Sig	#N/A	#N/A	#N/A	#N/A	#N/A
ENSG00000167920	60.1799	42.6177	37.1852	45.985	-0.707312	0.307659	-2.29901	0.0215043	0.365244	Not Sig	KRT10-AS1	147184	KRT10 antisense RNA 1	40819184	40836274
ENSG00000183323	321.829	792.571	816.858	659.849	1.34406	0.584628	2.299	0.0215051	0.365244	Not Sig	CCDC125	202243	coiled-coil domain containing 125	-69280174	-69332801
ENSG00000196083	341.554	811.933	762.03	653.354	1.15634	0.50299	2.29894	0.0215084	0.365244	Not Sig	IL1RAP	3556	interleukin 1 receptor accessory protein	190514084	190659750
ENSG00000167815	432.701	376.023	1108.08	649.246	1.35532	0.589595	2.29874	0.02152	0.365244	Not Sig	PRDX2	7001	peroxiredoxin 2	-12796822	-12801800
ENSG00000267554	131.712	63.8621	31.6349	72.9377	-2.05356	0.893414	-2.29855	0.0215303	0.365244	Not Sig	#N/A	#N/A	#N/A	#N/A	#N/A
ENSG00000249853	0.280263	5.84797	4.37597	3.66246	3.85852	1.67919	2.29785	0.0215704	0.365601	Not Sig	HS3ST5	222537	heparan sulfate-glucosamine 3-sulfotransferase 5	-114055585	-114062877
ENSG00000232324	1.55007	6.38938	9.09019	5.88287	2.48793	1.08291	2.29745	0.0215931	0.365601	Not Sig	#N/A	#N/A	#N/A	#N/A	#N/A
ENSG00000214783	49.2894	19.3981	18.8684	28.1801	-1.3854	0.603039	-2.29737	0.0215978	0.365601	Not Sig	POLR2J4	84820	RNA polymerase II subunit J4, pseudogene	-43940894	-44019194
ENSG00000188985	15.035	39.2519	36.6984	31.0931	1.29205	0.562525	2.29687	0.0216263	0.365815	Not Sig	#N/A	#N/A	#N/A	#N/A	#N/A
ENSG00000089558	16.1181	44.5438	35.1459	32.7268	1.09806	0.478125	2.2966	0.0216414	0.365815	Not Sig	KCNH4	23415	potassium voltage-gated channel subfamily H member 4	-42156890	-42181142
ENSG00000163820	1961.37	1404.02	1354.6	1553.93	-0.533551	0.232362	-2.2962	0.0216644	0.365942	Not Sig	FYCO1	79443	FYVE and coiled-coil domain autophagy adaptor 1	-45917902	-45995824
ENSG00000272205	10.1378	6.06565	4.29353	6.66706	-1.19522	0.520601	-2.29584	0.0216852	0.366029	Not Sig	#N/A	#N/A	#N/A	#N/A	#N/A
ENSG00000175938	350.443	496.125	527.134	463.274	0.586987	0.255704	2.29557	0.0217005	0.366029	Not Sig	ORAI3	93129	ORAI calcium release-activated calcium modulator 3	30949067	30954938
ENSG00000245750	5.41561	2.43696	1.46138	2.9891	-1.99399	0.868783	-2.29515	0.0217244	0.366097	Not Sig	DRAIC	145837	downregulated RNA in cancer, inhibitor of cell invasion and migration	69561719	69571440
ENSG00000231365	109.09	64.6127	63.7224	77.6442	-0.76724	0.334315	-2.29496	0.0217355	0.366097	Not Sig	WARS2-AS1	101929147	WARS2 antisense RNA 1	119140395	119183823
ENSG00000279907	1.14234	4.18346	4.72484	3.4606	2.04123	0.889828	2.29396	0.021793	0.366599	Not Sig	#N/A	#N/A	#N/A	#N/A	#N/A
ENSG00000120306	640.395	1301.13	1004.01	998.918	0.648431	0.282676	2.2939	0.0217963	0.366599	Not Sig	CYSTM1	84418	cysteine rich transmembrane module containing 1	140175187	140243789
ENSG00000165646	34.1029	45.1283	101.353	61.4994	1.57212	0.685715	2.29267	0.0218671	0.367367	Not Sig	SLC18A2	6571	solute carrier family 18 member A2	117241113	117279430
ENSG00000053918	732.584	838.233	1195.01	931.411	0.705593	0.307774	2.29257	0.021873	0.367367	Not Sig	KCNQ1	3784	potassium voltage-gated channel subfamily Q member 1	2461453	2849110
ENSG00000276945	3.51554	1.35003	0.549982	1.71966	-2.5649	1.11909	-2.29195	0.0219084	0.367701	Not Sig	#N/A	#N/A	#N/A	#N/A	#N/A
ENSG00000142303	1369.49	569.521	638.94	833.809	-1.09946	0.479778	-2.29161	0.021928	0.367769	Not Sig	ADAMTS10	81794	ADAM metallopeptidase with thrombospondin type 1 motif 10	-8580239	-8592196
ENSG00000151948	995.806	2047.36	1822.42	1653.16	0.871436	0.380318	2.29133	0.0219441	0.367778	Not Sig	GLT1D1	144423	glycosyltransferase 1 domain containing 1	128853477	128984966
ENSG00000173200	921.231	420.971	391.723	560.812	-1.23373	0.538622	-2.29052	0.0219911	0.36822	Not Sig	PARP15	165631	poly(ADP-ribose) polymerase family member 15	122577649	122639047
ENSG00000214226	107.029	81.5198	76.1155	87.281	-0.480676	0.209875	-2.29029	0.0220043	0.36822	Not Sig	C17orf67	339210	chromosome 17 open reading frame 67	-56791912	-56833920
ENSG00000204424	0	6.53417	5.97418	4.37792	5.23208	2.28468	2.29007	0.0220172	0.36822	Not Sig	LY6G6F	259215	lymphocyte antigen 6 family member G6F	2954629	2958443
ENSG00000182600	14.0555	12.4625	8.00657	11.3808	-0.765436	0.334382	-2.28911	0.0220731	0.368893	Not Sig	SNORC	389084	secondary ossification center associated regulator of chondrocyte maturation	232875831	232878700
ENSG00000117791	7.6167	10.9512	21.3534	13.5916	1.49065	0.651336	2.2886	0.0221025	0.368992	Not Sig	MTARC2	54996	mitochondrial amidoxime reducing component 2	220748321	220784815
ENSG00000169992	143.081	42.2888	48.8872	74.8359	-1.5473	0.676334	-2.28778	0.0221506	0.368992	Not Sig	NLGN2	57555	neuroligin 2	7407844	7419860
ENSG00000075945	439.486	404.311	365.671	401.34	-0.261398	0.114276	-2.28742	0.0221712	0.368992	Not Sig	KIFAP3	22920	kinesin associated protein 3	-169921328	-170068915
ENSG00000147124	580.67	507.63	497.567	526.02	-0.218966	0.095727	-2.2874	0.0221723	0.368992	Not Sig	ZNF41	7592	zinc finger protein 41	-47445177	-47467669
ENSG00000072954	25.7443	33.2717	57.9283	39.6433	1.17327	0.512972	2.2872	0.0221841	0.368992	Not Sig	TMEM38A	79041	transmembrane protein 38A	16661138	16690023
ENSG00000276566	0.439736	1.12757	4.23625	2.00926	3.31939	1.45134	2.28712	0.0221891	0.368992	Not Sig	IGKV1D-13	28902	immunoglobulin kappa variable 1D-13	#N/A	#N/A
ENSG00000101558	3360.05	4286.14	4126.45	3952.42	0.296557	0.12969	2.28666	0.0222155	0.368992	Not Sig	VAPA	9218	VAMP associated protein A	9914015	9960021
ENSG00000274010	0.263967	0.794696	2.11335	1.09701	2.81405	1.2307	2.28655	0.0222222	0.368992	Not Sig	ZFP91P1	100131832	ZFP91 pseudogene 1	#N/A	#N/A
ENSG00000160055	402.889	470.646	500.039	460.606	0.307748	0.134601	2.28637	0.0222326	0.368992	Not Sig	TMEM234	56063	transmembrane protein 234	-32216199	-32222353
ENSG00000243811	51.1069	28.229	12.65	29.6397	-2.01348	0.880661	-2.28633	0.022235	0.368992	Not Sig	APOBEC3D	140564	apolipoprotein B mRNA editing enzyme catalytic subunit 3D	39021126	39033251
ENSG00000112414	42.5916	24.0058	16.4797	26.9474	-1.35391	0.592408	-2.28544	0.022287	0.369166	Not Sig	ADGRG6	57211	adhesion G protein-coupled receptor G6	142301918	142446266
ENSG00000260498	0.253853	0.900717	2.28203	1.19012	2.83903	1.24236	2.2852	0.0223013	0.369166	Not Sig	#N/A	#N/A	#N/A	#N/A	#N/A
ENSG00000244649	12.9997	11.5717	1.4975	8.47414	-3.05709	1.33786	-2.28506	0.0223095	0.369166	Not Sig	#N/A	#N/A	#N/A	#N/A	#N/A
ENSG00000087258	268.197	81.0523	74.8729	135.033	-1.84048	0.805466	-2.28498	0.0223138	0.369166	Not Sig	GNAO1	2775	G protein subunit alpha o1	56191488	56348199
ENSG00000237931	45.3121	126.21	84.2281	87.2471	0.894718	0.39167	2.28437	0.0223499	0.369166	Not Sig	#N/A	#N/A	#N/A	#N/A	#N/A
ENSG00000224086	73.8936	71.1562	108.127	84.9173	0.545423	0.238767	2.28433	0.0223523	0.369166	Not Sig	#N/A	#N/A	#N/A	#N/A	#N/A
ENSG00000091262	5.35241	27.6676	21.0866	18.6697	1.98172	0.867611	2.28411	0.0223648	0.369166	Not Sig	ABCC6	368	ATP binding cassette subfamily C member 6	-16149564	-16223494
ENSG00000215475	88.5483	4.8793	15.3907	33.659	-2.51535	1.10128	-2.28402	0.0223704	0.369166	Not Sig	SIAH3	283514	siah E3 ubiquitin protein ligase family member 3	-45777241	-45851753
ENSG00000274501	6.66904	1.28485	1.03498	2.81265	-2.60763	1.1421	-2.2832	0.0224188	0.369686	Not Sig	#N/A	#N/A	#N/A	#N/A	#N/A
ENSG00000198734	164.524	382.884	432.858	334.867	1.39456	0.610878	2.28288	0.0224375	0.369686	Not Sig	F5	2153	coagulation factor V	-169511950	-169586481
ENSG00000147576	219.773	60.6879	91.972	119.363	-1.25638	0.550431	-2.28254	0.0224575	0.369686	Not Sig	ADHFE1	137872	alcohol dehydrogenase iron containing 1	66432503	66468906
ENSG00000196696	136.107	107.335	81.0581	106.769	-0.751268	0.329154	-2.28242	0.0224644	0.369686	Not Sig	PDXDC2P-NPIPB14P	283970	nuclear pore complex-interacting protein	-69976298	-70065948
ENSG00000269877	0.571703	2.72081	3.87925	2.48153	2.73123	1.19692	2.28187	0.0224968	0.369962	Not Sig	#N/A	#N/A	#N/A	#N/A	#N/A
ENSG00000197620	376.486	340.483	326.126	346.259	-0.20441	0.089602	-2.28131	0.0225299	0.370249	Not Sig	EOLA1	91966	endothelium and lymphocyte associated ASCH domain 1	149541011	149548331
ENSG00000139174	28.2577	17.1738	8.75069	17.5509	-1.67186	0.732952	-2.281	0.0225487	0.3703	Not Sig	PRICKLE1	144165	prickle planar cell polarity protein 1	-42456756	-42483615
ENSG00000225062	16.3415	26.0368	37.2685	27.0593	1.16396	0.510685	2.27921	0.0226546	0.371536	Not Sig	CATIP-AS1	101928513	CATIP antisense RNA 1	-218366664	-218367902
ENSG00000101955	6.43254	17.1859	27.6746	17.631	2.10926	0.925442	2.2792	0.0226554	0.371536	Not Sig	SRPX	8406	sushi repeat containing protein X-linked	-38149334	-38220924
ENSG00000237575	5.88429	3.4757	1.9285	3.65676	-1.54289	0.677149	-2.27851	0.0226965	0.371922	Not Sig	PYY2	23615	peptide YY 2 (pseudogene)	28226562	28228059
ENSG00000236333	0.418406	2.07551	4.92431	2.57546	3.47546	1.52548	2.27827	0.0227104	0.371922	Not Sig	#N/A	#N/A	#N/A	#N/A	#N/A
ENSG00000114270	336.996	605.807	1009.38	666.413	1.58202	0.694574	2.27769	0.0227453	0.372235	Not Sig	COL7A1	1294	collagen type VII alpha 1 chain	-48564072	-48595329
ENSG00000203644	169.954	273.852	244.959	232.57	0.522814	0.229679	2.27628	0.0228293	0.372934	Not Sig	#N/A	#N/A	#N/A	#N/A	#N/A
ENSG00000280037	4.20581	2.07395	1.19824	2.40701	-1.9739	0.867196	-2.27618	0.0228351	0.372934	Not Sig	#N/A	#N/A	#N/A	#N/A	#N/A
ENSG00000232487	6.86618	3.30229	1.32499	3.6794	-2.46555	1.08323	-2.27611	0.0228392	0.372934	Not Sig	#N/A	#N/A	#N/A	#N/A	#N/A
ENSG00000277763	11.2528	26.5332	25.9657	21.7504	1.18513	0.520728	2.27592	0.0228511	0.372934	Not Sig	#N/A	#N/A	#N/A	#N/A	#N/A
ENSG00000147364	670.552	516.205	497.31	555.896	-0.430336	0.189119	-2.27547	0.0228775	0.373077	Not Sig	FBXO25	26260	F-box protein 25	406957	477967
ENSG00000225675	7.10204	1.1751	2.01334	3.24657	-1.87239	0.823024	-2.27501	0.0229055	0.373077	Not Sig	LINC01771	105378732	long intergenic non-protein coding RNA 1771	53328232	53336509
ENSG00000168676	6.02834	3.37511	0.611748	3.2039	-3.14505	1.38275	-2.27449	0.0229363	0.373077	Not Sig	KCTD19	146212	potassium channel tetramerization domain containing 19	-67289431	-67326741
ENSG00000130165	1098.29	1438.56	1587.95	1388.77	0.530509	0.233245	2.27447	0.0229378	0.373077	Not Sig	ELOF1	84337	elongation factor 1 homolog	-11553045	-11555467
ENSG00000241764	43.3828	65.0003	74.2809	61.7633	0.781493	0.343635	2.2742	0.0229542	0.373077	Not Sig	LOC101927974	101927974	uncharacterized LOC101927974	-107742752	-107744581
ENSG00000267731	100.564	26.5668	19.1933	46.1852	-2.3917	1.05167	-2.27419	0.0229544	0.373077	Not Sig	#N/A	#N/A	#N/A	#N/A	#N/A
ENSG00000180867	1685.68	1420.07	1189.3	1418.98	-0.50342	0.221419	-2.27361	0.0229894	0.373183	Not Sig	#N/A	#N/A	#N/A	#N/A	#N/A
ENSG00000122644	166.337	311.73	319.056	270.677	0.934827	0.411189	2.27347	0.0229978	0.373183	Not Sig	ARL4A	10124	ADP ribosylation factor like GTPase 4A	12686826	12690933
ENSG00000011198	506.455	901.438	810.311	751.049	0.677955	0.298226	2.2733	0.0230084	0.373183	Not Sig	ABHD5	51099	abhydrolase domain containing 5, lysophosphatidic acid acyltransferase	43690937	43722725
ENSG00000275091	0.558695	2.28155	4.10937	2.40443	2.86469	1.26039	2.27286	0.0230348	0.373356	Not Sig	#N/A	#N/A	#N/A	#N/A	#N/A
ENSG00000152527	19.1379	2.09857	1.94622	7.15705	-3.31282	1.45787	-2.27237	0.0230639	0.373427	Not Sig	PLEKHH2	130271	pleckstrin homology, MyTH4 and FERM domain containing H2	43637259	43767987
ENSG00000230067	11.5664	13.5702	6.49392	10.4924	-0.896012	0.394384	-2.27193	0.0230909	0.373427	Not Sig	#N/A	#N/A	#N/A	#N/A	#N/A
ENSG00000137269	63.2014	52.6902	35.5244	49.8355	-0.822352	0.362007	-2.27165	0.0231077	0.373427	Not Sig	LRRC1	55227	leucine rich repeat containing 1	53795004	53924125
ENSG00000184923	10.5198	11.4113	4.24727	8.63644	-1.38151	0.608185	-2.27153	0.0231148	0.373427	Not Sig	NUTM2A	728118	NUT family member 2A	87225447	87234976
ENSG00000184014	4403.19	10880.8	8300.57	8034.42	0.914544	0.402621	2.27148	0.0231181	0.373427	Not Sig	DENND5A	23258	DENN domain containing 5A	-9138825	-9265350
ENSG00000225850	3.03847	9.80302	8.1609	7.19891	1.38614	0.610419	2.2708	0.0231592	0.373716	Not Sig	#N/A	#N/A	#N/A	#N/A	#N/A
ENSG00000167748	22.4441	5.42417	7.90635	11.3989	-1.48447	0.65379	-2.27056	0.0231739	0.373716	Not Sig	KLK1	3816	kallikrein 1	-50819145	-50823787
ENSG00000204815	4.7404	4.8488	15.7694	8.63849	1.68451	0.741945	2.2704	0.0231834	0.373716	Not Sig	ODAD4	83538	outer dynein arm docking complex subunit 4	41930616	41966503
ENSG00000282860	2.95533	9.90596	8.42523	7.30251	1.51622	0.66791	2.2701	0.0232015	0.373752	Not Sig	#N/A	#N/A	#N/A	#N/A	#N/A
ENSG00000226243	4.16083	2.68963	10.7702	5.95918	1.39015	0.612476	2.26973	0.0232242	0.373863	Not Sig	#N/A	#N/A	#N/A	#N/A	#N/A
ENSG00000124243	204.978	44.2048	61.3681	98.4439	-1.7364	0.765195	-2.26922	0.0232547	0.374006	Not Sig	BCAS4	55653	breast carcinoma amplified sequence 4	50794893	50877177
ENSG00000112715	1358.31	3484.66	3718.5	2928.6	1.45271	0.640226	2.26906	0.0232646	0.374006	Not Sig	VEGFA	7422	vascular endothelial growth factor A	43770210	43786486
ENSG00000162520	8.02982	17.3247	18.2789	14.8702	1.15188	0.50784	2.26819	0.0233175	0.374601	Not Sig	SYNC	81493	syncoilin, intermediate filament protein	-32679905	-32702770
ENSG00000206190	2562.51	1856.36	1709.36	2016.76	-0.584219	0.257664	-2.26737	0.0233677	0.374915	Not Sig	ATP10A	57194	ATPase phospholipid transporting 10A (putative)	-25678712	-25863202
ENSG00000284930	11.212	41.4541	27.0688	27.3466	1.27349	0.561663	2.26735	0.0233688	0.374915	Not Sig	LOC101928143	101928143	uncharacterized LOC101928143	-73460934	-73463642
ENSG00000204054	2677.01	3483.73	3497.12	3246.4	0.385149	0.169931	2.2665	0.0234205	0.375491	Not Sig	#N/A	#N/A	#N/A	#N/A	#N/A
ENSG00000186648	204.902	220.531	77.4345	165.758	-1.40363	0.619477	-2.26583	0.0234616	0.375529	Not Sig	CARMIL3	90668	capping protein regulator and myosin 1 linker 3	352986	370707
ENSG00000252206	10.06	8.40527	5.04694	7.72627	-1.00759	0.444721	-2.26568	0.0234712	0.375529	Not Sig	RNU7-40P	100147827	RNA, U7 small nuclear 40 pseudogene	#N/A	#N/A
ENSG00000165028	56.2865	38.0384	31.5969	41.2583	-0.835206	0.368706	-2.26524	0.0234981	0.375529	Not Sig	NIPSNAP3B	55335	nipsnap homolog 3B	104764128	104777764
ENSG00000218073	7.12446	3.77005	2.37397	4.28774	-1.61302	0.712077	-2.26523	0.0234988	0.375529	Not Sig	#N/A	#N/A	#N/A	#N/A	#N/A
ENSG00000271383	1456.53	2211.77	2199.52	1980.91	0.594457	0.262434	2.26517	0.0235023	0.375529	Not Sig	NBPF19	101060226	NBPF member 19	149475897	149556361
ENSG00000197410	3.80684	0.519287	0.394049	1.46172	-3.07003	1.35566	-2.2646	0.0235373	0.375834	Not Sig	DCHS2	54798	dachsous cadherin-related 2	-154231741	-154491799
ENSG00000181215	27.4789	9.4868	4.78383	13.2384	-2.49573	1.10221	-2.26429	0.023556	0.375879	Not Sig	C4orf50	389197	chromosome 4 open reading frame 50	-5957111	-6018546
ENSG00000259162	27.2599	6.97602	8.81195	13.7038	-1.62779	0.719058	-2.26378	0.0235878	0.376132	Not Sig	#N/A	#N/A	#N/A	#N/A	#N/A
ENSG00000271933	0.418406	3.67294	2.56379	2.30838	2.5486	1.12638	2.26265	0.0236571	0.376984	Not Sig	#N/A	#N/A	#N/A	#N/A	#N/A
ENSG00000087074	5335.79	12567	10153.7	9552.97	0.928177	0.410333	2.26201	0.023697	0.377365	Not Sig	PPP1R15A	23645	protein phosphatase 1 regulatory subunit 15A	48872391	48876062
ENSG00000240219	77.411	23.0462	29.0212	41.4469	-1.40676	0.622008	-2.26164	0.0237199	0.377475	Not Sig	#N/A	#N/A	#N/A	#N/A	#N/A
ENSG00000272338	6.9941	4.2154	1.78329	4.19777	-1.9089	0.844339	-2.26082	0.0237702	0.378021	Not Sig	#N/A	#N/A	#N/A	#N/A	#N/A
ENSG00000119408	4420.02	5309.28	6695.67	5527.74	0.599074	0.265066	2.26009	0.0238154	0.37827	Not Sig	NEK6	10783	NIMA related kinase 6	124258250	124352440
ENSG00000231684	37.5991	80.0103	66.6518	62.6115	0.821453	0.363466	2.26005	0.0238179	0.37827	Not Sig	#N/A	#N/A	#N/A	#N/A	#N/A
ENSG00000173171	283.7	374.718	413.208	360.884	0.540594	0.239274	2.25931	0.0238644	0.378709	Not Sig	MTX1	4580	metaxin 1	155208698	155213839
ENSG00000198178	53.9791	29.0018	12.6298	30.7648	-2.10663	0.932562	-2.25897	0.023885	0.378709	Not Sig	CLEC4C	170482	C-type lectin domain family 4 member C	-7729444	-7749541
ENSG00000260296	21.1172	13.9691	10.1855	14.7893	-1.00877	0.44659	-2.25884	0.0238935	0.378709	Not Sig	#N/A	#N/A	#N/A	#N/A	#N/A
ENSG00000090097	153.256	67.9878	49.7467	87.184	-1.62294	0.718692	-2.25818	0.0239344	0.379103	Not Sig	PCBP4	57060	poly(rC) binding protein 4	-51957457	-51967454
ENSG00000198736	803.438	2224	1689.07	1610.6	1.07192	0.474905	2.25712	0.0240004	0.379663	Not Sig	MSRB1	51734	methionine sulfoxide reductase B1	-1938228	-1943199
ENSG00000076685	3684.93	4920.52	4595.23	4435.99	0.318236	0.140999	2.25701	0.0240073	0.379663	Not Sig	NT5C2	22978	5'-nucleotidase, cytosolic II	-103088037	-103193272
ENSG00000273951	1.66955	6.00894	6.36312	4.83109	1.80953	0.801799	2.25684	0.0240179	0.379663	Not Sig	#N/A	#N/A	#N/A	#N/A	#N/A
ENSG00000227087	0.573002	2.20261	3.56346	2.19003	2.68672	1.19091	2.25602	0.0240695	0.380225	Not Sig	#N/A	#N/A	#N/A	#N/A	#N/A
ENSG00000136492	33.7145	129.126	103.561	91.5546	1.61665	0.717018	2.25468	0.0241531	0.381291	Not Sig	BRIP1	83990	BRCA1 interacting helicase 1	-61679138	-61863528
ENSG00000054392	46.2659	26.1104	25.4722	31.9337	-0.840041	0.372668	-2.25413	0.0241882	0.38159	Not Sig	HHAT	55733	hedgehog acyltransferase	109107	459389
ENSG00000182566	15.3652	16.0488	35.3592	22.6023	1.20915	0.536539	2.25362	0.0242201	0.381607	Not Sig	CLEC4G	339390	C-type lectin domain family 4 member G	-7728956	-7732171
ENSG00000104904	20866.6	28682.1	30006.5	26801	0.524014	0.232527	2.25357	0.0242235	0.381607	Not Sig	OAZ1	4946	ornithine decarboxylase antizyme 1	2269485	2273488
ENSG00000175265	1393.79	367.34	448.888	703.816	-1.63408	0.725183	-2.25334	0.0242377	0.381607	Not Sig	GOLGA8A	23015	golgin A8 family member A	-34379068	-34437808
ENSG00000227953	3.3205	5.68038	10.6589	6.7149	1.71727	0.762221	2.25298	0.0242604	0.38171	Not Sig	#N/A	#N/A	#N/A	#N/A	#N/A
ENSG00000163328	557.237	208.915	259	330.942	-1.10355	0.489916	-2.25254	0.0242882	0.381893	Not Sig	GPR155	151556	G protein-coupled receptor 155	-174431571	-174487029
ENSG00000260742	27.5235	61.3898	58.2729	50.139	1.06703	0.474082	2.25074	0.0244022	0.38323	Not Sig	#N/A	#N/A	#N/A	#N/A	#N/A
ENSG00000272079	9.96557	20.9325	35.241	22.6504	1.82667	0.81174	2.25032	0.0244287	0.38323	Not Sig	#N/A	#N/A	#N/A	#N/A	#N/A
ENSG00000264186	3.10646	6.19665	7.50283	5.72676	1.28777	0.572277	2.25025	0.024433	0.38323	Not Sig	#N/A	#N/A	#N/A	#N/A	#N/A
ENSG00000146205	8.27137	16.1242	17.247	14.1613	1.02292	0.454596	2.25017	0.024438	0.38323	Not Sig	ANO7	50636	anoctamin 7	241188676	241196165
ENSG00000267263	13.1083	7.18996	4.17144	7.90896	-1.60719	0.714617	-2.24902	0.0245112	0.384122	Not Sig	#N/A	#N/A	#N/A	#N/A	#N/A
ENSG00000225094	5.28095	2.64548	1.55488	3.05441	-1.74073	0.774157	-2.24854	0.0245415	0.384343	Not Sig	#N/A	#N/A	#N/A	#N/A	#N/A
ENSG00000215156	1.13861	3.18999	7.27963	4.00595	2.68301	1.1934	2.2482	0.0245635	0.384433	Not Sig	#N/A	#N/A	#N/A	#N/A	#N/A
ENSG00000168497	60.3797	829.65	323.026	421.55	2.41903	1.07644	2.24725	0.0246238	0.385122	Not Sig	CAVIN2	8436	caveolae associated protein 2	-191834309	-191847088
ENSG00000204116	200.549	95.0976	91.3207	125.411	-1.1315	0.50391	-2.24544	0.02474	0.386683	Not Sig	CHIC1	53344	cysteine rich hydrophobic domain 1	73563147	73687109
ENSG00000044574	30316.8	21239.8	20371.4	23659	-0.573547	0.255516	-2.24466	0.0247898	0.386706	Not Sig	HSPA5	3309	heat shock protein family A (Hsp70) member 5	-125234852	-125241343
ENSG00000214018	2.80463	6.61113	8.4516	6.11334	1.59326	0.709938	2.24423	0.0248176	0.386706	Not Sig	#N/A	#N/A	#N/A	#N/A	#N/A
ENSG00000080546	860.019	677.587	629.469	715.475	-0.448366	0.199806	-2.24401	0.0248318	0.386706	Not Sig	SESN1	27244	sestrin 1	-108984308	-109094846
ENSG00000231007	1.72312	10.6726	8.74059	7.31155	2.33643	1.04123	2.24391	0.0248384	0.386706	Not Sig	CDC20P1	157956	cell division cycle 20 pseudogene 1	#N/A	#N/A
ENSG00000237152	13.9683	4.28312	4.58235	7.2934	-1.56735	0.698567	-2.24367	0.0248536	0.386706	Not Sig	#N/A	#N/A	#N/A	#N/A	#N/A
ENSG00000133246	1731.92	4184.24	3733.07	3290.63	1.10798	0.493842	2.2436	0.0248582	0.386706	Not Sig	PRAM1	84106	PML-RARA regulated adaptor molecule 1	-8490055	-8502640
ENSG00000058453	961.209	586.517	600.282	703.742	-0.678754	0.302555	-2.2434	0.0248709	0.386706	Not Sig	CROCC	9696	ciliary rootlet coiled-coil, rootletin	16921930	16972960
ENSG00000146757	455.582	339.187	353.089	378.971	-0.363302	0.161958	-2.24319	0.0248846	0.386706	Not Sig	ZNF92	168374	zinc finger protein 92	65373854	65401136
ENSG00000282851	375.442	264.373	232.168	286.422	-0.692099	0.30867	-2.2422	0.0249485	0.386706	Not Sig	BISPR	105221694	BST2 interferon stimulated positive regulator	17405685	17415736
ENSG00000239835	0	2.36723	2.42303	1.67659	3.87544	1.72855	2.24202	0.0249603	0.386706	Not Sig	LOC100129707	100129707	presenilin associated rhomboid like pseudogene	#N/A	#N/A
ENSG00000261326	127.182	71.2709	70.3085	87.7073	-0.850385	0.379305	-2.24195	0.0249645	0.386706	Not Sig	#N/A	#N/A	#N/A	#N/A	#N/A
ENSG00000124490	2.80259	18.7847	29.5135	17.7451	3.39704	1.51526	2.24189	0.0249688	0.386706	Not Sig	CRISP2	7180	cysteine rich secretory protein 2	-49692357	-49713590
ENSG00000138115	1.74875	1.68395	0	1.11401	-3.17521	1.41632	-2.24187	0.0249699	0.386706	Not Sig	CYP2C8	1558	cytochrome P450 family 2 subfamily C member 8	-95036771	-95069497
ENSG00000154025	5.98267	38.5143	23.9187	23.6464	1.98505	0.885446	2.24186	0.0249704	0.386706	Not Sig	SLC5A10	125206	solute carrier family 5 member 10	18952164	19020691
ENSG00000266389	70.2424	115.501	113.321	101.16	0.684542	0.305436	2.2412	0.0250131	0.386945	Not Sig	#N/A	#N/A	#N/A	#N/A	#N/A
ENSG00000233930	30.969	11.6857	6.32546	15.5946	-2.28278	1.01859	-2.24112	0.0250185	0.386945	Not Sig	KRTAP5-AS1	338651	KRTAP5-1/KRTAP5-2 antisense RNA 1	49267	75727
ENSG00000105726	4402.33	3464.01	3388.59	3719.11	-0.377234	0.168473	-2.23914	0.0251468	0.388417	Not Sig	ATP13A1	57130	ATPase 13A1	-19645200	-19663676
ENSG00000226318	13.7831	5.90453	6.31278	8.41098	-1.10111	0.49178	-2.23903	0.0251541	0.388417	Not Sig	RPS3AP38	100271594	RPS3A pseudogene 38	#N/A	#N/A
ENSG00000196923	3343.51	6641.94	6522.48	5610.6	0.963932	0.430584	2.23866	0.025178	0.388417	Not Sig	PDLIM7	9260	PDZ and LIM domain 7	-177483393	-177497604
ENSG00000187699	30.0297	151.72	128.937	107.239	2.09955	0.937871	2.23864	0.0251795	0.388417	Not Sig	C2orf88	84281	chromosome 2 open reading frame 88	190150245	190203484
ENSG00000227986	33.7486	21.1768	19.9971	24.5354	-0.756206	0.337933	-2.23774	0.0252379	0.388758	Not Sig	#N/A	#N/A	#N/A	#N/A	#N/A
ENSG00000229331	3.11515	11.3367	10.0395	8.41619	1.68833	0.754494	2.23769	0.0252411	0.388758	Not Sig	#N/A	#N/A	#N/A	#N/A	#N/A
ENSG00000177885	19047.8	24917	26627.5	23754.9	0.483254	0.215999	2.23729	0.0252672	0.388758	Not Sig	GRB2	2885	growth factor receptor bound protein 2	-75318075	-75405709
ENSG00000142694	504.746	749.868	796.158	692.533	0.656862	0.293604	2.23724	0.0252707	0.388758	Not Sig	EVA1B	55194	eva-1 homolog B	-36322029	-36323645
ENSG00000255503	0.418406	1.50514	3.76222	1.9691	3.10788	1.38928	2.23704	0.0252837	0.388758	Not Sig	#N/A	#N/A	#N/A	#N/A	#N/A
ENSG00000088808	339.141	205.291	164.714	231.244	-1.04047	0.46523	-2.23646	0.0253219	0.388829	Not Sig	PPP1R13B	23368	protein phosphatase 1 regulatory subunit 13B	-103733195	-103847575
ENSG00000255468	8.26088	3.8766	2.26979	4.6295	-1.79916	0.804544	-2.23624	0.0253358	0.388829	Not Sig	LOC102724064	102724064	uncharacterized LOC102724064	66347990	66363764
ENSG00000162368	3281.89	2995.2	2830.72	3023.64	-0.214124	0.0957698	-2.23582	0.0253636	0.388829	Not Sig	CMPK1	51727	cytidine/uridine monophosphate kinase 1	47333789	47378839
ENSG00000219102	2.11549	3.02992	6.26825	3.88901	1.45906	0.652615	2.23572	0.0253704	0.388829	Not Sig	HNRNPA3P12	100421395	heterogeneous nuclear ribonucleoprotein A3 pseudogene 12	#N/A	#N/A
ENSG00000138138	922.499	752.677	692.67	782.621	-0.411483	0.18405	-2.23571	0.0253706	0.388829	Not Sig	ATAD1	84896	ATPase family AAA domain containing 1	-87751511	-87818231
ENSG00000188710	1.41562	3.57852	5.74272	3.68712	2.01957	0.903553	2.23514	0.025408	0.389002	Not Sig	QRFP	347148	pyroglutamylated RFamide peptide	-130892708	-130896812
ENSG00000143228	20.5657	104.504	57.8007	62.9762	1.49128	0.667226	2.23504	0.0254147	0.389002	Not Sig	NUF2	83540	NUF2 component of NDC80 kinetochore complex	163321953	163355759
ENSG00000229989	3.14969	7.19939	9.85117	6.9126	1.56037	0.698598	2.23358	0.025511	0.390051	Not Sig	#N/A	#N/A	#N/A	#N/A	#N/A
ENSG00000186431	1463.39	3370.12	3749.16	2930.77	1.35722	0.607879	2.23271	0.0255681	0.390051	Not Sig	FCAR	2204	Fc fragment of IgA receptor	203307	220493
ENSG00000234145	4.95329	14.3303	17.4647	12.6142	1.82789	0.818737	2.23258	0.0255768	0.390051	Not Sig	NAP1L4P3	730174	nucleosome assembly protein 1 like 4 pseudogene 3	#N/A	#N/A
ENSG00000280417	8.06512	5.89434	3.41599	5.67815	-1.21229	0.543009	-2.23254	0.0255791	0.390051	Not Sig	#N/A	#N/A	#N/A	#N/A	#N/A
ENSG00000272824	2.38339	0.725497	0.129367	1.01422	-3.20901	1.43739	-2.23252	0.0255804	0.390051	Not Sig	#N/A	#N/A	#N/A	#N/A	#N/A
ENSG00000268288	5.87294	3.03145	1.91629	3.49359	-1.48938	0.667213	-2.23224	0.025599	0.390051	Not Sig	#N/A	#N/A	#N/A	#N/A	#N/A
ENSG00000266910	9.00173	2.23306	2.83651	4.47487	-1.7203	0.77068	-2.23219	0.0256024	0.390051	Not Sig	#N/A	#N/A	#N/A	#N/A	#N/A
ENSG00000235954	281.6	165.094	192.24	209.547	-0.549888	0.246366	-2.232	0.0256152	0.390051	Not Sig	TTC28-AS1	284900	TTC28 antisense RNA 1	27919375	28002681
ENSG00000142945	42.4529	241.965	141.643	146.999	1.73894	0.779373	2.2312	0.0256678	0.390538	Not Sig	KIF2C	11004	kinesin family member 2C	44739836	44767766
ENSG00000108932	2163.1	3141.69	4031.4	3159.51	0.898202	0.402636	2.23081	0.0256939	0.390538	Not Sig	SLC16A6	9120	solute carrier family 16 member 6	-68267025	-68291127
ENSG00000213468	10.4029	8.3777	3.71019	7.35162	-1.41664	0.635045	-2.23076	0.0256967	0.390538	Not Sig	FIRRE	286467	firre intergenic repeating RNA element	-131702649	-131830643
ENSG00000248401	0	3.77922	2.06147	2.04424	3.75446	1.684	2.22949	0.0257811	0.391567	Not Sig	LOC391674	391674	aminomethyltransferase pseudogene	#N/A	#N/A
ENSG00000114631	80.6753	49.9362	42.0029	56.3813	-0.932747	0.418429	-2.22917	0.0258028	0.391646	Not Sig	PODXL2	50512	podocalyxin like 2	127629184	127672802
ENSG00000137693	3.29432	1.10989	0.244699	1.4624	-3.25458	1.46028	-2.22874	0.0258315	0.39183	Not Sig	YAP1	10413	Yes1 associated transcriptional regulator	102110446	102233424
ENSG00000128394	342.293	230.183	138.809	231.835	-1.30337	0.585147	-2.22742	0.0259192	0.392796	Not Sig	APOBEC3F	200316	apolipoprotein B mRNA editing enzyme catalytic subunit 3F	39040863	39044423
ENSG00000253364	21.9518	1.11081	3.09832	8.05874	-2.79269	1.25386	-2.22728	0.0259284	0.392796	Not Sig	#N/A	#N/A	#N/A	#N/A	#N/A
ENSG00000262202	0.583117	3.03392	3.76081	2.55309	2.66971	1.19889	2.22682	0.0259594	0.392826	Not Sig	#N/A	#N/A	#N/A	#N/A	#N/A
ENSG00000134815	1531.62	1981.71	1922.7	1826.03	0.32832	0.147505	2.22583	0.0260255	0.392826	Not Sig	DHX34	9704	DExH-box helicase 34	47349314	47382704
ENSG00000171777	1199.53	1808.44	2054.55	1711.91	0.776184	0.348757	2.22557	0.0260429	0.392826	Not Sig	RASGRP4	115727	RAS guanyl releasing protein 4	-38409057	-38426219
ENSG00000232060	26.1397	34.9617	38.2511	33.4664	0.523341	0.235159	2.22548	0.0260493	0.392826	Not Sig	#N/A	#N/A	#N/A	#N/A	#N/A
ENSG00000110375	11.0809	3.14683	2.93219	5.45194	-1.92696	0.866059	-2.22497	0.026083	0.392826	Not Sig	UPK2	7379	uroplakin 2	118956297	118958559
ENSG00000272746	14.6556	33.8598	38.4491	29.7048	1.37203	0.616677	2.22488	0.0260892	0.392826	Not Sig	#N/A	#N/A	#N/A	#N/A	#N/A
ENSG00000267342	3.195	2.26782	0.56965	1.95161	-2.41111	1.08372	-2.22484	0.0260917	0.392826	Not Sig	#N/A	#N/A	#N/A	#N/A	#N/A
ENSG00000051341	32.5279	153.991	107.906	101.422	1.73116	0.77821	2.22454	0.0261118	0.392826	Not Sig	POLQ	10721	DNA polymerase theta	-121431430	-121545988
ENSG00000253307	2.75364	5.53706	9.58431	6.11857	1.76642	0.794116	2.22439	0.0261223	0.392826	Not Sig	#N/A	#N/A	#N/A	#N/A	#N/A
ENSG00000112062	2985.22	4681.15	4659.23	4164.7	0.642259	0.288745	2.22431	0.0261274	0.392826	Not Sig	MAPK14	1432	mitogen-activated protein kinase 14	36027676	36111236
ENSG00000068383	396.541	548.459	566.034	509.035	0.511739	0.230137	2.22363	0.0261736	0.392826	Not Sig	INPP5A	3632	inositol polyphosphate-5-phosphatase A	132537786	132783480
ENSG00000144712	29.9812	4.77464	4.34439	12.186	-2.76628	1.24408	-2.22356	0.0261783	0.392826	Not Sig	CAND2	23066	cullin associated and neddylation dissociated 2 (putative)	12796679	12834803
ENSG00000134882	2292.9	2044.7	1943.19	2083.63	-0.238079	0.107097	-2.22302	0.0262146	0.392826	Not Sig	UBAC2	337867	UBA domain containing 2	99200853	99386503
ENSG00000211945	37.6364	58.0726	228.346	111.537	2.60174	1.17044	2.22288	0.0262237	0.392826	Not Sig	IGHV1-18	28468	immunoglobulin heavy variable 1-18	#N/A	#N/A
ENSG00000147454	1573.28	4102.43	15462.7	2210.58	0.610478	0.274641	2.22282	0.026228	0.392826	Not Sig	SLC25A37	51312	solute carrier family 25 member 37	23528955	23575463
ENSG00000238057	75.378	124.077	115.549	106.482	0.608499	0.273766	2.22269	0.0262364	0.392826	Not Sig	ZEB2-AS1	100303491	ZEB2 antisense RNA 1	144519613	144520898
ENSG00000162738	16.2672	7.77804	6.15731	9.75754	-1.35831	0.611123	-2.22265	0.0262392	0.392826	Not Sig	VANGL2	57216	VANGL planar cell polarity protein 2	160400563	160428670
ENSG00000231887	9.25098	6.17837	4.49076	6.50949	-1.06135	0.477537	-2.22256	0.0262456	0.392826	Not Sig	PRH1	5554	proline rich protein HaeIII subfamily 1	-162509	-366551
ENSG00000131089	531.7	290.18	328.925	376.196	-0.691638	0.311224	-2.22231	0.0262622	0.392826	Not Sig	ARHGEF9	23229	Cdc42 guanine nucleotide exchange factor 9	-63634966	-63755216
ENSG00000260317	12.5522	8.58612	5.84455	8.8164	-1.0745	0.483519	-2.22225	0.0262666	0.392826	Not Sig	#N/A	#N/A	#N/A	#N/A	#N/A
ENSG00000269934	18.2051	8.73587	9.14927	11.7213	-0.94237	0.424097	-2.22206	0.0262792	0.392826	Not Sig	#N/A	#N/A	#N/A	#N/A	#N/A
ENSG00000230834	2.37302	1.85141	0	1.3599	-3.60379	1.62212	-2.22166	0.0263063	0.392833	Not Sig	#N/A	#N/A	#N/A	#N/A	#N/A
ENSG00000184709	6.20664	2.59839	1.29006	3.22295	-2.35071	1.05813	-2.22156	0.0263129	0.392833	Not Sig	LRRC26	389816	leucine rich repeat containing 26	-137168758	-137170051
ENSG00000103363	1734.06	2255.8	2331.6	2125.81	0.426058	0.19182	2.22114	0.0263417	0.393015	Not Sig	ELOB	6923	elongin B	-2771413	-2777280
ENSG00000152804	637.643	828.028	954.349	815.125	0.581515	0.261843	2.22085	0.0263611	0.393056	Not Sig	HHEX	3087	hematopoietically expressed homeobox	92689954	92695647
ENSG00000142627	29.2003	31.6437	12.248	24.1222	-1.25323	0.564385	-2.22053	0.0263828	0.393133	Not Sig	EPHA2	1969	EPH receptor A2	-16124336	-16156069
ENSG00000151835	1334.2	907.86	922.879	1041.02	-0.530884	0.239185	-2.21956	0.0264489	0.393868	Not Sig	SACS	26278	sacsin molecular chaperone	-23328830	-23375508
ENSG00000167972	362.712	174.133	161.19	226.177	-1.16751	0.5261	-2.21917	0.0264749	0.394008	Not Sig	ABCA3	21	ATP binding cassette subfamily A member 3	-2275880	-2340728
ENSG00000256427	10.3114	2.11606	1.56367	4.38132	-2.66537	1.20175	-2.2179	0.0265613	0.395046	Not Sig	#N/A	#N/A	#N/A	#N/A	#N/A
ENSG00000173991	79.9669	38.7185	45.6826	53.5305	-0.808077	0.364471	-2.21712	0.0266146	0.395441	Not Sig	TCAP	8557	titin-cap	39665348	39666554
ENSG00000127990	11.3264	5.01296	3.52937	6.38774	-1.69736	0.765683	-2.21679	0.0266373	0.395441	Not Sig	SGCE	8910	sarcoglycan epsilon	-94584979	-94656133
ENSG00000184465	348.454	165.706	200.275	232.629	-0.797608	0.359805	-2.21678	0.0266381	0.395441	Not Sig	WDR27	253769	WD repeat domain 27	-169457207	-169702063
ENSG00000159958	441.551	56.1253	104.509	188.687	-2.0771	0.937259	-2.21614	0.0266821	0.395632	Not Sig	TNFRSF13C	115650	TNF receptor superfamily member 13C	-41922031	-41926806
ENSG00000172216	6906.71	18310.9	12518.2	12862.2	0.857907	0.387124	2.2161	0.0266844	0.395632	Not Sig	CEBPB	1051	CCAAT enhancer binding protein beta	50190582	50192691
ENSG00000251393	0.745502	7.42414	4.60583	4.43414	2.63229	1.18848	2.21485	0.0267706	0.396661	Not Sig	#N/A	#N/A	#N/A	#N/A	#N/A
ENSG00000124608	638.392	506.9	462.787	530.908	-0.46106	0.208241	-2.21407	0.0268242	0.396876	Not Sig	AARS2	57505	alanyl-tRNA synthetase 2, mitochondrial	-44298730	-44313347
ENSG00000181625	0.591083	1.67093	3.04788	1.82891	2.41722	1.0918	2.21398	0.0268304	0.396876	Not Sig	SLX1B	79008	SLX1 homolog B, structure-specific endonuclease subunit	30193842	30197561
ENSG00000246363	4.17162	10.8876	19.518	11.8934	2.23094	1.00775	2.21379	0.0268433	0.396876	Not Sig	LINC02458	728084	long intergenic non-protein coding RNA 2458	-89011125	-89019692
ENSG00000102349	125.76	59.1167	71.229	83.349	-0.815696	0.368512	-2.21348	0.0268642	0.396876	Not Sig	KLF8	11279	Kruppel like factor 8	56232355	56291530
ENSG00000187556	5.44053	23.3142	16.281	15.4905	1.52691	0.689844	2.21342	0.026869	0.396876	Not Sig	NANOS3	342977	nanos C2HC-type zinc finger 3	13865202	13880757
ENSG00000182141	470.042	300.346	322.512	359.013	-0.54217	0.245021	-2.21275	0.0269151	0.397067	Not Sig	ZNF708	7562	zinc finger protein 708	-21291159	-21329412
ENSG00000122728	11.2727	14.2295	23.2572	16.5022	0.982634	0.444117	2.21256	0.0269281	0.397067	Not Sig	TAF1L	138474	TATA-box binding protein associated factor 1 like	-32629453	-32635669
ENSG00000182901	3.11133	0.948062	0.399717	1.40512	-2.77093	1.2524	-2.2125	0.0269323	0.397067	Not Sig	RGS7	6000	regulator of G protein signaling 7	-240775513	-241357230
ENSG00000188277	25.2162	13.0707	10.5206	15.8218	-1.25909	0.569169	-2.21215	0.0269564	0.397174	Not Sig	C15orf62	643338	chromosome 15 open reading frame 62	40769979	40772449
ENSG00000276476	46.8737	11.1046	11.2174	21.8748	-2.05245	0.928016	-2.21166	0.0269903	0.397426	Not Sig	LINC00540	100506622	long intergenic non-protein coding RNA 540	22210284	22276520
ENSG00000152492	1290.2	987.594	880.938	1041.05	-0.551406	0.249397	-2.21096	0.0270387	0.397646	Not Sig	CCDC50	152137	coiled-coil domain containing 50	191329393	191398659
ENSG00000213613	14.9354	21.5834	24.7477	20.6965	0.706396	0.319575	2.21042	0.027076	0.397646	Not Sig	RPL11P3	100271271	ribosomal protein L11 pseudogene 3	#N/A	#N/A
ENSG00000140386	319.077	240.954	221.741	257.666	-0.522652	0.236457	-2.21035	0.027081	0.397646	Not Sig	SCAPER	49855	S-phase cyclin A associated protein in the ER	-76347903	-76905340
ENSG00000204086	2.98883	12.0401	6.93538	7.53807	1.20196	0.543796	2.21032	0.0270829	0.397646	Not Sig	RPA4	29935	replication protein A4	96883907	96885451
ENSG00000240695	70.6076	106.286	88.2046	89.2542	0.321786	0.145602	2.21004	0.0271021	0.397646	Not Sig	#N/A	#N/A	#N/A	#N/A	#N/A
ENSG00000152661	1.6134	1.33238	0.273856	1.0462	-2.61456	1.18319	-2.20974	0.027123	0.397646	Not Sig	GJA1	2697	gap junction protein alpha 1	121435645	121449727
ENSG00000198467	328.304	154.017	163.054	209.466	-1.00942	0.456857	-2.20949	0.0271403	0.397646	Not Sig	TPM2	7169	tropomyosin 2	-35682925	-35690056
ENSG00000197061	9.95312	13.417	32.6809	19.1202	1.7219	0.779345	2.20941	0.0271459	0.397646	Not Sig	H4C3	8364	H4 clustered histone 3	26103932	26104337
ENSG00000258099	1.5946	2.10029	4.63783	2.83672	1.57866	0.714732	2.20875	0.0271922	0.397646	Not Sig	ATXN2-AS	102723619	ATXN2 antisense RNA	111599497	111600255
ENSG00000148362	1096.99	681.84	660.63	798.962	-0.73126	0.331084	-2.20869	0.0271964	0.397646	Not Sig	PAXX	286257	PAXX non-homologous end joining factor	136992421	136993976
ENSG00000237489	87.6771	52.2252	47.5403	61.2211	-0.872014	0.394848	-2.20848	0.0272106	0.397646	Not Sig	C10orf143	387723	chromosome 10 open reading frame 143	-130063897	-130110821
ENSG00000154016	687.989	196.256	308.351	383.009	-1.15687	0.523843	-2.20843	0.027214	0.397646	Not Sig	GRAP	10750	GRB2 related adaptor protein	-19020655	-19046957
ENSG00000148734	7.98857	5.56806	1.69837	4.93982	-2.21681	1.00386	-2.20829	0.0272238	0.397646	Not Sig	NPFFR1	64106	neuropeptide FF receptor 1	-70247328	-70284004
ENSG00000132879	446.017	231.395	220.057	291.813	-1.01778	0.461051	-2.20751	0.0272782	0.397714	Not Sig	FBXO44	93611	F-box protein 44	11654856	11663327
ENSG00000272234	5.55635	0.62727	0.790399	2.16309	-2.72779	1.23571	-2.20747	0.027281	0.397714	Not Sig	#N/A	#N/A	#N/A	#N/A	#N/A
ENSG00000117906	573.637	460.967	445.9	489.495	-0.360908	0.163512	-2.20723	0.0272982	0.397714	Not Sig	RCN2	5955	reticulocalbin 2	76931748	76954393
ENSG00000133961	4802.77	10428.6	8088.6	7921.86	0.751932	0.340752	2.20668	0.0273362	0.397714	Not Sig	NUMB	8650	NUMB endocytic adaptor protein	-73275209	-73458580
ENSG00000261490	339.062	219.162	217.199	254.445	-0.640945	0.29046	-2.20666	0.0273381	0.397714	Not Sig	#N/A	#N/A	#N/A	#N/A	#N/A
ENSG00000128438	110.666	16.1454	22.6848	46.7903	-2.28063	1.03354	-2.20661	0.0273412	0.397714	Not Sig	#N/A	#N/A	#N/A	#N/A	#N/A
ENSG00000128218	19.0603	4.71055	2.90178	8.38239	-2.67675	1.2132	-2.20636	0.0273592	0.397714	Not Sig	VPREB3	29802	V-set pre-B cell surrogate light chain 3	-23752742	-23754425
ENSG00000272690	4.11747	6.71507	8.46515	6.54832	1.06804	0.48411	2.20618	0.0273711	0.397714	Not Sig	LINC02018	107986100	long intergenic non-protein coding RNA 2018	75435307	75454128
ENSG00000100106	2154.16	3132.8	3177.59	2854.89	0.560378	0.254017	2.20606	0.0273798	0.397714	Not Sig	TRIOBP	11078	TRIO and F-actin binding protein	37746233	37759956
ENSG00000130758	665.041	447.015	474.041	521.882	-0.487936	0.22124	-2.20546	0.0274218	0.397934	Not Sig	MAP3K10	4294	mitogen-activated protein kinase kinase kinase 10	40191425	40215575
ENSG00000067836	377.689	681.189	679.658	589.603	0.847223	0.384165	2.20536	0.0274286	0.397934	Not Sig	ROGDI	79641	rogdi atypical leucine zipper	-4796967	-4802633
ENSG00000188078	15.155	20.8401	27.7029	21.5365	0.840482	0.381182	2.20493	0.0274587	0.398125	Not Sig	LOC100500719	100500719	HPS1, biogenesis of lysosomal organelles complex 3 subunit 1 pseudogene	#N/A	#N/A
ENSG00000231160	115.818	28.4227	39.7884	58.6193	-1.53768	0.697584	-2.20429	0.0275038	0.398536	Not Sig	#N/A	#N/A	#N/A	#N/A	#N/A
ENSG00000118402	20.6517	9.44963	4.0886	10.9339	-2.31244	1.04931	-2.20377	0.0275403	0.398684	Not Sig	ELOVL4	6785	ELOVL fatty acid elongase 4	-79914815	-79947553
ENSG00000284308	11.2191	2.78265	4.44524	5.89548	-1.39467	0.632955	-2.20343	0.0275642	0.398684	Not Sig	C2orf81	388963	chromosome 2 open reading frame 81	-74414176	-74421619
ENSG00000143318	13.0786	1.65649	4.08537	5.93323	-1.6232	0.736672	-2.20343	0.0275646	0.398684	Not Sig	CASQ1	844	calsequestrin 1	160190574	160201886
ENSG00000184226	55.6771	36.6237	19.8502	36.469	-1.50459	0.683186	-2.20231	0.0276435	0.399496	Not Sig	PCDH9	5101	protocadherin 9	-66302833	-67230336
ENSG00000165030	659.644	1086.64	1030.31	938.826	0.642948	0.291964	2.20215	0.0276546	0.399496	Not Sig	NFIL3	4783	nuclear factor, interleukin 3 regulated	-91409044	-91424626
ENSG00000130475	1260.92	774.064	792.12	926.442	-0.67069	0.304631	-2.20164	0.0276905	0.399771	Not Sig	FCHO1	23149	FCH and mu domain containing endocytic adaptor 1	17751476	17788561
ENSG00000004776	0.294728	0.91742	2.57295	1.31005	3.01191	1.36843	2.20099	0.0277366	0.399864	Not Sig	HSPB6	126393	heat shock protein family B (small) member 6	-35754565	-35757029
ENSG00000087266	9418.77	13144.8	13698.4	12220.7	0.540292	0.245492	2.20085	0.0277464	0.399864	Not Sig	SH3BP2	6452	SH3 domain binding protein 2	2793084	2841096
ENSG00000108021	1935.67	1665.25	1556.1	1708.17	-0.313838	0.142599	-2.20084	0.0277476	0.399864	Not Sig	TASOR2	54906	transcription activation suppressor family member 2	5684837	5763740
ENSG00000261596	74.2999	137.862	116.605	111.353	0.643092	0.292308	2.20005	0.0278031	0.400419	Not Sig	#N/A	#N/A	#N/A	#N/A	#N/A
ENSG00000135622	106.949	48.485	42.3805	63.8875	-1.32817	0.603866	-2.19945	0.0278457	0.400788	Not Sig	SEMA4F	10505	ssemaphorin 4F	74654246	74683841
ENSG00000271503	7693.61	4304.86	2062.26	4536.57	-1.89942	0.863725	-2.1991	0.0278709	0.400908	Not Sig	CCL5	6352	C-C motif chemokine ligand 5	-106023	-114892
ENSG00000259823	1.55675	0.919444	0	0.788831	-2.99346	1.36137	-2.19886	0.027888	#N/A	#N/A	LYPD8	646627	LY6/PLAUR domain containing 8	-248739415	-248755787
ENSG00000258539	9.80273	6.28613	3.12813	6.23581	-1.71827	0.781478	-2.19874	0.0278961	0.400961	Not Sig	#N/A	#N/A	#N/A	#N/A	#N/A
ENSG00000131626	3372.25	4551.69	4618.36	4221.19	0.45348	0.206261	2.19857	0.0279086	0.400961	Not Sig	PPFIA1	8500	PTPRF interacting protein alpha 1	70270689	70384396
ENSG00000170153	63.0226	19.7656	20.0172	32.8308	-1.65883	0.754865	-2.19752	0.0279835	0.401672	Not Sig	RNF150	57484	ring finger protein 150	-140859806	-141133469
ENSG00000271576	13.4516	4.81002	3.92007	7.09101	-1.7645	0.802997	-2.1974	0.027992	0.401672	Not Sig	#N/A	#N/A	#N/A	#N/A	#N/A
ENSG00000248785	0.855196	3.1783	3.32068	2.5312	1.87225	0.852227	2.19689	0.0280283	0.40194	Not Sig	#N/A	#N/A	#N/A	#N/A	#N/A
ENSG00000241494	5.12845	8.31512	13.0158	9.00436	1.27016	0.578245	2.19658	0.0280508	0.40194	Not Sig	RPL26P4	283603	ribosomal protein L26 pseudogene 4	#N/A	#N/A
ENSG00000250654	18.3169	4.85882	3.73173	8.50176	-2.25822	1.02813	-2.19642	0.0280617	0.40194	Not Sig	LOC100240735	100240735	uncharacterized LOC100240735	-54078838	-54081823
ENSG00000283199	165.038	98.9407	79.5833	111.995	-1.05459	0.480476	-2.19488	0.0281722	0.403125	Not Sig	C13orf46	100507747	chromosome 13 open reading frame 46	-113953704	-113974076
ENSG00000224897	6.45984	1.57167	1.60055	3.04823	-1.94125	0.884525	-2.19468	0.0281865	0.403125	Not Sig	POT1-AS1	401398	POT1 antisense RNA 1	124929872	125145233
ENSG00000237637	4.84308	7.67375	10.9169	7.95963	1.11158	0.506557	2.19438	0.0282078	0.403125	Not Sig	#N/A	#N/A	#N/A	#N/A	#N/A
ENSG00000114670	44.4105	23.9824	27.0364	31.1797	-0.713405	0.325145	-2.19411	0.0282273	0.403125	Not Sig	NEK11	79858	NIMA related kinase 11	131026876	131350465
ENSG00000231584	33.2157	16.8106	15.9761	21.4401	-1.03726	0.472816	-2.1938	0.0282501	0.403125	Not Sig	FAHD2CP	729234	fumarylacetoacetate hydrolase domain containing 2C, pseudogene	96010550	96023136
ENSG00000112218	17.6929	5.15918	6.5716	9.41363	-1.38445	0.631175	-2.19344	0.0282754	0.403125	Not Sig	GPR63	81491	G protein-coupled receptor 63	-96794124	-96837477
ENSG00000147799	9.35019	5.20071	3.63974	5.89921	-1.39351	0.635364	-2.19325	0.0282895	0.403125	Not Sig	ARHGAP39	80728	Rho GTPase activating protein 39	-144529178	-144605695
ENSG00000140839	4.7334	3.52971	1.61516	3.22072	-1.65268	0.753566	-2.19315	0.0282966	0.403125	Not Sig	CLEC18B	497190	C-type lectin domain family 18 member B	-74408630	-74421478
ENSG00000272010	8.09348	6.40355	2.65932	5.60005	-1.60721	0.732861	-2.19306	0.0283028	0.403125	Not Sig	#N/A	#N/A	#N/A	#N/A	#N/A
ENSG00000244720	69.3849	22.432	15.0943	33.9497	-2.1978	1.00241	-2.19252	0.0283422	0.403125	Not Sig	#N/A	#N/A	#N/A	#N/A	#N/A
ENSG00000131873	1590.92	3050.81	2457.06	2405.03	0.626857	0.28594	2.19227	0.0283603	0.403125	Not Sig	CHSY1	22856	chondroitin sulfate synthase 1	-101175726	-101252048
ENSG00000250334	6.46094	39.9684	36.2824	28.6261	2.49065	1.13632	2.19186	0.0283894	0.403125	Not Sig	LINC00989	100506035	long intergenic non-protein coding RNA 989	79492592	79576460
ENSG00000213519	2.37634	2.09765	0.285616	1.54704	-2.78268	1.26957	-2.19183	0.0283915	0.403125	Not Sig	RPL36P7	100271010	ribosomal protein L36 pseudogene 7	#N/A	#N/A
ENSG00000242797	0.253853	1.58703	2.04357	1.34687	2.7925	1.27413	2.19169	0.0284022	0.403125	Not Sig	#N/A	#N/A	#N/A	#N/A	#N/A
ENSG00000149243	21.5916	10.6177	11.0371	14.0567	-0.949786	0.433384	-2.19156	0.0284114	0.403125	Not Sig	KLHL35	283212	kelch like family member 35	-75422393	-75430629
ENSG00000261857	5.67847	1.45759	0.776204	2.48537	-2.76648	1.26238	-2.19148	0.0284172	0.403125	Not Sig	MIA	8190	MIA SH3 domain containing	40775159	40777489
ENSG00000140332	3176.01	5085.4	4859.89	4433.66	0.613483	0.279984	2.19114	0.0284418	0.403232	Not Sig	TLE3	7090	TLE family member 3, transcriptional corepressor	-70047790	-70094789
ENSG00000279227	49.3369	78.2246	88.7022	73.2254	0.842653	0.384642	2.19075	0.0284701	0.403247	Not Sig	#N/A	#N/A	#N/A	#N/A	#N/A
ENSG00000105520	985.63	1374.84	1540.92	1316.2	0.643924	0.293942	2.19065	0.0284769	0.403247	Not Sig	PLPPR2	64748	phospholipid phosphatase related 2	11355431	11365698
ENSG00000258839	162.028	81.098	85.9899	107.089	-0.911596	0.416299	-2.18976	0.0285414	0.403918	Not Sig	MC1R	4157	melanocortin 1 receptor	89918861	89920972
ENSG00000225544	2.98408	6.92466	12.496	7.69245	2.03329	0.928753	2.18927	0.0285775	0.404144	Not Sig	#N/A	#N/A	#N/A	#N/A	#N/A
ENSG00000106772	69.6663	183.532	180.369	108.011	1.3732	0.627298	2.18907	0.0285915	0.404144	Not Sig	PRUNE2	158471	prune homolog 2 with BCH domain	-76611375	-76906087
ENSG00000173262	6.08814	7.09782	23.9424	12.6905	1.95285	0.892334	2.18847	0.0286351	0.404518	Not Sig	SLC2A14	144195	solute carrier family 2 member 14	-7812513	-7872915
ENSG00000230530	46.1469	35.6517	28.5168	36.303	-0.67534	0.30865	-2.18804	0.0286666	0.4046	Not Sig	#N/A	#N/A	#N/A	#N/A	#N/A
ENSG00000158352	24.4572	77.5396	73.1429	60.076	1.58004	0.722202	2.1878	0.028684	0.4046	Not Sig	SHROOM4	57477	shroom family member 4	-50591644	-50814044
ENSG00000164574	2247.36	1724.64	1658.09	1858.16	-0.438729	0.200565	-2.18746	0.0287087	0.4046	Not Sig	GALNT10	55568	polypeptide N-acetylgalactosaminyltransferase 10	154190732	154420983
ENSG00000151612	393.777	144.674	112.764	208.236	-1.80239	0.823973	-2.18744	0.0287102	0.4046	Not Sig	ZNF827	152485	zinc finger protein 827	-145757626	-145938823
ENSG00000197568	23.0662	15.3142	11.0647	16.1525	-1.01699	0.464968	-2.18722	0.0287265	0.4046	Not Sig	HHLA3	11147	HERV-H LTR-associating 3	70354810	70368022
ENSG00000284691	376.073	133.02	142.182	209.142	-1.40099	0.640813	-2.18627	0.0287962	0.405341	Not Sig	#N/A	#N/A	#N/A	#N/A	#N/A
ENSG00000261055	0	3.18562	1.86568	1.76795	3.48226	1.59296	2.18602	0.0288138	0.405347	Not Sig	#N/A	#N/A	#N/A	#N/A	#N/A
ENSG00000136826	369.946	1173.02	1042.68	886.479	1.49422	0.683777	2.18524	0.0288711	0.405712	Not Sig	KLF4	9314	Kruppel like factor 4	-107484851	-107489769
ENSG00000279641	29.292	56.621	51.0316	46.466	0.797868	0.365123	2.1852	0.028874	0.405712	Not Sig	#N/A	#N/A	#N/A	#N/A	#N/A
ENSG00000196218	439.242	255.104	212.904	295.575	-1.04328	0.47759	-2.18446	0.0289284	0.406235	Not Sig	RYR1	6261	ryanodine receptor 1	38433690	38587564
ENSG00000256812	6.00812	14.6688	12.8049	11.4182	1.08584	0.497181	2.18398	0.0289634	0.406347	Not Sig	CAPNS2	84290	calpain small subunit 2	55566683	55567684
ENSG00000224334	21.8379	28.3068	34.0809	28.3871	0.614064	0.281186	2.18384	0.0289743	0.406347	Not Sig	#N/A	#N/A	#N/A	#N/A	#N/A
ENSG00000169951	540.003	410.613	445.734	461.722	-0.274455	0.125698	-2.18344	0.0290036	0.406347	Not Sig	ZNF764	92595	zinc finger protein 764	-30553763	-30558374
ENSG00000243701	12.6857	13.5585	6.66082	10.8825	-0.915602	0.419441	-2.18291	0.0290425	0.406347	Not Sig	DUBR	344595	DPPA2 upstream binding RNA	107240691	107326964
ENSG00000236229	22.2618	29.546	32.4895	28.391	0.535914	0.245553	2.18248	0.0290742	0.406347	Not Sig	#N/A	#N/A	#N/A	#N/A	#N/A
ENSG00000168010	4464.32	5275.41	6388.24	5421.57	0.51688	0.236854	2.18227	0.0290893	0.406347	Not Sig	ATG16L2	89849	autophagy related 16 like 2	72814410	72829635
ENSG00000149257	477.697	296.918	253.552	335.973	-0.911893	0.417903	-2.18207	0.0291044	0.406347	Not Sig	SERPINH1	871	serpin family H member 1	75562252	75572783
ENSG00000167799	18.0657	10.7604	10.2411	12.7702	-0.804432	0.368692	-2.18185	0.0291203	0.406347	Not Sig	NUDT8	254552	nudix hydrolase 8	-67627937	-67629937
ENSG00000233028	77.853	98.8018	124.117	101.378	0.666295	0.305387	2.1818	0.0291243	0.406347	Not Sig	#N/A	#N/A	#N/A	#N/A	#N/A
ENSG00000125755	4199.37	3675.07	3393.42	3733.78	-0.307149	0.140781	-2.18175	0.0291277	0.406347	Not Sig	SYMPK	8189	symplekin	-45815409	-45863147
ENSG00000163041	1830.4	2971.96	2712.07	2538.53	0.567076	0.259964	2.18136	0.0291566	0.406347	Not Sig	H3-3A	3020	H3.3 histone A	226062715	226072019
ENSG00000169245	3852.47	7481.32	777.203	4046.22	-2.30951	1.05891	-2.18102	0.029182	0.406347	Not Sig	CXCL10	3627	C-X-C motif chemokine ligand 10	-76021117	-76023497
ENSG00000167004	18420.7	15979.1	13412.6	15813.3	-0.457748	0.209898	-2.18081	0.0291972	0.406347	Not Sig	PDIA3	2923	protein disulfide isomerase family A member 3	43746437	43773278
ENSG00000281332	8.54544	18.4384	20.6244	16.2356	1.25367	0.574973	2.1804	0.029228	0.406347	Not Sig	#N/A	#N/A	#N/A	#N/A	#N/A
ENSG00000168264	7976.62	10364.5	11398.2	10009.9	0.514872	0.236153	2.18024	0.0292393	0.406347	Not Sig	IRF2BP2	359948	interferon regulatory factor 2 binding protein 2	-234604268	-234609525
ENSG00000279727	8.71787	4.64543	1.68977	4.83268	-2.40974	1.10559	-2.17959	0.0292881	0.406347	Not Sig	LINC02033	105377031	long intergenic non-protein coding RNA 2033	-36820549	-36822500
ENSG00000250635	6.19129	18.3118	14.0372	13.1795	1.18198	0.542296	2.17958	0.0292888	0.406347	Not Sig	CXXC5-AS1	111082989	CXXC5 antisense RNA 1	-139648998	-139649728
ENSG00000262061	25.2192	3.68748	6.37988	11.0893	-1.95233	0.895799	-2.17943	0.0292999	0.406347	Not Sig	#N/A	#N/A	#N/A	#N/A	#N/A
ENSG00000258824	22.7711	10.0464	11.5212	14.38	-0.946468	0.434277	-2.17941	0.0293011	0.406347	Not Sig	#N/A	#N/A	#N/A	#N/A	#N/A
ENSG00000264578	4.15552	9.83984	8.62246	7.70846	1.08773	0.499115	2.17932	0.0293077	0.406347	Not Sig	#N/A	#N/A	#N/A	#N/A	#N/A
ENSG00000199179	0.688693	2.01754	3.70205	2.20846	2.36761	1.08643	2.17925	0.029313	0.406347	Not Sig	MIRLET7I	406891	microRNA let-7i	62603685	62603769
ENSG00000188396	1.1478	7.00993	4.64198	4.42251	1.93078	0.886069	2.17904	0.0293291	0.406347	Not Sig	DYNLT4	343521	dynein light chain Tctex-type 4	-44805909	-44807285
ENSG00000279130	0.431611	0.540492	3.48509	1.53844	2.95374	1.35555	2.179	0.0293316	0.406347	Not Sig	#N/A	#N/A	#N/A	#N/A	#N/A
ENSG00000006652	882.809	1320.23	1218.17	1153.28	0.463745	0.212892	2.17831	0.0293829	0.406445	Not Sig	IFRD1	3475	interferon related developmental regulator 1	112423143	112477203
ENSG00000219200	262.196	292.676	333.174	297.706	0.340975	0.156553	2.17801	0.0294051	0.406445	Not Sig	RNASEK	440400	ribonuclease K	7012623	7014532
ENSG00000161328	66.7132	20.7549	34.0323	39.1895	-0.972939	0.446752	-2.1778	0.0294206	0.406445	Not Sig	LRRC56	115399	leucine rich repeat containing 56	537526	554912
ENSG00000111674	1339.35	688.053	553.273	836.27	-1.27515	0.585553	-2.17769	0.0294291	0.406445	Not Sig	ENO2	2026	enolase 2	6914579	6923697
ENSG00000227191	194.247	184.663	66.9523	146.34	-1.53644	0.705688	-2.17723	0.0294637	0.406445	Not Sig	TRGC2	6967	T cell receptor gamma constant 2	#N/A	#N/A
ENSG00000232149	0.551652	0.904422	2.77477	1.45321	2.3492	1.07899	2.17722	0.029464	0.406445	Not Sig	FERP1	553112	FER tyrosine kinase pseudogene 1	#N/A	#N/A
ENSG00000147231	91.6381	34.0413	27.3142	48.9659	-1.73883	0.798658	-2.1772	0.0294659	0.406445	Not Sig	RADX	55086	RPA1 related single stranded DNA binding protein, X-linked	106611977	106679439
ENSG00000090565	809.592	597.93	587.726	657.857	-0.462201	0.212305	-2.17706	0.0294762	0.406445	Not Sig	RAB11FIP3	9727	RAB11 family interacting protein 3	474923	523011
ENSG00000133065	446.778	244.901	256.475	309.515	-0.799027	0.367182	-2.17611	0.029547	0.407184	Not Sig	SLC41A1	254428	solute carrier family 41 member 1	-205789094	-205813198
ENSG00000213197	5.47952	4.4736	2.20531	3.98148	-1.36995	0.629724	-2.17548	0.0295944	0.40747	Not Sig	#N/A	#N/A	#N/A	#N/A	#N/A
ENSG00000151632	9.64327	3.78916	1.79714	4.84819	-2.41955	1.11235	-2.17517	0.0296174	0.40747	Not Sig	AKR1C2	1646	aldo-keto reductase family 1 member C2	-4987775	-5018033
ENSG00000111331	10457.4	8510.27	4390.39	7652.46	-1.2521	0.575642	-2.17514	0.0296195	0.40747	Not Sig	OAS3	4940	2'-5'-oligoadenylate synthetase 3	112938473	112973251
ENSG00000282855	0	1.35132	2.30348	1.27918	3.89091	1.7893	2.17455	0.0296642	0.407769	Not Sig	#N/A	#N/A	#N/A	#N/A	#N/A
ENSG00000280119	6.33803	1.88928	0.881191	2.87107	-2.75172	1.26554	-2.17434	0.0296795	0.407769	Not Sig	LOC285097	285097	uncharacterized FLJ38379	242001208	242006011
ENSG00000161055	0.770882	3.51746	8.37531	4.39373	3.47932	1.60045	2.17397	0.0297077	0.407769	Not Sig	SCGB3A1	92304	secretoglobin family 3A member 1	-180590104	-180591499
ENSG00000185262	1727.08	2574.23	2668.81	2353.18	0.627308	0.288602	2.17361	0.0297343	0.407769	Not Sig	UBALD2	283991	UBA like domain containing 2	76265347	76271298
ENSG00000100298	153.023	69.3116	45.7984	86.1953	-1.73668	0.799042	-2.17345	0.0297467	0.407769	Not Sig	APOBEC3H	164668	apolipoprotein B mRNA editing enzyme catalytic subunit 3H	39097223	39102605
ENSG00000178538	8.4417	16.1234	45.1327	23.9721	2.41793	1.11265	2.17313	0.0297707	0.407769	Not Sig	CA8	767	carbonic anhydrase 8	-60185411	-60281400
ENSG00000228261	0.420395	3.14885	4.76416	2.89567	3.4581	1.59146	2.17292	0.0297863	0.407769	Not Sig	#N/A	#N/A	#N/A	#N/A	#N/A
ENSG00000176595	484.292	852.238	950.538	776.259	0.972513	0.447576	2.17285	0.0297919	0.407769	Not Sig	KBTBD11	9920	kelch repeat and BTB domain containing 11	1973676	2006936
ENSG00000077943	0.669167	3.06516	11.2855	5.22347	4.06579	1.87123	2.17279	0.0297964	0.407769	Not Sig	ITGA8	8516	integrin subunit alpha 8	-15513948	-15720335
ENSG00000178150	2.72052	7.49811	7.47642	6.05724	1.48506	0.68367	2.17218	0.0298418	0.408056	Not Sig	ZNF114	163071	zinc finger protein 114	48270902	48287608
ENSG00000034713	1752.65	2236.41	2869.83	2312.98	0.710698	0.327246	2.17176	0.029874	0.408056	Not Sig	GABARAPL2	11345	GABA type A receptor associated protein like 2	75566378	75577881
ENSG00000127838	1577.39	2430.42	2383.74	2158.17	0.595489	0.274198	2.17175	0.0298747	0.408056	Not Sig	PNKD	25953	PNKD metallo-beta-lactamase domain containing	218270518	218346793
ENSG00000052126	186.663	117.311	111.676	136.144	-0.744508	0.34284	-2.17159	0.0298863	0.408056	Not Sig	PLEKHA5	54477	pleckstrin homology domain containing A5	19129732	19373670
ENSG00000227917	6.31995	0.892739	1.19948	2.62826	-2.32412	1.0704	-2.17126	0.0299115	0.408163	Not Sig	#N/A	#N/A	#N/A	#N/A	#N/A
ENSG00000229656	4.58882	5.88669	1.23984	3.87093	-1.82328	0.839926	-2.17077	0.0299489	0.408427	Not Sig	#N/A	#N/A	#N/A	#N/A	#N/A
ENSG00000239887	16.7453	36.9253	44.8805	33.6556	1.42402	0.656063	2.17055	0.0299654	0.408427	Not Sig	C1orf226	400793	chromosome 1 open reading frame 226	162378840	162386818
ENSG00000224228	3.15845	1.64424	0.489398	1.69431	-2.4627	1.13484	-2.17008	0.0300009	0.408435	Not Sig	#N/A	#N/A	#N/A	#N/A	#N/A
ENSG00000108448	43.5532	28.7199	25.8212	32.1554	-0.735716	0.339046	-2.16996	0.0300101	0.408435	Not Sig	TRIM16L	147166	tripartite motif containing 16 like	18697997	18736112
ENSG00000196169	43.7788	25.7276	8.69589	25.1819	-2.32766	1.07281	-2.16968	0.0300308	0.408435	Not Sig	KIF19	124602	kinesin family member 19	74326225	74355820
ENSG00000235489	11.2743	11.7092	18.7796	14.0534	0.720068	0.331885	2.16963	0.030035	0.408435	Not Sig	#N/A	#N/A	#N/A	#N/A	#N/A
ENSG00000135414	170.327	72.9888	56.4071	96.3868	-1.58993	0.733062	-2.16889	0.0300914	0.408891	Not Sig	GDF11	10220	growth differentiation factor 11	55743121	55757264
ENSG00000197614	11.9072	40.7441	52.7823	36.3064	2.14763	0.99032	2.16862	0.0301116	0.408891	Not Sig	MFAP5	8076	microfibril associated protein 5	-8645942	-8662826
ENSG00000237945	711.474	127.23	232.92	339.495	-1.60981	0.742382	-2.16843	0.0301257	0.408891	Not Sig	LINC00649	100506334	long intergenic non-protein coding RNA 649	33931213	33971186
ENSG00000064692	0.137041	0.272155	3.13502	1.23362	3.86681	1.78336	2.16828	0.0301377	0.408891	Not Sig	SNCAIP	9627	synuclein alpha interacting protein	122311690	122464219
ENSG00000235795	11.9727	9.35995	5.49717	8.7918	-1.12062	0.51691	-2.16793	0.0301641	0.409014	Not Sig	#N/A	#N/A	#N/A	#N/A	#N/A
ENSG00000115271	1443.6	3435.96	2901.55	2651.21	1.00724	0.464734	2.16734	0.030209	0.409389	Not Sig	GCA	25801	grancalcin	162318762	162363108
ENSG00000110042	335.045	488.519	468.107	435.333	0.482336	0.222575	2.16707	0.0302293	0.409428	Not Sig	DTX4	23220	deltex E3 ubiquitin ligase 4	59171429	59208587
ENSG00000272540	19.0947	31.7137	32.012	28.0324	0.705538	0.325694	2.16626	0.0302913	0.409637	Not Sig	#N/A	#N/A	#N/A	#N/A	#N/A
ENSG00000226549	8.14819	15.1354	16.7125	13.5912	1.04238	0.481462	2.16502	0.0303861	0.409637	Not Sig	#N/A	#N/A	#N/A	#N/A	#N/A
ENSG00000137959	2422.83	1795.26	849.462	1652.5	-1.51243	0.698631	-2.16485	0.0303994	0.409637	Not Sig	IFI44L	10964	interferon induced protein 44 like	78620447	78646145
ENSG00000260256	5.78467	17.9975	16.2595	13.7254	1.5062	0.695874	2.16447	0.0304285	0.409637	Not Sig	#N/A	#N/A	#N/A	#N/A	#N/A
ENSG00000182175	33.7477	6.52887	11.096	16.293	-1.58993	0.734651	-2.16419	0.0304495	0.409637	Not Sig	RGMA	56963	repulsive guidance molecule BMP co-receptor a	-93035270	-93089211
ENSG00000268041	214.303	88.1088	47.2264	111.658	-2.17886	1.00682	-2.1641	0.0304566	0.409637	Not Sig	ERFL	390937	ETS repressor factor like	-41907703	-41928449
ENSG00000009950	4.75921	14.8497	17.5815	12.7787	1.87339	0.865774	2.16383	0.0304772	0.409637	Not Sig	MLXIPL	51085	MLX interacting protein like	-73593201	-73624522
ENSG00000188321	392.046	335.716	283.261	334.256	-0.4666	0.215643	-2.16376	0.0304827	0.409637	Not Sig	ZNF559	84527	zinc finger protein 559	9323771	9343845
ENSG00000127249	14.3084	8.33451	2.20822	7.98247	-2.65375	1.22653	-2.16362	0.0304934	0.409637	Not Sig	ATP13A4	84239	ATPase 13A4	-193398966	-193554895
ENSG00000050405	307.544	238.053	186.951	241.015	-0.714559	0.330292	-2.16342	0.0305091	0.409637	Not Sig	LIMA1	51474	LIM domain and actin binding 1	-50175779	-50201533
ENSG00000117298	1277.25	3945.16	3154.25	2867.97	1.30393	0.602734	2.16336	0.0305138	0.409637	Not Sig	ECE1	1889	endothelin converting enzyme 1	-21217249	-21279615
ENSG00000173404	127.041	29.3411	32.1229	59.6249	-1.97672	0.913819	-2.16314	0.03053	0.409637	Not Sig	INSM1	3642	INSM transcriptional repressor 1	20368103	20370948
ENSG00000128272	5249.66	8879.53	7659.2	7363.45	0.54478	0.25186	2.16302	0.0305394	0.409637	Not Sig	ATF4	468	activating transcription factor 4	39520558	39522686
ENSG00000133962	18.8395	2.27447	4.00065	7.84813	-2.2006	1.01738	-2.163	0.0305411	0.409637	Not Sig	CATSPERB	79820	cation channel sperm associated auxiliary subunit beta	-44833	-199881
ENSG00000227709	3.33651	4.29279	7.7977	5.23262	1.16088	0.536701	2.16299	0.030542	0.409637	Not Sig	LOC751837	751837	small nuclear ribonucleoprotein U5 subunit 40 pseudogene	#N/A	#N/A
ENSG00000214897	0	4.57706	3.11855	1.19738	4.32522	1.99976	2.16287	0.0305509	0.409637	Not Sig	PNMA6E	649238	PNMA family member 6E	-153395638	-153400696
ENSG00000130787	1681.42	486.881	513.844	854.68	-1.70998	0.790623	-2.16282	0.0305548	0.409637	Not Sig	HIP1R	9026	huntingtin interacting protein 1 related	122834747	122858017
ENSG00000272418	2.71533	0.985489	0.531664	1.3456	-2.21997	1.02658	-2.1625	0.03058	0.409637	Not Sig	#N/A	#N/A	#N/A	#N/A	#N/A
ENSG00000177855	7.66478	15.4949	15.579	13.1753	0.992396	0.458976	2.16219	0.0306032	0.409637	Not Sig	#N/A	#N/A	#N/A	#N/A	#N/A
ENSG00000284229	0	0.70853	2.12643	0.992235	3.71743	1.71933	2.16215	0.0306068	0.409637	Not Sig	MIR6848	102465511	microRNA 6848	-144317245	-144317315
ENSG00000100285	201.925	156.192	107.422	152.843	-0.907191	0.419614	-2.16197	0.0306208	0.409637	Not Sig	NEFH	4744	neurofilament heavy chain	29480217	29491390
ENSG00000078319	101.165	85.7031	71.7762	85.4671	-0.498947	0.230806	-2.16176	0.0306366	0.409637	Not Sig	PMS2P1	5379	PMS1 homolog 2, mismatch repair system component pseudogene 1	-100320639	-100336307
ENSG00000188672	2.97706	0.626168	16.2533	1.33751	-2.04421	0.945658	-2.16168	0.0306431	0.409637	Not Sig	RHCE	6006	Rh blood group CcEe antigens	-25362248	-25420914
ENSG00000187997	13.9666	4.53285	5.00299	7.52753	-1.54273	0.713857	-2.16112	0.0306859	0.409722	Not Sig	C17orf99	100141515	chromosome 17 open reading frame 99	78146384	78166294
ENSG00000261786	7.02305	1.66425	1.42748	3.18902	-2.22239	1.02838	-2.16106	0.0306905	0.409722	Not Sig	#N/A	#N/A	#N/A	#N/A	#N/A
ENSG00000225470	503.679	336.225	343.687	389.073	-0.550942	0.254961	-2.16088	0.0307043	0.409722	Not Sig	JPX	554203	JPX transcript, XIST activator	73944323	74070382
ENSG00000281103	318.943	236.197	135.306	225.709	-1.2371	0.572545	-2.1607	0.0307188	0.409722	Not Sig	TRG-AS1	100506776	T cell receptor gamma locus antisense RNA 1	38341576	38378637
ENSG00000178965	8.99634	2.21551	0.652987	3.70288	-3.6837	1.70542	-2.15999	0.0307731	0.410216	Not Sig	ERICH3	127254	glutamate rich 3	-74568122	-74673792
ENSG00000236349	10.8578	13.9511	19.851	15.0881	0.867018	0.401492	2.15949	0.0308121	0.410333	Not Sig	#N/A	#N/A	#N/A	#N/A	#N/A
ENSG00000197181	16.7455	5.17398	5.31669	8.69537	-1.61682	0.748735	-2.15939	0.0308195	0.410333	Not Sig	PIWIL2	55124	piwi like RNA-mediated gene silencing 2	22275315	22357567
ENSG00000088179	1037.2	470.079	449.39	632.973	-1.20664	0.558833	-2.15921	0.030834	0.410333	Not Sig	PTPN4	5775	protein tyrosine phosphatase non-receptor type 4	119759921	119984898
ENSG00000103353	1312	1122.28	1057	1156.35	-0.310567	0.143867	-2.15871	0.0308729	0.410421	Not Sig	UBFD1	56061	ubiquitin family domain containing 1	23557726	23574389
ENSG00000274588	17.2801	2.66134	1.54452	6.6561	-3.44468	1.596	-2.15832	0.0309031	0.410421	Not Sig	DGKK	139189	diacylglycerol kinase kappa	-50365408	-50470825
ENSG00000240674	2.42347	1.06015	0.381084	1.23147	-2.39744	1.11103	-2.15786	0.0309384	0.410421	Not Sig	RPL21P51	100271169	ribosomal protein L21 pseudogene 51	#N/A	#N/A
ENSG00000144468	779.324	686.736	658.191	704.522	-0.241666	0.112011	-2.15751	0.0309656	0.410421	Not Sig	RHBDD1	84236	rhomboid domain containing 1	226800158	226999207
ENSG00000117016	249.555	138.499	149.939	175.82	-0.73116	0.338907	-2.1574	0.0309744	0.410421	Not Sig	RIMS3	9783	regulating synaptic membrane exocytosis 3	-40620679	-40665682
ENSG00000169418	75.2526	35.0793	21.4345	42.3556	-1.8011	0.834848	-2.15739	0.0309749	0.410421	Not Sig	NPR1	4881	natriuretic peptide receptor 1	153678687	153693992
ENSG00000159618	351.725	194.695	97.493	207.783	-1.85053	0.857852	-2.15717	0.0309923	0.410421	Not Sig	ADGRG5	221188	adhesion G protein-coupled receptor G5	57542642	57577188
ENSG00000153162	25.3897	104.646	93.1453	76.8438	1.87134	0.867576	2.15698	0.0310075	0.410421	Not Sig	BMP6	654	bone morphogenetic protein 6	7726098	7881728
ENSG00000235257	5.40312	17.1105	16.1228	13.2526	1.58775	0.736114	2.15693	0.0310107	0.410421	Not Sig	ITGA9-AS1	101928153	ITGA9 antisense RNA 1	-37790089	-37861780
ENSG00000263740	0.309035	2.14595	2.17401	1.6047	2.76142	1.28028	2.15689	0.0310141	0.410421	Not Sig	RN7SL4P	6030	RNA, 7SL, cytoplasmic 4, pseudogene	#N/A	#N/A
ENSG00000112818	10.6496	6.2137	3.42246	6.56754	-1.63081	0.756251	-2.15644	0.031049	0.410653	Not Sig	MEP1A	4224	meprin A subunit alpha	46793388	46839778
ENSG00000120738	1274.2	1735.31	5415.6	2885.08	2.08748	0.968311	2.15579	0.0311	0.410813	Not Sig	EGR1	1958	early growth response 1	138465478	138469303
ENSG00000279058	23.6103	12.1127	5.98511	13.4173	-2.00092	0.928236	-2.15562	0.0311134	0.410813	Not Sig	#N/A	#N/A	#N/A	#N/A	#N/A
ENSG00000114784	958.666	1497.16	1524.06	1345.03	0.667637	0.309758	2.15535	0.0311346	0.410813	Not Sig	EIF1B	10289	eukaryotic translation initiation factor 1B	40309706	40312424
ENSG00000162771	0.845804	4.12786	5.75772	3.7137	2.72343	1.2636	2.1553	0.0311385	0.410813	Not Sig	FAM71A	149647	family with sequence similarity 71 member A	212624473	212626774
ENSG00000118292	192.695	141.357	99.7969	142.212	-0.946087	0.438983	-2.15518	0.031148	0.410813	Not Sig	C1orf54	79630	chromosome 1 open reading frame 54	150272283	150280924
ENSG00000115944	1354.31	1879.36	1804.81	1695.75	0.414153	0.19219	2.15491	0.0311686	0.410856	Not Sig	COX7A2L	9167	cytochrome c oxidase subunit 7A2 like	-42335558	-42361217
ENSG00000110497	1563.88	1441.38	1338.78	1442.22	-0.224426	0.104158	-2.15468	0.031187	0.41087	Not Sig	AMBRA1	55626	autophagy and beclin 1 regulator 1	-46396413	-46594023
ENSG00000197415	5.29934	30.706	24.1255	20.7808	2.18563	1.01465	2.15407	0.0312346	0.411121	Not Sig	VEPH1	79674	ventricular zone expressed PH domain containing 1	-157259742	-157499656
ENSG00000278918	2.08025	4.78789	7.29947	4.85465	1.77816	0.825518	2.15399	0.0312409	0.411121	Not Sig	#N/A	#N/A	#N/A	#N/A	#N/A
ENSG00000231880	2.7719	4.98891	6.40868	4.82072	1.2355	0.573923	2.15273	0.0313401	0.412197	Not Sig	#N/A	#N/A	#N/A	#N/A	#N/A
ENSG00000205560	90.2481	80.4004	58.4631	75.6766	-0.634832	0.295092	-2.1513	0.0314524	0.413064	Not Sig	CPT1B	1375	carnitine palmitoyltransferase 1B	-50568860	-50578612
ENSG00000239203	7.79566	10.9804	13.9851	11.0766	0.813636	0.378282	2.15087	0.0314864	0.413064	Not Sig	#N/A	#N/A	#N/A	#N/A	#N/A
ENSG00000234771	624.967	285.02	365.465	415.16	-0.772586	0.359238	-2.15062	0.0315058	0.413064	Not Sig	#N/A	#N/A	#N/A	#N/A	#N/A
ENSG00000231680	0.978932	2.95088	6.68643	3.66674	2.70714	1.25884	2.1505	0.0315161	0.413064	Not Sig	#N/A	#N/A	#N/A	#N/A	#N/A
ENSG00000272316	54.9965	20.7721	28.0379	33.5824	-0.979179	0.45538	-2.15025	0.0315357	0.413064	Not Sig	#N/A	#N/A	#N/A	#N/A	#N/A
ENSG00000063241	499.29	404.237	294.197	394.239	-0.761186	0.354054	-2.14991	0.031562	0.413064	Not Sig	ISOC2	79763	isochorismatase domain containing 2	-55452984	-55461642
ENSG00000249992	98.7536	286.497	294.356	232.925	1.5729	0.731703	2.14964	0.0315838	0.413064	Not Sig	TMEM158	25907	transmembrane protein 158	-45224465	-45226287
ENSG00000074590	34.7023	23.295	5.95135	20.6469	-2.53729	1.18048	-2.14938	0.0316046	0.413064	Not Sig	NUAK1	9891	NUAK family kinase 1	-106063346	-106140033
ENSG00000218565	29.4654	116.102	82.4558	78.335	1.48727	0.691957	2.14937	0.0316049	0.413064	Not Sig	LOC100129844	100129844	DnaJ heat shock protein family (Hsp40) member C7 pseudogene	#N/A	#N/A
ENSG00000258701	47.4509	35.8501	24.7637	35.4501	-0.926919	0.431267	-2.14929	0.0316112	0.413064	Not Sig	LINC00638	196872	long intergenic non-protein coding RNA 638	104821200	104823718
ENSG00000248015	17.3532	8.90314	5.9405	10.4012	-1.52532	0.709716	-2.14919	0.031619	0.413064	Not Sig	#N/A	#N/A	#N/A	#N/A	#N/A
ENSG00000280968	2.07478	1.65351	5.91911	3.27285	1.40688	0.654636	2.1491	0.0316263	0.413064	Not Sig	#N/A	#N/A	#N/A	#N/A	#N/A
ENSG00000214961	5.48887	5.69791	2.17606	4.40255	-1.247	0.580264	-2.14902	0.0316331	0.413064	Not Sig	NT5DC1P2	402425	NT5DC1 pseudogene 2	#N/A	#N/A
ENSG00000139133	187.482	147.438	140.953	157.182	-0.405872	0.188894	-2.14868	0.0316598	0.413184	Not Sig	ALG10	84920	ALG10 alpha-1,2-glucosyltransferase	34022495	34028301
ENSG00000108474	438.055	236.174	268.431	308.028	-0.705354	0.328315	-2.1484	0.0316817	0.413207	Not Sig	PIGL	9487	phosphatidylinositol glycan anchor biosynthesis class L	16217209	16326411
ENSG00000137942	61.648	79.2714	91.083	78.1185	0.563619	0.262366	2.14822	0.0316964	0.413207	Not Sig	FNBP1L	54874	formin binding protein 1 like	93448117	93554661
ENSG00000232706	1.93261	0.642423	0.130597	0.850342	-2.90033	1.35016	-2.14814	0.0317028	#N/A	#N/A	#N/A	#N/A	#N/A	#N/A	#N/A
ENSG00000137441	1684.21	925.502	314.532	939.276	-2.42047	1.12685	-2.148	0.0317139	0.413207	Not Sig	FGFBP2	83888	fibroblast growth factor binding protein 2	-15960245	-15963175
ENSG00000276568	0.967617	1.77789	3.64976	2.18996	1.92354	0.895724	2.14747	0.0317561	0.413215	Not Sig	#N/A	#N/A	#N/A	#N/A	#N/A
ENSG00000166851	76.258	252.392	187.928	176.989	1.30094	0.605865	2.14724	0.031774	0.413215	Not Sig	PLK1	5347	polo like kinase 1	23678888	23690367
ENSG00000018280	4476.29	8320.13	7957.57	7040.08	0.829921	0.386517	2.14718	0.031779	0.413215	Not Sig	SLC11A1	6556	solute carrier family 11 member 1	218382272	218396894
ENSG00000145882	717.431	330.715	444.171	486.44	-0.690399	0.321567	-2.14698	0.0317946	0.413215	Not Sig	PCYOX1L	78991	prenylcysteine oxidase 1 like	149358045	149369653
ENSG00000105926	257.011	150.572	127.473	174.419	-1.01174	0.47126	-2.14689	0.0318019	0.413215	Not Sig	PALS2	51678	protein associated with LIN7 2, MAGUK family member	24573451	24694193
ENSG00000156194	6.03526	1.53164	1.95751	3.03178	-1.63794	0.763385	-2.14562	0.0319033	0.414215	Not Sig	PPEF2	5470	protein phosphatase with EF-hand domain 2	-75859866	-75902452
ENSG00000134198	176.593	914.947	520.567	555.408	1.55937	0.726815	2.14549	0.0319139	0.414215	Not Sig	TSPAN2	10100	tetraspanin 2	-115048010	-115089503
ENSG00000179051	5618.24	7837.81	7128.66	6923.74	0.343313	0.160046	2.14508	0.0319461	0.414406	Not Sig	RCC2	55920	regulator of chromosome condensation 2	-17406759	-17438536
ENSG00000169919	2309.06	3147.29	2839.72	2788.17	0.298237	0.139055	2.14475	0.0319729	0.414514	Not Sig	GUSB	2990	glucuronidase beta	-65960685	-65982213
ENSG00000278546	3.6174	11.2698	9.85183	8.47778	1.39822	0.651996	2.14452	0.0319912	0.414514	Not Sig	#N/A	#N/A	#N/A	#N/A	#N/A
ENSG00000255642	19.2834	23.0942	32.3291	25.1832	0.742874	0.346438	2.14432	0.032007	0.414514	Not Sig	#N/A	#N/A	#N/A	#N/A	#N/A
ENSG00000115540	325.537	420.464	420.701	392.069	0.367017	0.171217	2.14358	0.0320668	0.41506	Not Sig	MOB4	25843	MOB family member 4, phocein	197515553	197553699
ENSG00000167470	3410.71	5168.08	5283.38	4681.22	0.631132	0.294463	2.14333	0.0320862	0.415085	Not Sig	MIDN	90007	midnolin	1248552	1259143
ENSG00000274105	12.6614	6.97142	6.40344	8.47962	-0.996946	0.465221	-2.14295	0.0321169	0.415249	Not Sig	#N/A	#N/A	#N/A	#N/A	#N/A
ENSG00000174099	60.0042	224.74	161.43	153.161	1.42822	0.666565	2.14266	0.0321405	0.415249	Not Sig	MSRB3	253827	methionine sulfoxide reductase B3	65278682	65466907
ENSG00000228649	27.9911	25.0639	13.4905	21.8913	-1.02762	0.479681	-2.14231	0.0321686	0.415249	Not Sig	SNHG26	109729180	small nucleolar RNA host gene 26	22854239	22861436
ENSG00000165092	385.736	761.052	938.056	710.409	1.28218	0.598532	2.14221	0.0321768	0.415249	Not Sig	ALDH1A1	216	aldehyde dehydrogenase 1 family member A1	-72900670	-72953053
ENSG00000279277	27.7491	19.0212	14.1413	19.9316	-0.968639	0.452277	-2.1417	0.0322179	0.415249	Not Sig	#N/A	#N/A	#N/A	#N/A	#N/A
ENSG00000278637	0.157687	0.167458	1.74678	0.717288	3.00237	1.40191	2.14162	0.032224	#N/A	#N/A	H4C1	8359	H4 clustered histone 1	26021648	26022050
ENSG00000130518	219.957	88.3683	119.24	138.65	-0.885073	0.413281	-2.14158	0.0322275	0.415249	Not Sig	IQCN	80726	IQ motif containing N	-18257097	-18274452
ENSG00000276672	35.3322	26.6732	20.9061	27.2524	-0.736956	0.344128	-2.14151	0.0322326	0.415249	Not Sig	#N/A	#N/A	#N/A	#N/A	#N/A
ENSG00000251369	509.704	263.624	331.747	361.291	-0.617879	0.288536	-2.14143	0.0322394	0.415249	Not Sig	ZNF550	162972	zinc finger protein 550	-57541837	-57559863
ENSG00000159307	3.48805	14.4423	13.6049	10.8629	1.95144	0.911518	2.14087	0.0322847	0.415606	Not Sig	SCUBE1	80274	signal peptide, CUB domain and EGF like domain containing 1	-43197280	-43343372
ENSG00000196110	232.448	185.884	183.111	198.883	-0.349371	0.163247	-2.14014	0.0323431	0.416131	Not Sig	ZNF699	374879	zinc finger protein 699	-9291139	-9309838
ENSG00000095587	2.41526	1.01574	0.529085	1.26527	-2.02722	0.947503	-2.13954	0.0323917	0.41653	Not Sig	TLL2	7093	tolloid like 2	-96364607	-96513926
ENSG00000172270	8162.42	10092.1	13964.6	10868.6	0.774564	0.362087	2.13916	0.0324226	0.416553	Not Sig	BSG	682	basigin (Ok blood group)	572595	583493
ENSG00000164713	5256.68	7944.97	7888.48	7118.71	0.585535	0.273743	2.13899	0.0324364	0.416553	Not Sig	BRI3	25798	brain protein I3	98281685	98291545
ENSG00000153317	3349.92	6173.38	5056.73	4935.51	0.593975	0.277705	2.13887	0.0324463	0.416553	Not Sig	ASAP1	50807	ArfGAP with SH3 domain, ankyrin repeat and PH domain 1	-130052104	-130443674
ENSG00000258955	2.2572	0.167458	0.155018	0.790027	-3.11753	1.45773	-2.13862	0.0324665	#N/A	#N/A	LINC00519	161342	long intergenic non-protein coding RNA 519	-51304310	-51328385
ENSG00000104936	308.332	118.077	92.9942	166.374	-1.72788	0.808058	-2.13831	0.0324913	0.416905	Not Sig	DMPK	1760	DM1 protein kinase	-45769717	-45782490
ENSG00000125149	1151.29	1455.91	1597.58	1414.11	0.472196	0.220863	2.13795	0.0325206	0.417022	Not Sig	PHAF1	80262	phagosome assembly factor 1	67109940	67148544
ENSG00000126803	35.0633	62.2008	50.9788	50.1318	0.549616	0.257098	2.13777	0.0325357	0.417022	Not Sig	HSPA2	3306	heat shock protein family A (Hsp70) member 2	64540467	64543236
ENSG00000269896	27.0089	8.46239	12.1269	15.3089	-1.1215	0.524682	-2.13749	0.032558	0.417069	Not Sig	LOC100129534	100129534	small nuclear ribonucleoprotein polypeptide N pseudogene	-2350414	-2352661
ENSG00000141736	165.479	105.571	69.0995	110.778	-1.25684	0.588102	-2.13711	0.0325893	0.417069	Not Sig	ERBB2	2064	erb-b2 receptor tyrosine kinase 2	39700063	39728658
ENSG00000237877	5.07615	1.72898	0.750593	2.3907	-2.63714	1.23413	-2.13685	0.0326105	0.417069	Not Sig	#N/A	#N/A	#N/A	#N/A	#N/A
ENSG00000159915	2.72664	5.08759	7.55839	5.24408	1.49078	0.69782	2.13634	0.032652	0.417069	Not Sig	ZNF233	353355	zinc finger protein 233	44259879	44275317
ENSG00000127511	2751.07	2080.34	2093.03	2286	-0.393939	0.184412	-2.13619	0.0326638	0.417069	Not Sig	SIN3B	23309	SIN3 transcription regulator family member B	16829397	16880349
ENSG00000100612	1878.99	2783.61	2488.14	2408.81	0.40433	0.189286	2.13608	0.0326725	0.417069	Not Sig	DHRS7	51635	dehydrogenase/reductase 7	-60144118	-60165493
ENSG00000127920	29.7037	313.386	167.309	177.154	2.49239	1.16682	2.13605	0.0326757	0.417069	Not Sig	GNG11	2791	G protein subunit gamma 11	93921734	93928610
ENSG00000101152	7847.95	10542.6	9635.66	9416.79	0.295934	0.138558	2.13582	0.0326944	0.417069	Not Sig	DNAJC5	80331	DnaJ heat shock protein family (Hsp40) member C5	63895125	63936010
ENSG00000169896	5899.01	9640.27	10975.6	8985.25	0.895757	0.419504	2.13528	0.0327384	0.417069	Not Sig	ITGAM	3684	integrin subunit alpha M	31259974	31332877
ENSG00000146386	1000.11	1190.48	1284.4	1166.24	0.361718	0.169402	2.13526	0.03274	0.417069	Not Sig	ABRACL	58527	ABRA C-terminal like	139028744	139043302
ENSG00000204147	44.831	9.63265	9.20376	20.042	-2.27185	1.06397	-2.13525	0.0327404	0.417069	Not Sig	ASAH2B	653308	N-acylsphingosine amidohydrolase 2B	50739935	50759252
ENSG00000123091	1714.29	3052.34	3240.17	2716.67	0.918016	0.429959	2.13512	0.0327511	0.417069	Not Sig	RNF11	26994	ring finger protein 11	51236272	51273447
ENSG00000197063	3670.9	5623.77	5366.72	4947.94	0.547771	0.256653	2.13429	0.0328194	0.417342	Not Sig	MAFG	4097	MAF bZIP transcription factor G	-81918269	-81927735
ENSG00000142655	442.876	541.307	541.502	511.846	0.288075	0.134979	2.13423	0.0328243	0.417342	Not Sig	PEX14	5195	peroxisomal biogenesis factor 14	10474949	10630758
ENSG00000088538	60.2616	26.8367	25.3731	36.3519	-1.23708	0.579717	-2.13393	0.0328485	0.417342	Not Sig	DOCK3	1795	dedicator of cytokinesis 3	50674926	51384198
ENSG00000154864	6.21051	0.632452	1.16748	2.49313	-2.32109	1.08772	-2.1339	0.0328512	0.417342	Not Sig	PIEZO2	63895	piezo type mechanosensitive ion channel component 2	-10670246	-11149569
ENSG00000164692	42.2997	8.90981	9.02634	18.9676	-2.21365	1.03743	-2.13378	0.0328607	0.417342	Not Sig	COL1A2	1278	collagen type I alpha 2 chain	94394894	94431227
ENSG00000212588	10.5881	2.17709	5.16686	5.74682	-0.991634	0.464898	-2.13301	0.0329237	0.417823	Not Sig	SNORA26	677810	small nucleolar RNA, H/ACA box 26	52713248	52713370
ENSG00000171016	0.390893	2.86241	2.19668	1.88795	2.39405	1.12256	2.13268	0.0329514	0.417823	Not Sig	PYGO1	26108	pygopus family PHD finger 1	-55538886	-55588345
ENSG00000248714	16.8119	10.9147	8.52466	11.8474	-0.953571	0.447144	-2.13258	0.0329591	0.417823	Not Sig	#N/A	#N/A	#N/A	#N/A	#N/A
ENSG00000226833	17.2977	10.1407	7.70145	11.4341	-1.12603	0.528045	-2.13246	0.0329693	0.417823	Not Sig	LOC100505774	100505774	uncharacterized LOC100505774	-28709049	-28736205
ENSG00000113100	4.42356	2.96523	0.244699	1.46874	-3.67246	1.72354	-2.13077	0.0331082	0.419359	Not Sig	CDH9	1007	cadherin 9	-26880596	-27038586
ENSG00000262001	106.855	62.393	56.5999	73.7039	-0.915576	0.42979	-2.13029	0.0331478	0.41952	Not Sig	#N/A	#N/A	#N/A	#N/A	#N/A
ENSG00000233547	5.83038	9.30641	13.0829	9.58537	1.10911	0.520677	2.13012	0.0331616	0.41952	Not Sig	#N/A	#N/A	#N/A	#N/A	#N/A
ENSG00000008441	300.211	351.043	755.604	477.389	1.32999	0.62454	2.12955	0.0332091	0.41952	Not Sig	NFIX	4784	nuclear factor I X	12995474	13098784
ENSG00000070915	39.4193	18.5284	13.7042	23.1072	-1.53513	0.720929	-2.12937	0.0332235	0.41952	Not Sig	SLC12A3	6559	solute carrier family 12 member 3	56865206	56915850
ENSG00000213760	25.9562	10.9642	11.4522	15.6326	-1.15427	0.542108	-2.12922	0.0332364	0.41952	Not Sig	ATP6V1G2	534	ATPase H+ transporting V1 subunit G2	-31544443	-31546608
ENSG00000229754	635.068	555.589	227.569	464.626	-1.48119	0.695666	-2.12917	0.03324	0.41952	Not Sig	#N/A	#N/A	#N/A	#N/A	#N/A
ENSG00000258359	3.90335	5.98234	9.2869	6.51524	1.25217	0.58812	2.12911	0.0332452	0.41952	Not Sig	#N/A	#N/A	#N/A	#N/A	#N/A
ENSG00000229922	2.86769	1.91116	0.542769	1.71918	-2.26712	1.06508	-2.12859	0.0332879	0.41959	Not Sig	#N/A	#N/A	#N/A	#N/A	#N/A
ENSG00000237798	6.31378	11.5378	13.3827	10.6163	1.065	0.500576	2.12755	0.0333744	0.41959	Not Sig	#N/A	#N/A	#N/A	#N/A	#N/A
ENSG00000259408	11.6244	6.08817	3.95459	7.0023	-1.4974	0.703821	-2.12753	0.0333758	0.41959	Not Sig	#N/A	#N/A	#N/A	#N/A	#N/A
ENSG00000249592	143.352	76.0926	88.5858	100.643	-0.692775	0.325685	-2.12713	0.033409	0.41959	Not Sig	LOC100129917	100129917	uncharacterized LOC100129917	-780148	-781848
ENSG00000203965	80.5991	35.5544	39.7024	50.5196	-1.01516	0.477281	-2.12696	0.0334232	0.41959	Not Sig	EFCAB7	84455	EF-hand calcium binding domain 7	63523524	63572693
ENSG00000180871	109.821	350.482	299.24	260.349	1.44604	0.679874	2.12692	0.033427	0.41959	Not Sig	CXCR2	3579	C-X-C motif chemokine receptor 2	218125293	218137251
ENSG00000138669	34.7854	18.6939	13.9331	21.8551	-1.31016	0.616012	-2.12684	0.0334331	0.41959	Not Sig	PRKG2	5593	protein kinase cGMP-dependent 2	-81087375	-81215222
ENSG00000188785	651.659	378.478	425.952	477.048	-0.612957	0.288215	-2.12673	0.0334422	0.41959	Not Sig	ZNF548	147694	zinc finger protein 548	57389849	57402551
ENSG00000214655	5510.91	5984.19	6367.54	5976.38	0.208399	0.0980024	2.12647	0.0334643	0.41959	Not Sig	ZSWIM8	23053	zinc finger SWIM-type containing 8	73785605	73801793
ENSG00000125650	92.8499	70.3839	69.1548	76.6935	-0.410696	0.193163	-2.12616	0.0334899	0.41959	Not Sig	PSPN	5623	persephin	-6375147	-6375916
ENSG00000153904	1.18898	6.92283	4.72396	4.43307	1.91004	0.898508	2.12579	0.0335206	0.41959	Not Sig	DDAH1	23576	dimethylarginine dimethylaminohydrolase 1	-85318484	-85578200
ENSG00000227436	2.92688	2.34817	0.962694	2.03687	-1.90941	0.898454	-2.12522	0.0335683	0.41959	Not Sig	#N/A	#N/A	#N/A	#N/A	#N/A
ENSG00000170265	886.902	1107.69	1094.68	1036.9	0.302762	0.142462	2.12521	0.033569	0.41959	Not Sig	ZNF282	8427	zinc finger protein 282	149195545	149226238
ENSG00000278768	59.1277	35.9897	38.6931	43.8773	-0.601179	0.282885	-2.12517	0.0335721	0.41959	Not Sig	#N/A	#N/A	#N/A	#N/A	#N/A
ENSG00000085185	589.215	925.112	845.55	796.496	0.521072	0.245197	2.12511	0.0335772	0.41959	Not Sig	BCORL1	63035	BCL6 corepressor like 1	129982634	130058068
ENSG00000162542	497.61	331.442	363.258	392.428	-0.451857	0.212639	-2.12499	0.033587	0.41959	Not Sig	TMCO4	255104	transmembrane and coiled-coil domains 4	-19682212	-19799916
ENSG00000111728	157.548	40.6534	44.6622	77.1247	-1.81481	0.85405	-2.12495	0.0335911	0.41959	Not Sig	ST8SIA1	6489	ST8 alpha-N-acetyl-neuraminide alpha-2,8-sialyltransferase 1	-22193390	-22334714
ENSG00000185808	215.344	179.457	162.199	184.183	-0.406275	0.191223	-2.12462	0.0336185	0.41959	Not Sig	PIGP	51227	phosphatidylinositol glycan anchor biosynthesis class P	-37065373	-37073071
ENSG00000165879	574.568	825.64	881.927	770.019	0.617633	0.290734	2.12439	0.0336374	0.41959	Not Sig	FRAT1	10023	FRAT regulator of WNT signaling pathway 1	97319270	97321915
ENSG00000109063	211.392	111.197	126.38	146.57	-0.739512	0.348114	-2.12434	0.0336418	0.41959	Not Sig	MYH3	4621	myosin heavy chain 3	-10628531	-10657309
ENSG00000269906	4.92625	13.4174	11.698	10.2683	1.22071	0.574684	2.12413	0.0336589	0.41959	Not Sig	#N/A	#N/A	#N/A	#N/A	#N/A
ENSG00000188095	0	1.18183	1.6566	0.993452	3.43232	1.61592	2.12407	0.0336647	0.41959	Not Sig	MESP2	145873	mesoderm posterior bHLH transcription factor 2	89776331	89778751
ENSG00000186625	479.296	640.361	587.663	573.597	0.292654	0.137801	2.12374	0.0336915	0.41959	Not Sig	KATNA1	11104	katanin catalytic subunit A1	-149594874	-149648714
ENSG00000106351	380.893	211.267	190.295	254.815	-0.999617	0.470715	-2.12361	0.0337026	0.41959	Not Sig	AGFG2	3268	ArfGAP with FG repeats 2	100539202	100568220
ENSG00000279207	136.169	59.6114	73.3604	87.391	-0.891516	0.419815	-2.12359	0.0337043	0.41959	Not Sig	#N/A	#N/A	#N/A	#N/A	#N/A
ENSG00000271347	10.3475	2.24211	2.43946	4.7428	-2.08961	0.984041	-2.1235	0.033712	0.41959	Not Sig	#N/A	#N/A	#N/A	#N/A	#N/A
ENSG00000213385	2.76411	3.13354	6.60355	4.23722	1.24382	0.585939	2.12278	0.0337725	0.419669	Not Sig	RPL7AP39	646476	ribosomal protein L7a pseudogene 39	#N/A	#N/A
ENSG00000107077	1588.92	1249.99	1326.4	1378.41	-0.259519	0.12226	-2.12269	0.0337799	0.419669	Not Sig	KDM4C	23081	lysine demethylase 4C	6757972	7175648
ENSG00000205037	2.19646	0.966027	7.23505	3.52932	1.71222	0.806713	2.12246	0.0337989	0.419669	Not Sig	LOC400553	400553	uncharacterized LOC400553	-88099408	-88100985
ENSG00000135373	135.811	70.0793	56.9858	85.216	-1.24692	0.587515	-2.12237	0.0338065	0.419669	Not Sig	EHF	26298	ETS homologous factor	34632565	34663287
ENSG00000005810	6355.1	5032.84	4638.37	5291.45	-0.454145	0.213997	-2.1222	0.0338208	0.419669	Not Sig	MYCBP2	23077	MYC binding protein 2	-77044656	-77327094
ENSG00000227376	19.0887	38.4334	31.0551	30.0476	0.719748	0.339181	2.12201	0.0338366	0.419669	Not Sig	#N/A	#N/A	#N/A	#N/A	#N/A
ENSG00000210195	74.2186	113.024	139.249	110.561	0.902585	0.425358	2.12194	0.0338425	0.419669	Not Sig	#N/A	#N/A	#N/A	#N/A	#N/A
ENSG00000275476	7.79571	3.46728	2.44478	4.40793	-1.62267	0.765158	-2.1207	0.033947	0.420743	Not Sig	#N/A	#N/A	#N/A	#N/A	#N/A
ENSG00000230079	21.6703	48.1292	47.3005	39.9015	1.10657	0.521921	2.12018	0.0339909	0.421066	Not Sig	#N/A	#N/A	#N/A	#N/A	#N/A
ENSG00000113249	30.5821	13.1581	10.6069	17.4924	-1.5164	0.715349	-2.1198	0.0340227	0.421241	Not Sig	HAVCR1	26762	hepatitis A virus cellular receptor 1	-157029412	-157058241
ENSG00000260807	133.609	24.3629	42.07	63.3343	-1.66274	0.784534	-2.1194	0.0340565	0.421438	Not Sig	CEROX1	115804232	cytoplasmic endogenous regulator of oxidative phosphorylation 1	-975760	-981613
ENSG00000213830	3.59293	6.26983	11.7757	7.39382	1.71601	0.809749	2.11919	0.0340745	0.421441	Not Sig	#N/A	#N/A	#N/A	#N/A	#N/A
ENSG00000226031	0	11.8354	1.95166	4.82546	3.66034	1.72752	2.11884	0.034104	0.421585	Not Sig	FGF13-AS1	100129662	FGF13 antisense RNA 1	138712106	138716601
ENSG00000176438	2597.19	3208.78	3656.81	3182.11	0.493252	0.232844	2.11838	0.0341433	0.421693	Not Sig	SYNE3	161176	spectrin repeat containing nuclear envelope family member 3	-95407265	-95516650
ENSG00000262488	7.44659	1.84947	1.04759	3.24795	-2.76213	1.30393	-2.11831	0.0341485	0.421693	Not Sig	#N/A	#N/A	#N/A	#N/A	#N/A
ENSG00000105514	746.881	1144.82	1373.2	1105.37	0.878512	0.414848	2.11767	0.0342029	0.422145	Not Sig	RAB3D	9545	RAB3D, member RAS oncogene family	-11322068	-11339657
ENSG00000114790	5.22505	15.6699	10.3268	10.6664	1.00694	0.475687	2.11681	0.0342759	0.422686	Not Sig	ARHGEF26	26084	Rho guanine nucleotide exchange factor 26	154121389	154257825
ENSG00000188818	37.7681	24.8174	17.3399	26.0854	-1.10994	0.524366	-2.11673	0.0342824	0.422686	Not Sig	ZDHHC11	79844	zinc finger DHHC-type containing 11	-795604	-850986
ENSG00000197555	1275.77	3277.03	2844.68	2525.33	1.15682	0.546823	2.11553	0.034385	0.423729	Not Sig	SIPA1L1	26037	signal induced proliferation associated 1 like 1	71586297	71741209
ENSG00000155957	607.402	544.62	433.406	524.53	-0.485011	0.229343	-2.11478	0.0344485	0.424026	Not Sig	TMBIM4	51643	transmembrane BAX inhibitor motif containing 4	-66136935	-66170072
ENSG00000119772	1637.64	1791.66	2450.49	1976.04	0.581265	0.274875	2.11466	0.0344594	0.424026	Not Sig	DNMT3A	1788	DNA methyltransferase 3 alpha	-25281451	-25341925
ENSG00000114626	3570.91	4257.56	4666.46	4194.68	0.385545	0.182324	2.11461	0.0344629	0.424026	Not Sig	ABTB1	80325	ankyrin repeat and BTB domain containing 1	127672937	127680926
ENSG00000275431	6.27273	1.39806	1.13747	2.76925	-2.3716	1.1218	-2.11411	0.0345059	0.424186	Not Sig	#N/A	#N/A	#N/A	#N/A	#N/A
ENSG00000257924	2.29084	0.887477	0.261195	1.08929	-2.73992	1.29606	-2.11404	0.0345117	0.424186	Not Sig	#N/A	#N/A	#N/A	#N/A	#N/A
ENSG00000259717	0.414193	0.977307	2.46754	1.32995	2.57807	1.21981	2.1135	0.0345577	0.42453	Not Sig	LINC00677	105370683	long intergenic non-protein coding RNA 677	-103120848	-103122909
ENSG00000281021	0.137041	0.649364	1.25542	0.707785	2.57688	1.21956	2.11295	0.034605	#N/A	#N/A	#N/A	#N/A	#N/A	#N/A	#N/A
ENSG00000103932	1016.97	779.234	773.077	848.4	-0.394103	0.186575	-2.11231	0.03466	0.425566	Not Sig	RPAP1	26015	RNA polymerase II associated protein 1	-41517175	-41544257
ENSG00000173801	2165.94	2435.33	1046.31	1868.35	-1.04959	0.496953	-2.11205	0.0346818	0.425613	Not Sig	JUP	3728	junction plakoglobin	-41754606	-41786768
ENSG00000117245	5.01879	2.48023	1.29015	2.82527	-1.9196	0.909009	-2.11175	0.0347082	0.425716	Not Sig	KIF17	57576	kinesin family member 17	-20664013	-20718007
ENSG00000264235	18.479	30.9764	33.4783	28.1028	0.867035	0.410734	2.11094	0.0347775	0.425719	Not Sig	MYL12-AS1	104968399	MYL12A and MYL12B antisense RNA 1	-3255435	-3261818
ENSG00000187510	7.85497	0.961552	1.01179	3.04716	-2.88283	1.36624	-2.11005	0.0348542	0.425719	Not Sig	PLEKHG7	440107	pleckstrin homology and RhoGEF domain containing G7	92702988	92708549
ENSG00000285162	0.54112	2.05447	2.72649	1.83567	2.23187	1.05774	2.11004	0.034855	0.425719	Not Sig	CHN2	1124	chimerin 2	29479711	29514335
ENSG00000267453	4.61175	7.72966	31.7156	15.1894	2.78386	1.31937	2.10998	0.0348598	0.425719	Not Sig	CLEC4OP	102724279	C-type lectin domain family 4 member O, pseudogene	-15851993	-15864924
ENSG00000166819	9.83052	2.34275	2.31929	4.58087	-2.04571	0.969624	-2.1098	0.0348754	0.425719	Not Sig	PLIN1	5346	perilipin 1	-89664369	-89679367
ENSG00000155657	83.6679	32.5606	33.8517	48.3447	-1.29939	0.615902	-2.10973	0.0348815	0.425719	Not Sig	TTN	7273	titin	-178525990	-178807423
ENSG00000137628	2169.06	1548.91	1084.96	1572.57	-0.999459	0.47374	-2.10972	0.0348825	0.425719	Not Sig	DDX60	55601	DExD/H-box helicase 60	-168216293	-168318752
ENSG00000267336	4.59069	2.1891	1.32194	2.60607	-1.70991	0.810517	-2.10965	0.0348885	0.425719	Not Sig	#N/A	#N/A	#N/A	#N/A	#N/A
ENSG00000121957	125.18	332.402	206.992	164.535	0.726763	0.344532	2.10942	0.0349085	0.425719	Not Sig	GPSM2	29899	G protein signaling modulator 2	108876984	108934544
ENSG00000239961	148.915	63.8517	52.1755	85.2842	-1.51969	0.720538	-2.10911	0.0349352	0.425719	Not Sig	LILRA4	23547	leukocyte immunoglobulin like receptor A4	-314529	-320509
ENSG00000155980	15.5952	6.31148	4.23169	8.36866	-1.83638	0.870706	-2.10907	0.0349384	0.425719	Not Sig	KIF5A	3798	kinesin family member 5A	57550043	57586633
ENSG00000250033	2.70858	9.49448	8.07922	6.96337	1.59371	0.755714	2.10889	0.0349545	0.425719	Not Sig	SLC7A11-AS1	641364	SLC7A11 antisense RNA 1	138089013	138178177
ENSG00000171444	58.4338	26.6623	19.2178	33.5882	-1.59225	0.755037	-2.10884	0.0349585	0.425719	Not Sig	MCC	4163	MCC regulator of WNT signaling pathway	-113022105	-113294938
ENSG00000276633	0.126926	1.28168	1.86976	1.14108	3.10456	1.47221	2.10877	0.034964	0.425719	Not Sig	#N/A	#N/A	#N/A	#N/A	#N/A
ENSG00000087245	695.996	1283.82	1538.87	1196.74	1.14475	0.542923	2.10849	0.0349884	0.425719	Not Sig	MMP2	4313	matrix metallopeptidase 2	55479197	55506691
ENSG00000131943	604.79	592.522	489.791	560.247	-0.302801	0.143621	-2.10832	0.0350029	0.425719	Not Sig	C19orf12	83636	chromosome 19 open reading frame 12	-29698885	-29715056
ENSG00000245904	93.1116	56.9495	60.6912	69.1077	-0.61366	0.291084	-2.10819	0.0350145	0.425719	Not Sig	#N/A	#N/A	#N/A	#N/A	#N/A
ENSG00000183542	30.0224	16.6557	4.23129	16.3172	-2.81127	1.33416	-2.10714	0.035105	0.426504	Not Sig	KLRC4	8302	killer cell lectin like receptor C4	-10407383	-10409757
ENSG00000198673	35.7501	40.5673	73.662	50.7053	1.04164	0.494365	2.10703	0.0351152	0.426504	Not Sig	TAFA2	338811	TAFA chemokine like family member 2	-61708247	-62192839
ENSG00000170011	2.38446	1.5804	0	1.26848	-3.60145	1.71056	-2.10542	0.035255	0.427598	Not Sig	MYRIP	25924	myosin VIIA and Rab interacting protein	39809608	40260320
ENSG00000278993	35.4749	57.1439	68.817	54.7288	0.948895	0.450698	2.10539	0.0352574	0.427598	Not Sig	#N/A	#N/A	#N/A	#N/A	#N/A
ENSG00000183508	586.617	563.072	2180.44	1136.21	1.89381	0.899516	2.10537	0.0352595	0.427598	Not Sig	TENT5C	54855	terminal nucleotidyltransferase 5C	117606047	117628389
ENSG00000258867	23.2647	10.6177	10.3637	14.3229	-1.1478	0.545387	-2.10457	0.0353288	0.427764	Not Sig	LINC01146	283587	long intergenic non-protein coding RNA 1146	88024549	88087344
ENSG00000167202	5311.09	5183.64	3977.81	4799.84	-0.416919	0.198137	-2.1042	0.0353611	0.427764	Not Sig	TBC1D2B	23102	TBC1 domain family member 2B	-77994984	-78077711
ENSG00000278828	18.8466	93.3503	59.2599	59.0675	1.64285	0.780756	2.10418	0.0353625	0.427764	Not Sig	H3C10	8357	H3 clustered histone 10	27810050	27810536
ENSG00000267106	75.6586	59.484	48.9465	60.6482	-0.622961	0.296071	-2.1041	0.03537	0.427764	Not Sig	#N/A	#N/A	#N/A	#N/A	#N/A
ENSG00000188763	9.12756	20.4648	22.1865	17.6662	1.28632	0.611434	2.10378	0.0353979	0.427764	Not Sig	FZD9	8326	frizzled class receptor 9	73433777	73436120
ENSG00000257275	6.59559	1.40487	0.742346	2.7302	-3.03828	1.44432	-2.10361	0.0354128	0.427764	Not Sig	#N/A	#N/A	#N/A	#N/A	#N/A
ENSG00000137312	4270.89	6531.16	6131.72	5713.28	0.521562	0.247992	2.10314	0.0354538	0.427764	Not Sig	FLOT1	10211	flotillin 1	-1983558	-1998702
ENSG00000272462	78.4853	108.933	126.046	105.788	0.681851	0.324214	2.10309	0.0354581	0.427764	Not Sig	#N/A	#N/A	#N/A	#N/A	#N/A
ENSG00000104381	196.65	276.719	291.909	258.015	0.568821	0.270513	2.10275	0.0354875	0.427764	Not Sig	GDAP1	54332	ganglioside induced differentiation associated protein 1	74350382	74366875
ENSG00000167968	48.6946	29.7755	27.5367	34.6676	-0.80839	0.384487	-2.10251	0.0355084	0.427764	Not Sig	DNASE1L2	1775	deoxyribonuclease 1 like 2	2236443	2238711
ENSG00000239571	0.297799	2.58424	5.02147	2.75134	4.05135	1.92715	2.10225	0.0355315	0.427764	Not Sig	IGKV2D-30	28881	immunoglobulin kappa variable 2D-30	#N/A	#N/A
ENSG00000236499	3.96847	3.70401	1.0098	2.84037	-1.93988	0.92292	-2.10189	0.0355626	0.427764	Not Sig	LINC00896	150197	long intergenic non-protein coding RNA 896	20206331	20208537
ENSG00000185340	965.21	1606.97	1464.41	1364.55	0.600844	0.285892	2.10165	0.0355841	0.427764	Not Sig	GAS2L1	10634	growth arrest specific 2 like 1	29307022	29312787
ENSG00000116017	2004.9	3035.82	3219.15	2790.71	0.683208	0.32512	2.1014	0.0356056	0.427764	Not Sig	ARID3A	1820	AT-rich interaction domain 3A	926034	975937
ENSG00000197044	346.831	219.419	233.901	262.711	-0.566457	0.269647	-2.10073	0.0356645	0.427764	Not Sig	ZNF441	126068	zinc finger protein 441	11766999	11784078
ENSG00000178093	75.957	54.8544	49.2585	59.2266	-0.61584	0.293171	-2.10062	0.0356747	0.427764	Not Sig	TSSK6	83983	testis specific serine kinase 6	-19514218	-19515548
ENSG00000196656	0.998438	1.46285	3.72479	2.11521	1.89258	0.901067	2.10038	0.0356955	0.427764	Not Sig	#N/A	#N/A	#N/A	#N/A	#N/A
ENSG00000269304	23.2941	24.8472	40.0414	29.6992	0.756884	0.36042	2.1	0.0357287	0.427764	Not Sig	#N/A	#N/A	#N/A	#N/A	#N/A
ENSG00000226085	4.65736	3.75773	12.0895	6.94375	1.33891	0.637708	2.09957	0.0357665	0.427764	Not Sig	#N/A	#N/A	#N/A	#N/A	#N/A
ENSG00000163719	2964.72	4223.12	3843.71	3712.81	0.374468	0.178385	2.09922	0.0357979	0.427764	Not Sig	MTMR14	64419	myotubularin related protein 14	9649504	9702393
ENSG00000180071	7.63062	27.1983	24.1024	20.2444	1.64051	0.781491	2.09921	0.0357983	0.427764	Not Sig	ANKRD18A	253650	ankyrin repeat domain 18A	-38571363	-38620596
ENSG00000186105	1.11902	4.08617	4.13883	3.21446	1.85026	0.881466	2.09907	0.0358105	0.427764	Not Sig	LRRC70	100130733	leucine rich repeat containing 70	62578818	62581446
ENSG00000105501	44.0912	128.256	103.37	94.2963	1.22665	0.584435	2.09887	0.0358281	0.427764	Not Sig	SIGLEC5	8778	sialic acid binding Ig like lectin 5	-51610960	-51630401
ENSG00000237470	2.78389	3.62826	0.297035	2.20902	-3.01111	1.43468	-2.0988	0.0358345	0.427764	Not Sig	#N/A	#N/A	#N/A	#N/A	#N/A
ENSG00000198169	374.976	217.189	239.408	272.302	-0.647624	0.308613	-2.0985	0.0358612	0.427764	Not Sig	ZNF251	90987	zinc finger protein 251	-144720908	-144755531
ENSG00000265545	2.10351	1.11094	0	1.01988	-3.41675	1.62842	-2.0982	0.0358872	0.427764	Not Sig	#N/A	#N/A	#N/A	#N/A	#N/A
ENSG00000134283	1764.17	1548.62	1494.41	1594.31	-0.239857	0.114329	-2.09795	0.0359093	0.427764	Not Sig	PPHLN1	51535	periphilin 1	42326144	42441963
ENSG00000049245	2958.21	4247.62	3932.86	3750.63	0.410607	0.195718	2.09795	0.0359096	0.427764	Not Sig	VAMP3	9341	vesicle associated membrane protein 3	7771295	7781432
ENSG00000165695	28.2331	17.288	9.85114	17.9686	-1.50415	0.717199	-2.09725	0.0359714	0.427764	Not Sig	AK8	158067	adenylate kinase 8	-132725577	-132878284
ENSG00000105088	144.711	67.0534	59.2483	87.6189	-1.28668	0.613582	-2.09699	0.0359941	0.427764	Not Sig	OLFM2	93145	olfactomedin 2	-9853717	-9858175
ENSG00000257176	58.9414	31.8235	30.7567	39.5855	-0.931568	0.444243	-2.09698	0.0359956	0.427764	Not Sig	LOC100506606	100506606	uncharacterized LOC100506606	-29280415	-29317848
ENSG00000135914	40.6186	13.294	11.4649	20.8512	-1.80585	0.861248	-2.09679	0.0360125	0.427764	Not Sig	HTR2B	3357	5-hydroxytryptamine receptor 2B	-231108229	-231125042
ENSG00000269533	1.14053	2.70542	3.52621	2.52323	1.61046	0.768116	2.09663	0.0360261	0.427764	Not Sig	#N/A	#N/A	#N/A	#N/A	#N/A
ENSG00000184574	649.247	348.197	389.948	453.125	-0.737378	0.351718	-2.0965	0.0360375	0.427764	Not Sig	LPAR5	57121	lysophosphatidic acid receptor 5	-6618834	-6631649
ENSG00000170876	4091.53	3887.03	3412.67	3782.35	-0.261762	0.124859	-2.09646	0.0360413	0.427764	Not Sig	TMEM43	79188	transmembrane protein 43	14125051	14143680
ENSG00000115649	3336.43	4328.64	4910.3	4234.56	0.557031	0.265702	2.09645	0.0360424	0.427764	Not Sig	CNPPD1	27013	cyclin Pas1/PHO80 domain containing 1	-219171896	-219176925
ENSG00000227339	10.7266	13.7134	17.315	14.0779	0.7311	0.348755	2.09631	0.0360544	0.427764	Not Sig	THRAP3P1	391524	THRAP3 pseudogene 1	#N/A	#N/A
ENSG00000111837	10.7958	34.839	26.4129	24.6769	1.26273	0.602359	2.09631	0.0360545	0.427764	Not Sig	MAK	4117	male germ cell associated kinase	-10762722	-10838539
ENSG00000151014	76.9255	170.474	131.186	128.658	0.769872	0.367255	2.09628	0.036057	0.427764	Not Sig	NOCT	25819	nocturnin	139015780	139045939
ENSG00000166349	15.3727	7.77971	7.24833	9.87163	-1.1075	0.528328	-2.09624	0.0360612	0.427764	Not Sig	RAG1	5896	recombination activating 1	36568006	36579760
ENSG00000272123	3.70544	0.611402	0.440634	1.47985	-3.00231	1.43229	-2.09617	0.0360673	0.427764	Not Sig	#N/A	#N/A	#N/A	#N/A	#N/A
ENSG00000231202	3.98136	2.17395	0	1.95529	-4.34757	2.07414	-2.09608	0.036075	0.427764	Not Sig	#N/A	#N/A	#N/A	#N/A	#N/A
[truncated: 56,396 more rows]
